# Supplementary material for: Perceived movement of nonrigid motion patterns
Source: PNAS Nexus. 2022 Jun 22;1(3):pgac088. doi: 10.1093/pnasnexus/pgac088 (PMC9896959; doi:10.1093/pnasnexus/pgac088)
Supplement: pgac088_Supplemental_Files [file pgac088_supplemental_files.zip]

Archive with 11 entries (11 files):
- About Figure S1.docx
- FigureS1_curl_fields.pdf
- PNASNEXUS-PNASNEXUS-2022-00268-T-s01.tex
- PNASNEXUS-PNASNEXUS-2022-00268-T-s02.cls
- PNASNEXUS-PNASNEXUS-2022-00268-T-s03.eps
- PNASNEXUS-PNASNEXUS-2022-00268-T-s04.jpg
- PNASNEXUS-PNASNEXUS-2022-00268-T-s05.bib
- PNASNEXUS-PNASNEXUS-2022-00268-T-s06.txt
- PNASNEXUS-PNASNEXUS-2022-00268-T-s07.bbl
- PNASNEXUS-PNASNEXUS-2022-00268-T-s08.txt
- PNASNEXUS-PNASNEXUS-2022-00268-T-s09.txt
