# Supplementary material for: Perceived movement of nonrigid motion patterns
Source: PNAS Nexus. 2022 Jun 22;1(3):pgac088. doi: 10.1093/pnasnexus/pgac088 (PMC9896959; doi:10.1093/pnasnexus/pgac088)
Supplement: pgac088_Supplemental_Files [file pgac088_supplemental_files.zip › PNASNEXUS-PNASNEXUS-2022-00268-T-s05.bib]

% Encoding: UTF-8

@inproceedings{wittinghofer.2009,
	author = {Wittinghofer, K. and de Lussanet, M. H. E. and Lappe, M.},
	crossref = {ECVP2009},
	date-added = {2013-09-04 10:35:50 +0000},
	date-modified = {2013-09-04 10:36:02 +0000},
	kind = {Poster},
	title = {Interference between object processing and biological motion recognition}}

@inproceedings{rau.2009,
	author = {Rau, S. and de Lussanet, M. H. E. and Lappe, M.},
	crossref = {ECVP2009},
	date-added = {2013-09-04 10:35:50 +0000},
	date-modified = {2013-09-04 10:36:02 +0000},
	group = {perceptie-alg; BioMot},
	kind = {Poster},
	title = {Adaptation to biological motion leads to motion and form aftereffects}}

@incollection{nieuwenhuys.1998a,
	author = {Nieuwenhuys, R},
	booktitle = {The central nervous system of vertebrates},
	chapter = {4},
	crossref = {nieuwenhuys.1998},
	date-added = {2013-09-04 10:35:50 +0000},
	date-modified = {2013-09-04 10:36:06 +0000},
	editor = {Nieuwenhuys, Rudolf and Donkelaar, Hendrik Jan and Nicholson, Charles and Smeets, Wilhelmus J. A. J. and Wicht, H.},
	group = {ohne Anhang},
	kind = {Chapter},
	pages = {159-228},
	print = {Yes},
	publisher = {Springer Verlag},
	title = {Morphogenesis and general structure},
	year = {1998}}

@incollection{zhang.1991,
	address = {Beijing},
	author = {Zhang, G. -R. and Liu, Y. -G.},
	booktitle = {Early vertebrates and related problems of evolutionary biology},
	crossref = {chang.1991},
	date-added = {2013-09-04 10:35:50 +0000},
	date-modified = {2013-09-04 10:36:09 +0000},
	editor = {Zhang, G.-R. and Liu, Y.-G.},
	group = {ohne Anhang},
	publisher = {Science Press},
	title = {A new antiarch from the upper devonian of {Jiangxi}, {China}},
	year = {1991}}

@inproceedings{wang.1991,
	address = {Beijing},
	annote = {Hiernaar verwijst Janvier (1996) in Afb 4.21 voor de schedel van de Galeaspida.
},
	author = {Wang, N. Z.},
	booktitle = {Early vertebrates and related problems of evolutionary biology},
	crossref = {chang.1991},
	date-added = {2013-09-04 10:35:50 +0000},
	date-modified = {2013-09-04 10:36:09 +0000},
	editor = {Chang, M. M. and Liu, Y. H. and Zhang, G. R.},
	group = {ohne Anhang},
	pages = {41-65},
	publisher = {Science Press},
	title = {Two new {Silurian galeaspids (jawless craniates) from Zhejiang province, China,} with a discussion of galeaspid-gnathostome relationships},
	year = {1991}}

@incollection{turner.1991,
	address = {Beijing},
	author = {Turner, S.},
	booktitle = {Early vertebrates and related problems of evolutionary biology},
	crossref = {chang.1991},
	date-added = {2013-09-04 10:35:50 +0000},
	date-modified = {2013-09-04 10:36:09 +0000},
	editor = {Chang, M.-M. and Liu, Y.-H. and Zhang, G.-R.},
	group = {ohne Anhang},
	pages = {87-119},
	publisher = {Science Press},
	title = {Monophyly and interrelationships of the {Thelodonti}},
	year = {1991}}

@inproceedings{zhu.1991,
	address = {Beijing},
	author = {Zhu, M.},
	booktitle = {Early vertebrates and related problems of evolutionary biology},
	crossref = {chang.1991},
	date-added = {2013-09-04 10:35:50 +0000},
	date-modified = {2013-09-04 10:36:10 +0000},
	editor = {Zhang, M.-M.},
	group = {ohne Anhang},
	pages = {179-194},
	publisher = {Science Press},
	title = {New information on {Diandongpetalichthys (Placodermi: Petalichthyida)}},
	year = {1991}}

@inproceedings{liu.1991,
	address = {Beijing},
	author = {Liu, Y. -H.},
	booktitle = {Early vertebratesand related problems of evolutionary biology},
	crossref = {chang.1991},
	date-added = {2013-09-04 10:35:50 +0000},
	date-modified = {2013-09-04 10:36:10 +0000},
	group = {ohne Anhang},
	pages = {139-177},
	publisher = {Science Press},
	title = {On a new {Petalichthyid, Eurycaraspis incilis gen. et sp. nov. and (Placodermi, Pisces) from the middle Devonian of Zhanyi, Yunnan}},
	year = {1991}}

@inproceedings{lee.1991,
	author = {Lee, C. M.},
	booktitle = {Early vertebrates and related problems of evolutionary biology},
	crossref = {chang.1991},
	date-added = {2013-09-04 10:35:50 +0000},
	date-modified = {2013-09-04 10:36:10 +0000},
	editor = {Chang, M.-M. and Liu, Y.-H. and Zhang, G.-R.},
	group = {ohne Anhang},
	pages = {131-138},
	title = {The discovery of devonian {placodermi in hong kong} and its significance},
	year = {1991}}

@inproceedings{ee2006.163,
	abstract = {The instruction ``hold a percept'' in bistable perception commonly encourages subjects to increase the percept durations for the `held' percept but also to decrease the durations for the complementary `non-held' percept. An interesting question is whether the subjects decrease the duration of the non-held percept because there exists a genuine limitation on the control of a single percept, ie only pair-wise modification is possible. For the Necker cube, we employed specific variations in voluntary control instructions over either of the two competing percepts. Gaze recordings demonstrated that there were no systematic differences in fixation location during either of the two percepts across the various voluntary control conditions. We analysed the two parameters of the gamma fit to the percept reversal rate distribution. Such an analysis involves two dimensions of data variation, rather than the conventionally used mean rate, facilitating our conclusion that observers do have quite independent control over the (distribution of ) reversals of either of the two percepts, at least for the Necker cube. },
	author = {van Ee, R and Brascamp, J W and Noest, A J and van den Berg, A V},
	booktitle = {Proceedings of the {29th} European conference on visual perception},
	crossref = {ecvp.2006},
	date-added = {2013-09-04 10:35:50 +0000},
	date-modified = {2019-05-15 12:10:01 +0200},
	kind = {Poster},
	local-url = {file://localhost/Volumes/AeLappe/Bib/PDF/E/Ee_Brascamp_Noest_Berg2006a.pdf},
	pages = {162},
	title = {Attentional control over either of the two competing percepts for the {Necker} cube},
	year = {2006},
	Bdsk-File-1 = {YnBsaXN0MDDSAQIDBFxyZWxhdGl2ZVBhdGhZYWxpYXNEYXRhXxAlUERGL0UvRWVfQnJhc2NhbXBfTm9lc3RfQmVyZzIwMDZhLnBkZk8RAZ4AAAAAAZ4AAgAAAkFFAAAAAAAAAAAAAAAAAAAAAAAAAAAAAAAAAAAAAABCRAAB/////x9FZV9CcmFzY2FtcF9Ob2VzdF9CZXJnMjAwNmEucGRmAAAAAAAAAAAAAAAAAAAAAAAAAAAAAAAAAAAAAAAAAAD/////AAAAAAAAAAAAAAAAAAEABAAAEoFjdQAAAAAAAAAAAAAAAAABRQAAAgA/LzpWb2x1bWVzOkFFIExhcHBlOkFFOkJpYjpQREY6RTpFZV9CcmFzY2FtcF9Ob2VzdF9CZXJnMjAwNmEucGRmAAAOAEAAHwBFAGUAXwBCAHIAYQBzAGMAYQBtAHAAXwBOAG8AZQBzAHQAXwBCAGUAcgBnADIAMAAwADYAYQAuAHAAZABmAA8ABgACAEEARQASACovQmliL1BERi9FL0VlX0JyYXNjYW1wX05vZXN0X0JlcmcyMDA2YS5wZGYAEwAUL1ZvbHVtZXMvQUUgTGFwcGUvQUUACQAhACFjcmJtAABwb3N4L1ZvbHVtZXMvQUUgTGFwcGUvQUUAAP//AAAACAANABoAJABMAAAAAAAAAgEAAAAAAAAABQAAAAAAAAAAAAAAAAAAAe4=}}

@inproceedings{blieck.1991,
	address = {Beijing},
	author = {Blieck, A. and Elliott, D. K. and Gagnier, P. - Y.},
	booktitle = {Early vertebrates and related problems of evolutionary biology},
	crossref = {chang.1991},
	date-added = {2013-09-04 10:35:50 +0000},
	date-modified = {2019-05-22 13:30:24 +0200},
	editor = {Chang, M.-M. and Liu, Y.-H. and Zhang, G.-R.},
	local-url = {file://localhost/Volumes/AeLappe/Bib/PDF/B/Blieck_Elliott_Gagnier1991a.pdf},
	pages = {1-17},
	publisher = {Science Press},
	title = {Some questions concerning the phylogenetic relationships of {Heterostracans, Ordovician to Devonian} jawless vertebrates},
	year = {1991},
	Bdsk-File-1 = {YnBsaXN0MDDSAQIDBFxyZWxhdGl2ZVBhdGhZYWxpYXNEYXRhXxAlUERGL0IvQmxpZWNrX0VsbGlvdHRfR2FnbmllcjE5OTFhLnBkZk8RAZ4AAAAAAZ4AAgAAAkFFAAAAAAAAAAAAAAAAAAAAAAAAAAAAAAAAAAAAAABCRAAB/////x9CbGllY2tfRWxsaW90dF9HYWduaWVyMTk5MWEucGRmAAAAAAAAAAAAAAAAAAAAAAAAAAAAAAAAAAAAAAAAAAD/////AAAAAAAAAAAAAAAAAAEABAAAEoFjdQAAAAAAAAAAAAAAAAABQgAAAgA/LzpWb2x1bWVzOkFFIExhcHBlOkFFOkJpYjpQREY6QjpCbGllY2tfRWxsaW90dF9HYWduaWVyMTk5MWEucGRmAAAOAEAAHwBCAGwAaQBlAGMAawBfAEUAbABsAGkAbwB0AHQAXwBHAGEAZwBuAGkAZQByADEAOQA5ADEAYQAuAHAAZABmAA8ABgACAEEARQASACovQmliL1BERi9CL0JsaWVja19FbGxpb3R0X0dhZ25pZXIxOTkxYS5wZGYAEwAUL1ZvbHVtZXMvQUUgTGFwcGUvQUUACQAhACFjcmJtAABwb3N4L1ZvbHVtZXMvQUUgTGFwcGUvQUUAAP//AAAACAANABoAJABMAAAAAAAAAgEAAAAAAAAABQAAAAAAAAAAAAAAAAAAAe4=}}

@inproceedings{arsenault.1991,
	address = {Beijing},
	author = {Arsenault, M. and Janvier, P.},
	booktitle = {Early vertebrates and related problems of evolutionary biology},
	crossref = {chang.1991},
	date-added = {2013-09-04 10:35:50 +0000},
	date-modified = {2019-05-22 13:30:32 +0200},
	editor = {Chang, M.-M. and Liu, Y.-H. and Zhang, G.-R.},
	pages = {19-40},
	publisher = {Science Press},
	title = {{The anaspid-like craniates of the escumanac formation (upper devonian) from miguasha (quebec, canada), with remarks on anaspid-petromyzontid relationships}},
	year = {1991}}

@article{ryabushko.1994,
	author = {Ryabushko, V. I.},
	crossref = {david.1994},
	date-added = {2013-09-04 10:35:50 +0000},
	date-modified = {2013-09-04 10:36:18 +0000},
	group = {ohne Anhang},
	pages = {127-131},
	title = {Ecological and physiological mechanisms of adaptation to changing environmental oxygen pressure in echinoderms},
	year = {1994}}
%% This BibTeX bibliography file was created using BibDesk.
%% http://bibdesk.sourceforge.net/


%% Created for S. Tepper at 2021-08-23 08:30:38 +0200 


%% Saved with string encoding Unicode (UTF-8) 

@article{van2018liquids,
	author = {van Assen, Jan Jaap R and Barla, Pascal and Fleming, Roland W},
	date-added = {2021-08-19 15:27:37 +0200},
	date-modified = {2021-08-19 15:27:37 +0200},
	journal = {PLoS computational biology},
	number = {8},
	pages = {e1008018},
	publisher = {Public Library of Science San Francisco, CA USA},
	title = {Visual perception of liquids: Insights from deep neural networks},
	volume = {16},
	year = {2020}}

@inproceedings{yu2020spatio,
	author = {Yu, Cunjun and Ma, Xiao and Ren, Jiawei and Zhao, Haiyu and Yi, Shuai},
	booktitle = {European Conference on Computer Vision},
	date-added = {2021-08-23 08:29:45 +0200},
	date-modified = {2021-08-23 08:29:45 +0200},
	organization = {Springer},
	pages = {507--523},
	title = {Spatio-temporal graph transformer networks for pedestrian trajectory prediction},
	year = {2020}}

@book{fajen2021visual,
	author = {Fajen, Brett R},
	date-added = {2021-08-23 08:28:19 +0200},
	date-modified = {2021-08-23 08:28:19 +0200},
	publisher = {Cambridge University Press},
	title = {Visual Control of Locomotion},
	year = {2021}}

@article{van2020visual,
	author = {van Assen, Jan Jaap R and Nishida, Shin'ya and Fleming, Roland W},
	date-added = {2021-08-19 15:27:37 +0200},
	date-modified = {2021-08-19 15:27:37 +0200},
	journal = {PLoS computational biology},
	number = {8},
	pages = {e1008018},
	publisher = {Public Library of Science San Francisco, CA USA},
	title = {Visual perception of liquids: Insights from deep neural networks},
	volume = {16},
	year = {2020}}

@article{takemura2020macaque,
	author = {Takemura, Aya and Matsumoto, Junya and Hashimoto, Ryota and Kawano, Kenji and Miura, Kenichiro},
	date-added = {2021-08-19 14:49:32 +0200},
	date-modified = {2021-08-19 14:49:32 +0200},
	journal = {Journal of Computational Neuroscience},
	pages = {1--10},
	publisher = {Springer},
	title = {Macaque monkeys show reversed ocular following responses to two-frame-motion stimulus presented with inter-stimulus intervals},
	year = {2020}}

@article{shemesh2021modeling,
	author = {Shemesh, Ari A and Kocoglu, Koray and Akdal, G{\"u}lden and Ala, Rahmi T{\"u}may and Halmagyi, G Michael and Zee, David S and Otero-Millan, Jorge},
	date-added = {2021-08-19 14:32:15 +0200},
	date-modified = {2021-08-19 14:32:15 +0200},
	journal = {Journal of Computational Neuroscience},
	pages = {1--13},
	publisher = {Springer},
	title = {Modeling the interaction among three cerebellar disorders of eye movements: periodic alternating, gaze-evoked and rebound nystagmus},
	year = {2021}}

@misc{schall2021legacy,
	author = {Schall, Jeffrey D and Shaikh, Aasef G},
	date-added = {2021-08-19 14:17:10 +0200},
	date-modified = {2021-08-19 14:17:10 +0200},
	publisher = {Springer},
	title = {Legacy of Lance M Optican: from math to medical science and back},
	year = {2021}}

@article{schall2021unknown,
	author = {Schall, Jeffrey D and Par{\'e}, Martin},
	date-added = {2021-08-19 13:57:51 +0200},
	date-modified = {2021-08-19 13:57:51 +0200},
	journal = {Journal of Computational Neuroscience},
	pages = {1--16},
	publisher = {Springer},
	title = {The unknown but knowable relationship between Presaccadic Accumulation of activity and Saccade initiation},
	year = {2021}}

@article{rucker2021dysfunctional,
	author = {Rucker, Janet C and Rizzo, John-Ross and Hudson, Todd E and Horn, Anja KE and Buettner-Ennever, Jean A and Leigh, R John and Optican, Lance M},
	date-added = {2021-08-19 13:43:05 +0200},
	date-modified = {2021-08-19 13:43:05 +0200},
	journal = {Journal of Computational Neuroscience},
	pages = {1--11},
	publisher = {Springer},
	title = {Dysfunctional mode switching between fixation and saccades: collaborative insights into two unusual clinical disorders},
	year = {2021}}

@article{peel2020frontal,
	author = {Peel, Tyler R and Dash, Suryadeep and Lomber, Stephen G and Corneil, Brian D},
	date-added = {2021-08-18 15:43:29 +0200},
	date-modified = {2021-08-18 15:43:29 +0200},
	journal = {Journal of Computational Neuroscience},
	pages = {1--21},
	publisher = {Springer},
	title = {Frontal eye field inactivation alters the readout of superior colliculus activity for saccade generation in a task-dependent manner},
	year = {2020}}

@Article{weiss2002motion,
  author        = {Yair Weiss and Eero P. Simoncelli and Edward H. Adelson},
  title         = {Motion illusions as optimal percepts},
  journal       = {Nature neuroscience},
  year          = {2002},
  volume        = {5},
  number        = {6},
  month         = {may},
  pages         = {598--604},
  doi           = {10.1038/nn0602-858},
  date-added    = {2021-08-18 15:28:24 +0200},
  date-modified = {2021-08-18 15:28:24 +0200},
  publisher     = {Nature Publishing Group},
}

@article{nguyen2021ensemble,
	author = {Nguyen, Tram TN and Vuong, Quoc C and Mather, George and Thornton, Ian M},
	date-added = {2021-08-18 15:19:12 +0200},
	date-modified = {2021-08-18 15:19:12 +0200},
	journal = {Attention, Perception, \& Psychophysics},
	number = {3},
	pages = {1014--1035},
	publisher = {Springer},
	title = {Ensemble coding of crowd speed using biological motion},
	volume = {83},
	year = {2021}}

@article{lukashova2021saliency,
	author = {Lukashova-Sanz, Olga and Wahl, Siegfried},
	date-added = {2021-08-18 15:04:08 +0200},
	date-modified = {2021-08-18 15:04:08 +0200},
	journal = {Brain Sciences},
	number = {3},
	pages = {283},
	publisher = {Multidisciplinary Digital Publishing Institute},
	title = {Saliency-Aware Subtle Augmentation Improves Human Visual Search Performance in VR},
	volume = {11},
	year = {2021}}

@article{kunimatsu2021environment,
	author = {Kunimatsu, Jun and Yamamoto, Shinya and Maeda, Kazutaka and Hikosaka, Okihide},
	date-added = {2021-08-18 14:52:42 +0200},
	date-modified = {2021-08-18 14:52:42 +0200},
	journal = {Proceedings of the National Academy of Sciences},
	number = {4},
	publisher = {National Acad Sciences},
	title = {Environment-based object values learned by local network in the striatum tail},
	volume = {118},
	year = {2021}}

@article{kanai2006time,
	author = {Kanai, Ryota and Paffen, Chris LE and Hogendoorn, Hinze and Verstraten, Frans AJ},
	date-added = {2021-08-18 14:41:47 +0200},
	date-modified = {2021-08-18 14:41:47 +0200},
	journal = {Journal of vision},
	number = {12},
	pages = {8--8},
	publisher = {The Association for Research in Vision and Ophthalmology},
	title = {Time dilation in dynamic visual display},
	volume = {6},
	year = {2006}}

@article{tersteeg2012cautious,
	author = {Tersteeg, MCA and Marple-Horvat, Dilwyn E and Loram, Ian D},
	date-added = {2021-08-18 14:27:17 +0200},
	date-modified = {2021-08-18 14:27:17 +0200},
	journal = {Journal of neurophysiology},
	number = {10},
	pages = {2686--2691},
	publisher = {American Physiological Society Bethesda, MD},
	title = {Cautious gait in relation to knowledge and vision of height: is altered visual information the dominant influence?},
	volume = {107},
	year = {2012}}

@article{hafed2021active,
	author = {Hafed, Ziad M and Chen, Chih-Yang and Tian, Xiaoguang and Baumann, Matthias P and Zhang, Tong},
	date-added = {2021-08-18 14:13:30 +0200},
	date-modified = {2021-08-18 14:13:30 +0200},
	journal = {Journal of Neurophysiology},
	number = {4},
	pages = {1121--1138},
	publisher = {American Physiological Society Bethesda, MD},
	title = {Active vision at the foveal scale in the primate superior colliculus},
	volume = {125},
	year = {2021}}

@article{latash2021efference,
	author = {Latash, Mark L},
	date-added = {2021-08-18 13:55:09 +0200},
	date-modified = {2021-08-18 13:55:09 +0200},
	journal = {Journal of neurophysiology},
	number = {4},
	pages = {1079--1094},
	publisher = {American Physiological Society Bethesda, MD},
	title = {Efference copy in kinesthetic perception: A copy of what is it?},
	volume = {125},
	year = {2021}}

@article{schwenk2021perisaccadic,
	author = {Schwenk, Jakob CB and Klingenhoefer, Steffen and Werner, Bj{\"o}rn-Olaf and Dowiasch, Stefan and Bremmer, Frank},
	date-added = {2021-08-18 13:43:25 +0200},
	date-modified = {2021-08-18 13:43:25 +0200},
	journal = {Journal of Neurophysiology},
	number = {3},
	pages = {785--795},
	publisher = {American Physiological Society Bethesda, MD},
	title = {Perisaccadic encoding of temporal information in macaque area V4},
	volume = {125},
	year = {2021}}

@article{wild2021primate,
	author = {Wild, Benedict and Treue, Stefan},
	date-added = {2021-08-18 13:30:00 +0200},
	date-modified = {2021-08-18 13:30:00 +0200},
	journal = {Journal of Neurophysiology},
	number = {5},
	pages = {1851--1882},
	publisher = {American Physiological Society Rockville, MD},
	title = {Primate extrastriate cortical area MST: a gateway between sensation and cognition},
	volume = {125},
	year = {2021}}

@article{souto2021visual,
	author = {Souto, David and Kerzel, Dirk},
	date-added = {2021-08-17 15:26:55 +0200},
	date-modified = {2021-08-17 15:26:55 +0200},
	journal = {Journal of Neurophysiology},
	number = {5},
	pages = {1552--1576},
	publisher = {American Physiological Society Rockville, MD},
	title = {Visual selective attention and the control of tracking eye movements: A critical review},
	volume = {125},
	year = {2021}}

@article{azadi2021modulation,
	author = {Azadi, Reza and Zhu, Elizabeth Y and McPeek, Robert M},
	date-added = {2021-08-17 15:24:53 +0200},
	date-modified = {2021-08-17 15:24:53 +0200},
	journal = {Journal of Neurophysiology},
	number = {3},
	pages = {796--804},
	publisher = {American Physiological Society Bethesda, MD},
	title = {Modulation of saccade trajectories during sequential saccades},
	volume = {125},
	year = {2021}}

@article{Niehorster.2021,
	author = {Niehorster, D. C.},
	date-added = {2021-08-17 15:21:33 +0200},
	date-modified = {2021-08-17 15:23:19 +0200},
	journal = {i-Perception},
	title = {A history of optic flow},
	year = {2021}}

@article{van2019implicit,
	author = {Van Es, Daniel Marten and Knapen, Tomas},
	date-added = {2021-08-17 15:17:36 +0200},
	date-modified = {2021-08-17 15:17:36 +0200},
	journal = {PLoS One},
	number = {1},
	pages = {e0203248},
	publisher = {Public Library of Science San Francisco, CA USA},
	title = {Implicit and explicit learning in reactive and voluntary saccade adaptation},
	volume = {14},
	year = {2019}}

@article{foley2021visually,
	author = {Foley, John M},
	date-added = {2021-08-17 15:16:06 +0200},
	date-modified = {2021-08-17 15:16:06 +0200},
	journal = {Journal of Vision},
	number = {5},
	pages = {25--25},
	publisher = {The Association for Research in Vision and Ophthalmology},
	title = {Visually directed action},
	volume = {21},
	year = {2021}}

@article{bratch2021visual,
	author = {Bratch, Alexander and Chen, Yixiong and Engel, Stephen A and Kersten, Daniel J},
	date-added = {2021-08-17 15:14:34 +0200},
	date-modified = {2021-08-17 15:14:34 +0200},
	journal = {Journal of vision},
	number = {5},
	pages = {18--18},
	publisher = {The Association for Research in Vision and Ophthalmology},
	title = {Visual adaptation selective for individual limbs reveals hierarchical human body representation},
	volume = {21},
	year = {2021}}

@article{chow2021look,
	author = {Chow, Hiu Mei and Kn{\"o}ll, Jonas and Madsen, Matthew and Spering, Miriam},
	date-added = {2021-08-17 15:12:58 +0200},
	date-modified = {2021-08-17 15:12:58 +0200},
	journal = {Journal of vision},
	number = {3},
	pages = {19--19},
	publisher = {The Association for Research in Vision and Ophthalmology},
	title = {Look where you go: characterizing eye movements toward optic flow},
	volume = {21},
	year = {2021}}

@article{hughes2018dissociation,
	author = {Hughes, Anna E},
	date-added = {2021-08-17 15:10:57 +0200},
	date-modified = {2021-08-17 15:10:57 +0200},
	journal = {Journal of vision},
	number = {4},
	pages = {4--4},
	publisher = {The Association for Research in Vision and Ophthalmology},
	title = {Dissociation between perception and smooth pursuit eye movements in speed judgments of moving Gabor targets},
	volume = {18},
	year = {2018}}

@article{tuhkanen2019humans,
	author = {Tuhkanen, Samuel and Pekkanen, Jami and Rinkkala, Paavo and Mole, Callum and Wilkie, Richard M and Lappi, Otto},
	date-added = {2021-08-17 15:09:27 +0200},
	date-modified = {2021-08-17 15:09:27 +0200},
	journal = {Scientific reports},
	number = {1},
	pages = {1--18},
	publisher = {Nature Publishing Group},
	title = {Humans use predictive gaze strategies to target waypoints for steering},
	volume = {9},
	year = {2019}}

@article{harrison2021assessing,
	author = {Harrison, Steven J and Reynolds, Nicholas and Bishoff, Brandon and Stergiou, Nicholas},
	date-added = {2021-08-17 15:08:24 +0200},
	date-modified = {2021-08-17 15:08:24 +0200},
	journal = {Experimental Brain Research},
	number = {4},
	pages = {1305--1316},
	publisher = {Springer},
	title = {Assessing the relative contribution of vision to odometry via manipulations of gait in an over-ground homing task},
	volume = {239},
	year = {2021}}

@article{grewe2011bottom,
	author = {Grewe, Jan and Wachtler, Thomas and Benda, Jan},
	date-added = {2021-08-17 15:06:38 +0200},
	date-modified = {2021-08-17 15:06:38 +0200},
	journal = {Frontiers in neuroinformatics},
	pages = {16},
	publisher = {Frontiers},
	title = {A bottom-up approach to data annotation in neurophysiology},
	volume = {5},
	year = {2011}}

@article{elkasaby2020lessons,
	author = {Elkasaby, Mohamed and Beylergil, Sinem Balta and Gupta, Palak and Mahajan, Abhimanyu and Ghasia, Fatema F and Shaikh, Aasef G},
	date-added = {2021-08-17 15:05:34 +0200},
	date-modified = {2021-08-17 15:05:34 +0200},
	journal = {Journal of Computational Neuroscience},
	pages = {1--10},
	publisher = {Springer},
	title = {Lessons learned from the syndrome of oculopalatal tremor},
	year = {2020}}

@inproceedings{vaziri2021egocentric,
	author = {Vaziri, Koorosh and Bondy, Maria and Bui, Amanda and Interrante, Victoria},
	booktitle = {2021 IEEE Virtual Reality and 3D User Interfaces (VR)},
	date-added = {2021-08-17 15:03:25 +0200},
	date-modified = {2021-08-17 15:03:25 +0200},
	organization = {IEEE},
	pages = {1--9},
	title = {Egocentric Distance Judgments in Full-Cue Video-See-Through VR Conditions are No Better than Distance Judgments to Targets in a Void},
	year = {2021}}

@article{beylergil2021effects,
	author = {Beylergil, Sinem Balta and Murray, Jordan and Noecker, Angela M and Gupta, Palak and Kilbane, Camilla and McIntyre, Cameron C and Shaikh, Aasef G and Ghasia, Fatema F},
	date-added = {2021-08-17 15:02:28 +0200},
	date-modified = {2021-08-17 15:02:28 +0200},
	journal = {Journal of Computational Neuroscience},
	pages = {1--12},
	publisher = {Springer},
	title = {Effects of subthalamic deep brain stimulation on fixational eye movements in Parkinson's disease},
	year = {2021}}

@article{baker2020power,
	author = {Baker, Daniel H and Vilidaite, Greta and Lygo, Freya A and Smith, Anika K and Flack, Tessa R and Gouws, Andr{\'e} D and Andrews, Timothy J},
	date-added = {2021-08-17 15:01:12 +0200},
	date-modified = {2021-08-17 15:01:12 +0200},
	journal = {Psychological Methods},
	publisher = {American Psychological Association},
	title = {Power contours: Optimising sample size and precision in experimental psychology and human neuroscience.},
	year = {2020}}

@book{land2009looking,
	author = {Land, Michael and Tatler, Benjamin},
	date-added = {2021-08-17 14:56:11 +0200},
	date-modified = {2021-08-17 14:56:11 +0200},
	publisher = {Oxford University Press},
	title = {Looking and acting: vision and eye movements in natural behaviour},
	year = {2009}}

@article{warren2021information,
	author = {Warren, William H},
	date-added = {2021-08-17 14:51:02 +0200},
	date-modified = {2021-08-17 14:51:02 +0200},
	journal = {i-Perception},
	number = {2},
	pages = {20416695211000366},
	publisher = {SAGE Publications Sage UK: London, England},
	title = {Information Is Where You Find It: Perception as an Ecologically Well-Posed Problem},
	volume = {12},
	year = {2021}}

@article{chen2021dynamics,
	author = {Chen, Aihua and Zeng, Fu and DeAngelis, Gregory C and Angelaki, Dora E},
	date-added = {2021-08-17 14:48:57 +0200},
	date-modified = {2021-08-17 14:48:57 +0200},
	journal = {Journal of Neuroscience},
	number = {14},
	pages = {3254--3265},
	publisher = {Soc Neuroscience},
	title = {Dynamics of Heading and Choice-Related Signals in the Parieto-Insular Vestibular Cortex of Macaque Monkeys},
	volume = {41},
	year = {2021}}

@article{stein2021comparison,
	author = {Stein, Niklas and Niehorster, Diederick C and Watson, Tamara and Steinicke, Frank and Rifai, Katharina and Wahl, Siegfried and Lappe, Markus},
	date-added = {2021-05-19 11:59:19 +0200},
	date-modified = {2021-05-19 11:59:19 +0200},
	journal = {i-Perception},
	number = {1},
	pages = {2041669520983338},
	publisher = {SAGE Publications Sage UK: London, England},
	title = {A comparison of eye tracking latencies among several commercial head-mounted displays},
	volume = {12},
	year = {2021}}

@article{mayer2021flow,
	author = {Mayer, Katja M and Riddell, Hugh and Lappe, Markus},
	date-added = {2021-05-19 11:58:27 +0200},
	date-modified = {2021-05-19 11:58:27 +0200},
	journal = {Attention, Perception, \& Psychophysics},
	number = {4},
	pages = {1752--1765},
	publisher = {Springer},
	title = {Flow parsing and biological motion},
	volume = {83},
	year = {2021}}

@article{natrup2021gaze,
	author = {Natrup, Jens and de Lussanet, Marc HE and Bostr{\"o}m, Kim Joris and Lappe, Markus and Wagner, Heiko},
	date-added = {2021-05-19 11:57:10 +0200},
	date-modified = {2021-05-19 11:57:10 +0200},
	journal = {Human Movement Science},
	pages = {102740},
	publisher = {Elsevier},
	title = {Gaze, head and eye movements during somersaults with full twists},
	volume = {75},
	year = {2021}}

@article{wolf2021vision,
	author = {Wolf, Christian and Lappe, Markus},
	date-added = {2021-05-19 11:55:21 +0200},
	date-modified = {2021-05-19 11:55:21 +0200},
	journal = {Cognitive Neurodynamics},
	pages = {1--22},
	publisher = {Springer},
	title = {Vision as oculomotor reward: cognitive contributions to the dynamic control of saccadic eye movements},
	year = {2021}}

@article{Masselink.2021,
	author = {Masselink, J. and Lappe, M.},
	date-added = {2021-04-22 11:31:44 +0200},
	date-modified = {2021-04-22 11:35:45 +0200},
	journal = {eLife},
	pages = {1-45},
	title = {Visuomotor learning from postdictivemotor error},
	volume = {10},
	year = {2021}}

@article{scholes2021learning,
	author = {Scholes, Chris and McGraw, Paul V and Roach, Neil W},
	date-added = {2021-03-30 11:46:32 +0200},
	date-modified = {2021-03-30 11:46:32 +0200},
	journal = {Proceedings of the National Academy of Sciences},
	number = {6},
	publisher = {National Acad Sciences},
	title = {Learning to silence saccadic suppression},
	volume = {118},
	year = {2021}}

@article{schaeffel2017vergleichende,
	author = {Schaeffel, F},
	date-added = {2021-03-30 11:45:46 +0200},
	date-modified = {2021-03-30 11:45:46 +0200},
	journal = {Der Ophthalmologe},
	number = {11},
	pages = {997--1007},
	publisher = {Springer},
	title = {Vergleichende Betrachtung von Lichtempfindlichkeit, Tiefenwahrnehmung und Bewegungswahrnehmung bei Tier und Mensch},
	volume = {114},
	year = {2017}}

@article{walker2019inception,
	author = {Walker, Edgar Y and Sinz, Fabian H and Cobos, Erick and Muhammad, Taliah and Froudarakis, Emmanouil and Fahey, Paul G and Ecker, Alexander S and Reimer, Jacob and Pitkow, Xaq and Tolias, Andreas S},
	date-added = {2021-03-30 11:44:47 +0200},
	date-modified = {2021-03-30 11:44:47 +0200},
	journal = {Nature neuroscience},
	number = {12},
	pages = {2060--2065},
	publisher = {Nature Publishing Group},
	title = {Inception loops discover what excites neurons most using deep predictive models},
	volume = {22},
	year = {2019}}

@article{albert2021implicit,
	author = {Albert, Scott T and Jang, Jihoon and Sheahan, Hannah R and Teunissen, Lonneke and Vandevoorde, Koenraad and Herzfeld, David J and Shadmehr, Reza},
	date-added = {2021-03-30 11:43:53 +0200},
	date-modified = {2021-03-30 11:43:53 +0200},
	journal = {Nature human behaviour},
	pages = {1--15},
	publisher = {Nature Publishing Group},
	title = {An implicit memory of errors limits human sensorimotor adaptation},
	year = {2021}}

@article{palmer2018adaptive,
	author = {Palmer, Colin J and Caruana, Nathan and Clifford, Colin WG and Seymour, Kiley J},
	date-added = {2021-03-30 11:42:24 +0200},
	date-modified = {2021-03-30 11:42:24 +0200},
	journal = {Royal Society open science},
	number = {12},
	pages = {180886},
	publisher = {The Royal Society},
	title = {Adaptive sensory coding of gaze direction in schizophrenia},
	volume = {5},
	year = {2018}}

@article{ranganathan2020tale,
	author = {Ranganathan, Rajiv and Tomlinson, Aimee D and Lokesh, Rakshith and Lin, Tzu-Hsiang and Patel, Priya},
	date-added = {2021-03-30 11:41:39 +0200},
	date-modified = {2021-03-30 11:41:39 +0200},
	journal = {Experimental Brain Research},
	pages = {1--19},
	publisher = {Springer},
	title = {A tale of too many tasks: task fragmentation in motor learning and a call for model task paradigms},
	year = {2020}}

@article{ponce2019evolving,
	author = {Ponce, Carlos R and Xiao, Will and Schade, Peter F and Hartmann, Till S and Kreiman, Gabriel and Livingstone, Margaret S},
	date-added = {2021-03-30 11:40:31 +0200},
	date-modified = {2021-03-30 11:40:31 +0200},
	journal = {Cell},
	number = {4},
	pages = {999--1009},
	publisher = {Elsevier},
	title = {Evolving images for visual neurons using a deep generative network reveals coding principles and neuronal preferences},
	volume = {177},
	year = {2019}}

@article{king2011binocular,
	author = {King, WM},
	date-added = {2021-03-30 11:39:36 +0200},
	date-modified = {2021-03-30 11:39:36 +0200},
	journal = {European Journal of Neuroscience},
	number = {11},
	pages = {2139--2146},
	publisher = {Wiley Online Library},
	title = {Binocular coordination of eye movements--Hering's Law of equal innervation or uniocular control?},
	volume = {33},
	year = {2011}}

@article{niendorf2021ophthalmic,
	author = {Niendorf, Thoralf and Beenakker, Jan-Willem M and Langner, S{\"o}nke and Erb-Eigner, Katharina and Bach Cuadra, Meritxell and Beller, Ebba and Millward, Jason M and Niendorf, Thea Marie and Stachs, Oliver},
	date-added = {2021-03-30 11:38:34 +0200},
	date-modified = {2021-03-30 11:38:34 +0200},
	journal = {Current Eye Research},
	pages = {1--20},
	publisher = {Taylor \& Francis},
	title = {Ophthalmic magnetic resonance imaging: where are we (heading to)?},
	year = {2021}}

@article{mareschal2014generalized,
	author = {Mareschal, Isabelle and Otsuka, Yumiko and Clifford, Colin WG},
	date-added = {2021-03-30 11:37:50 +0200},
	date-modified = {2021-03-30 11:37:50 +0200},
	journal = {Journal of Vision},
	number = {12},
	pages = {27--27},
	publisher = {The Association for Research in Vision and Ophthalmology},
	title = {A generalized tendency toward direct gaze with uncertainty},
	volume = {14},
	year = {2014}}

@article{lynch2021influence,
	author = {Lynch, Sean D and Kulpa, Richard and Meerhoff, Laurentius A and Sorel, Anthony and Pettr{\'e}, Julien and Olivier, Anne-H{\'e}l{\`e}ne},
	date-added = {2021-03-30 11:37:04 +0200},
	date-modified = {2021-03-30 11:37:04 +0200},
	journal = {Experimental brain research},
	number = {1},
	pages = {329--340},
	publisher = {Springer},
	title = {Influence of path curvature on collision avoidance behaviour between two walkers},
	volume = {239},
	year = {2021}}

@article{kim2021bayesian,
	author = {Kim, Chang Sub},
	date-added = {2021-03-30 11:36:17 +0200},
	date-modified = {2021-03-30 11:36:17 +0200},
	journal = {Biological Cybernetics},
	number = {1},
	pages = {87--102},
	publisher = {Springer},
	title = {Bayesian mechanics of perceptual inference and motor control in the brain},
	volume = {115},
	year = {2021}}

@article{palmer2017functional,
	author = {Palmer, Colin J and Clifford, Colin WG},
	date-added = {2021-03-30 11:35:19 +0200},
	date-modified = {2021-03-30 11:35:19 +0200},
	journal = {Journal of Cognitive Neuroscience},
	number = {10},
	pages = {1725--1738},
	publisher = {MIT Press},
	title = {Functional mechanisms encoding others' direction of gaze in the human nervous system},
	volume = {29},
	year = {2017}}

@article{galletti1999cortical,
	author = {Galletti, Claudio and Fattori, Patrizia and Gamberini, Michela and Kutz, Dieter F},
	date-added = {2021-03-30 11:32:16 +0200},
	date-modified = {2021-03-30 11:32:33 +0200},
	journal = {European Journal of Neuroscience},
	number = {11},
	pages = {3922--3936},
	publisher = {Wiley Online Library},
	title = {The cortical visual area {V6:} brain location and visual topography},
	volume = {11},
	year = {1999}}

@article{otsuka2015gaze,
	author = {Otsuka, Yumiko and Mareschal, Isabelle and Clifford, Colin WG},
	date-added = {2021-03-30 11:29:50 +0200},
	date-modified = {2021-03-30 11:29:50 +0200},
	journal = {Journal of vision},
	number = {1},
	pages = {21--21},
	publisher = {The Association for Research in Vision and Ophthalmology},
	title = {Gaze constancy in upright and inverted faces},
	volume = {15},
	year = {2015}}

@article{hessels2020task,
	author = {Hessels, Roy S and van Doorn, Andrea J and Benjamins, Jeroen S and Holleman, Gijs A and Hooge, Ignace TC},
	date-added = {2021-03-30 11:28:59 +0200},
	date-modified = {2021-03-30 11:28:59 +0200},
	journal = {Attention, Perception, \& Psychophysics},
	pages = {1--20},
	publisher = {Springer},
	title = {Task-related gaze control in human crowd navigation},
	year = {2020}}

@article{hessels2020does,
	author = {Hessels, Roy S},
	date-added = {2021-03-30 11:28:15 +0200},
	date-modified = {2021-03-30 11:28:15 +0200},
	journal = {Psychonomic bulletin \& review},
	pages = {856--881},
	publisher = {Springer},
	title = {How does gaze to faces support face-to-face interaction? A review and perspective},
	volume = {27},
	year = {2020}}

@article{guitton1986visual,
	author = {Guitton, D and Kearney, RE and Wereley, N and Peterson, BW},
	date-added = {2021-03-30 11:27:25 +0200},
	date-modified = {2021-03-30 11:27:25 +0200},
	journal = {Experimental brain research},
	number = {1},
	pages = {59--69},
	publisher = {Springer},
	title = {Visual, vestibular and voluntary contributions to human head stabilization},
	volume = {64},
	year = {1986}}

@article{giorjiani2021differences,
	author = {Giorjiani, Giuliana Martinatti and Biazoli, Claudinei Eduardo and Caetano, Marcelo Salvador},
	date-added = {2021-03-30 11:26:31 +0200},
	date-modified = {2021-03-30 11:26:31 +0200},
	journal = {Experimental Brain Research},
	number = {1},
	pages = {161--173},
	publisher = {Springer},
	title = {Differences in perceived durations between plausible biological and non-biological stimuli},
	volume = {239},
	year = {2021}}

@article{west2007gaze,
	author = {West, Roger W and Van Veen, Hank G},
	date-added = {2021-03-30 11:25:29 +0200},
	date-modified = {2021-03-30 11:25:29 +0200},
	journal = {The Journal of general psychology},
	number = {3},
	pages = {313--328},
	publisher = {Taylor \& Francis},
	title = {Gaze as depicted in Vermeer's girl with a pearl earring},
	volume = {134},
	year = {2007}}

@article{clifford2018adaptation,
	author = {Clifford, Colin WG and Palmer, Colin J},
	date-added = {2021-03-30 11:24:25 +0200},
	date-modified = {2021-03-30 11:24:25 +0200},
	journal = {Frontiers in psychology},
	pages = {2165},
	publisher = {Frontiers},
	title = {Adaptation to the direction of others' gaze: A review},
	volume = {9},
	year = {2018}}

@article{tagliabue2014modular,
	author = {Tagliabue, Michele and McIntyre, Joseph},
	date-added = {2021-03-30 11:23:04 +0200},
	date-modified = {2021-03-30 11:23:04 +0200},
	journal = {Frontiers in computational neuroscience},
	pages = {1},
	publisher = {Frontiers},
	title = {A modular theory of multisensory integration for motor control},
	volume = {8},
	year = {2014}}

@article{richard2008establishing,
	author = {Richard, Ashleigh M and Luck, Steven J and Hollingworth, Andrew},
	date-added = {2021-03-30 11:21:41 +0200},
	date-modified = {2021-03-30 11:21:41 +0200},
	journal = {Cognition},
	number = {1},
	pages = {66--88},
	publisher = {Elsevier},
	title = {Establishing object correspondence across eye movements: Flexible use of spatiotemporal and surface feature information},
	volume = {109},
	year = {2008}}

@article{bashivan2019neural,
	author = {Bashivan, Pouya and Kar, Kohitij and DiCarlo, James J},
	date-added = {2021-03-30 11:20:21 +0200},
	date-modified = {2021-03-30 11:20:21 +0200},
	journal = {Science},
	number = {6439},
	publisher = {American Association for the Advancement of Science},
	title = {Neural population control via deep image synthesis},
	volume = {364},
	year = {2019}}

@article{serra2011disorders,
	author = {Serra, Alessandro and Chen, Athena L and Leigh, R John},
	date-added = {2021-03-30 11:18:21 +0200},
	date-modified = {2021-03-30 11:18:21 +0200},
	journal = {Current opinion in neurology},
	number = {1},
	pages = {32--37},
	publisher = {LWW},
	title = {Disorders of vergence eye movements},
	volume = {24},
	year = {2011}}

@article{dickson2021walking,
	author = {Dickson, Greig and Burtan, Daria and James, Shelley and Phillips, David and Stevanov, Jasmina and Heard, Priscilla and Leonards, Ute},
	date-added = {2021-03-30 11:12:27 +0200},
	date-modified = {2021-03-30 11:12:27 +0200},
	journal = {i-Perception},
	number = {1},
	pages = {2041669520981101},
	publisher = {SAGE Publications Sage UK: London, England},
	title = {Walking on Visual Illusions},
	volume = {12},
	year = {2021}}

@article{cavanagh2021language,
	author = {Cavanagh, Patrick},
	date-added = {2021-03-30 11:10:59 +0200},
	date-modified = {2021-03-30 11:10:59 +0200},
	journal = {Perception},
	pages = {0301006621991491},
	publisher = {SAGE Publications Sage UK: London, England},
	title = {The Language of Vision},
	year = {2021}}

@inproceedings{santini2016bayesian,
	author = {Santini, Thiago and Fuhl, Wolfgang and K{\"u}bler, Thomas and Kasneci, Enkelejda},
	booktitle = {Proceedings of the Ninth Biennial ACM Symposium on Eye Tracking Research \& Applications},
	date-added = {2021-03-30 11:08:52 +0200},
	date-modified = {2021-03-30 11:08:52 +0200},
	pages = {163--170},
	title = {Bayesian identification of fixations, saccades, and smooth pursuits},
	year = {2016}}

@article{sejnowski2020unreasonable,
	author = {Sejnowski, Terrence J},
	date-added = {2021-03-30 11:07:20 +0200},
	date-modified = {2021-03-30 11:07:20 +0200},
	journal = {Proceedings of the National Academy of Sciences},
	number = {48},
	pages = {30033--30038},
	publisher = {National Acad Sciences},
	title = {The unreasonable effectiveness of deep learning in artificial intelligence},
	volume = {117},
	year = {2020}}

@article{yamins2014performance,
	author = {Yamins, Daniel LK and Hong, Ha and Cadieu, Charles F and Solomon, Ethan A and Seibert, Darren and DiCarlo, James J},
	date-added = {2021-03-30 11:05:36 +0200},
	date-modified = {2021-03-30 11:05:36 +0200},
	journal = {Proceedings of the national academy of sciences},
	number = {23},
	pages = {8619--8624},
	publisher = {National Acad Sciences},
	title = {Performance-optimized hierarchical models predict neural responses in higher visual cortex},
	volume = {111},
	year = {2014}}

@article{hadjiosif2021did,
	author = {Hadjiosif, Alkis M and Krakauer, John W and Haith, Adrian M},
	date-added = {2021-03-30 11:03:49 +0200},
	date-modified = {2021-03-30 11:03:49 +0200},
	journal = {Journal of Neuroscience},
	number = {12},
	pages = {2747--2761},
	publisher = {Soc Neuroscience},
	title = {Did we get sensorimotor adaptation wrong? Implicit adaptation as direct policy updating rather than forward-model-based learning},
	volume = {41},
	year = {2021}}

@article{silson2021representation,
	author = {Silson, Edward H and Zeidman, Peter and Knapen, Tomas and Baker, Chris I},
	date-added = {2021-03-30 11:01:34 +0200},
	date-modified = {2021-03-30 11:01:34 +0200},
	journal = {Journal of Neuroscience},
	number = {11},
	pages = {2382--2392},
	publisher = {Soc Neuroscience},
	title = {Representation of contralateral visual space in the human hippocampus},
	volume = {41},
	year = {2021}}

@article{clifford2015bayesian,
	author = {Clifford, C. W. G. and Mareschal, Isabelle and Otsuka, Yumiko and Watson, Tamara L},
	date-added = {2021-03-29 11:33:00 +0200},
	date-modified = {2021-03-29 12:43:51 +0200},
	journal = {Consciousness and cognition},
	pages = {406--413},
	publisher = {Elsevier},
	title = {A Bayesian approach to person perception},
	volume = {36},
	year = {2015}}

@article{van2019topographic,
	author = {van Es, D. M. and van der Zwaag, W. and Knapen, T.},
	date-added = {2021-03-29 11:00:10 +0200},
	date-modified = {2021-03-29 11:10:42 +0200},
	journal = {Current Biology},
	number = {10},
	pages = {1689--1694},
	publisher = {Elsevier},
	title = {Topographic maps of visual space in the human cerebellum},
	volume = {29},
	year = {2019}}

@article{kluttz2009effect,
	author = {Kluttz, N. L. and Mayes, B. R. and West, R. W. and Kerby, D. S.},
	date-added = {2021-03-29 10:14:16 +0200},
	date-modified = {2021-03-29 10:41:53 +0200},
	journal = {Vision research},
	number = {15},
	pages = {1979--1993},
	publisher = {Elsevier},
	title = {The effect of head turn on the perception of gaze},
	volume = {49},
	year = {2009}}

@article{kaminiarz2007localization,
	author = {Kaminiarz, A. and Krekelberg, B. and Bremmer, F.},
	date-added = {2021-03-29 09:58:00 +0200},
	date-modified = {2021-03-29 09:58:27 +0200},
	journal = {Vision research},
	number = {6},
	pages = {869--878},
	publisher = {Elsevier},
	title = {Localization of visual targets during optokinetic eye movements},
	volume = {47},
	year = {2007}}

@article{todorovic2006geometrical,
	author = {Todorovi{\'c}, Dejan},
	date-added = {2021-03-29 09:46:12 +0200},
	date-modified = {2021-03-29 09:46:12 +0200},
	journal = {Vision research},
	number = {21},
	pages = {3549--3562},
	publisher = {Elsevier},
	title = {Geometrical basis of perception of gaze direction},
	volume = {46},
	year = {2006}}

@article{sweeny2017center,
	author = {Sweeny, T. D. and Whitney, D.},
	date-added = {2021-03-26 11:51:29 +0100},
	date-modified = {2021-03-26 11:52:27 +0100},
	journal = {Vision research},
	pages = {67--74},
	publisher = {Elsevier},
	title = {The center of {attention:} metamers, sensitivity, and bias in the emergent perception of gaze},
	volume = {131},
	year = {2017}}

@article{yuksel2010review,
	author = {Y{\"u}ksel, D. and de Xivry, J.-J. O. and Lef{\`e}vre, P.},
	date-added = {2021-03-03 09:27:29 +0100},
	date-modified = {2021-03-03 09:28:57 +0100},
	journal = {Vision research},
	number = {23},
	pages = {2334--2347},
	publisher = {Elsevier},
	title = {Review of the major findings about duane retraction syndrome {(DRS)} leading to an updated form of classification},
	volume = {50},
	year = {2010}}

@article{watamaniuk1998simultaneous,
	author = {Watamaniuk, S. N. J. and McKee, S. P.},
	date-added = {2021-03-03 09:24:37 +0100},
	date-modified = {2021-03-03 09:25:35 +0100},
	journal = {Perception \& Psychophysics},
	number = {2},
	pages = {191--200},
	publisher = {Springer},
	title = {Simultaneous encoding of direction at a local and global scale},
	volume = {60},
	year = {1998}}

@article{watamaniuk1989direction,
	author = {Watamaniuk, S. N. J. and Sekuler, R. and Williams, D. W.},
	date-added = {2021-03-03 09:22:37 +0100},
	date-modified = {2021-03-03 09:24:01 +0100},
	journal = {Vision research},
	number = {1},
	pages = {47--59},
	publisher = {Elsevier},
	title = {Direction perception in complex dynamic {displays:} the integration of direction information},
	volume = {29},
	year = {1989}}

@article{swanston1988perception,
	author = {Swanston, M. T. and Wade, N. J.},
	date-added = {2021-03-03 09:20:39 +0100},
	date-modified = {2021-03-03 09:21:01 +0100},
	journal = {Perception \& Psychophysics},
	number = {6},
	pages = {559--566},
	publisher = {Springer},
	title = {The perception of visual motion during movements of the eyes and of the head},
	volume = {43},
	year = {1988}}

@article{donnarumma2021framework,
	author = {Donnarumma, F. and Prevete, R. and Maisto, D. and Fuscone, S. and Irvine, E. M. and van der Meer, M. A. A. and Kemere, C. and Pezzulo, G.},
	date-added = {2021-03-03 09:18:08 +0100},
	date-modified = {2021-03-25 14:51:00 +0100},
	journal = {Scientific reports},
	number = {1},
	pages = {1--20},
	publisher = {Nature Publishing Group},
	title = {A framework to identify structured behavioral patterns within rodent spatial trajectories},
	volume = {11},
	year = {2021}}

@article{prevete2018evidence,
	author = {Prevete, R. and Donnarumma, F. and d'Avella, A. and Pezzulo, G.},
	date-added = {2021-03-03 09:14:00 +0100},
	date-modified = {2021-03-03 09:14:35 +0100},
	journal = {Scientific reports},
	number = {1},
	pages = {1--16},
	publisher = {Nature Publishing Group},
	title = {Evidence for sparse synergies in grasping actions},
	volume = {8},
	year = {2018}}

@article{rottach1998properties,
	author = {Rottach, K. G. and Das, V. E. and Wohlgemuth, W. and Zivotofsky, A. Z. and Leigh, R. J.},
	date-added = {2021-03-03 09:08:53 +0100},
	date-modified = {2021-03-03 09:10:04 +0100},
	journal = {Journal of neurophysiology},
	number = {6},
	pages = {2895--2902},
	publisher = {American Physiological Society Bethesda, MD},
	title = {Properties of horizontal saccades accompanied by blinks},
	volume = {79},
	year = {1998}}

@article{rambold2002effects,
	author = {Rambold, H. and Sprenger, A. and Helmchen, C.},
	date-added = {2021-03-03 09:06:15 +0100},
	date-modified = {2021-03-03 09:08:13 +0100},
	journal = {Journal of neurophysiology},
	number = {3},
	pages = {1220--1233},
	publisher = {American Physiological Society Bethesda, MD},
	title = {Effects of voluntary blinks on saccades, vergence eye movements, and {saccade-vergence} interactions in humans},
	volume = {88},
	year = {2002}}

@article{konig2016learning,
	author = {K{\"o}nig, S. U. and Schumann, F. and Keyser, J. and Goeke, C. and Krause, C. and Wache, S. and Lytochkin, A. and Ebert, M. and Brunsch, V. and Wahn, B. and others},
	date-added = {2021-02-25 13:00:17 +0100},
	date-modified = {2021-02-25 13:03:16 +0100},
	journal = {PloS one},
	number = {12},
	pages = {e0166647},
	publisher = {Public Library of Science San Francisco, CA USA},
	title = {Learning new sensorimotor {contingencies:} effects of {long-term} use of sensory augmentation on the brain and conscious perception},
	volume = {11},
	year = {2016}}

@article{raudies2012bio,
	author = {Raudies, F. and Neumann, H.},
	date-added = {2021-02-25 12:58:26 +0100},
	date-modified = {2021-02-25 13:00:13 +0100},
	journal = {PloS one},
	number = {12},
	pages = {e53456},
	publisher = {Public Library of Science},
	title = {A {bio-inspired}, {motion-based} analysis of crowd behavior attributes relevance to motion transparency, velocity gradients, and motion patterns},
	volume = {7},
	year = {2012}}

@article{pezzulo2018hierarchical,
	author = {Pezzulo, G. and Rigoli, F. and Friston, K. J.},
	date-added = {2021-02-25 12:53:57 +0100},
	date-modified = {2021-02-25 12:57:33 +0100},
	journal = {Trends in cognitive sciences},
	number = {4},
	pages = {294--306},
	publisher = {Elsevier},
	title = {Hierarchical active {inference:} a theory of motivated control},
	volume = {22},
	year = {2018}}

@article{vann2004mammillary,
	author = {Vann, S. D. and Aggleton, J. P.},
	date-added = {2021-02-25 12:52:03 +0100},
	date-modified = {2021-02-25 12:53:07 +0100},
	journal = {Nature Reviews Neuroscience},
	number = {1},
	pages = {35--44},
	publisher = {Nature Publishing Group},
	title = {The mammillary {bodies:} two memory systems in one},
	volume = {5},
	year = {2004}}

@article{wolbers2008spatial,
	author = {Wolbers, T. and Hegarty, M. and B{\"u}chel, C. and Loomis, J. M.},
	date-added = {2021-02-25 12:49:55 +0100},
	date-modified = {2021-02-25 12:50:55 +0100},
	journal = {Nature neuroscience},
	number = {10},
	pages = {1223--1230},
	publisher = {Nature Publishing Group},
	title = {Spatial {updating:} how the brain keeps track of changing object locations during observer motion},
	volume = {11},
	year = {2008}}

@article{raudies2013bio,
	author = {Raudies, F. and Ringbauer, S. and Neumann, H.},
	date-added = {2021-02-25 12:47:36 +0100},
	date-modified = {2021-02-25 12:49:15 +0100},
	journal = {Neural computation},
	number = {9},
	pages = {2421--2449},
	publisher = {MIT Press},
	title = {A {bio-inspired}, computational model suggests velocity gradients of optic flow locally encode ordinal depth at surface borders and globally they encode {self-motion}},
	volume = {25},
	year = {2013}}

@article{moon2020positional,
	author = {Moon, Y. and Lee, W. J. and Shin, S. H. and Kim, J. H. and Lee, J. Y. and Oh, S. Y. and Lim, H. W.},
	date-added = {2021-02-25 12:42:26 +0100},
	date-modified = {2021-02-25 12:45:35 +0100},
	journal = {Frontiers in Neurology},
	pages = {1081},
	publisher = {Frontiers},
	title = {Positional change of the eyeball during eye {movements:} evidence of translatory movement},
	volume = {11},
	year = {2020}}

@article{leow2020task,
	author = {Leow, L.-A. and Marinovic, W. and de Rugy, A. and Carroll, T. J.},
	date-added = {2021-02-25 12:40:20 +0100},
	date-modified = {2021-02-25 12:41:07 +0100},
	journal = {Journal of neuroscience},
	number = {15},
	pages = {3075--3088},
	publisher = {Soc Neuroscience},
	title = {Task errors drive memories that improve sensorimotor adaptation},
	volume = {40},
	year = {2020}}

@article{kuai2020integration,
	author = {Kuai, S.-G. and Chen, J. and Xu, Z.-X. and L. and J.-M. and Field, D. T. and Li, Li and others},
	date-added = {2021-02-25 12:36:48 +0100},
	date-modified = {2021-02-25 12:38:13 +0100},
	journal = {Journal of Neuroscience},
	number = {5},
	pages = {1120--1132},
	publisher = {Soc Neuroscience},
	title = {Integration of motion and form cues for the perception of self-motion in the human brain},
	volume = {40},
	year = {2020}}

@article{stoianov2016prefrontal,
	author = {Stoianov, I. and Genovesio, A. and Pezzulo, G.},
	date-added = {2021-02-25 12:31:32 +0100},
	date-modified = {2021-02-25 12:32:10 +0100},
	journal = {Journal of Cognitive Neuroscience},
	number = {1},
	pages = {140--157},
	publisher = {MIT Press},
	title = {Prefrontal goal codes emerge as latent states in probabilistic value learning},
	volume = {28},
	year = {2016}}

@article{bonizzato2021neuroprosthetics,
	author = {Bonizzato, M.},
	date-added = {2021-02-25 12:29:44 +0100},
	date-modified = {2021-02-25 12:29:58 +0100},
	journal = {Journal of Neurophysiology},
	number = {1},
	pages = {105--109},
	publisher = {American Physiological Society Bethesda, MD},
	title = {Neuroprosthetics: an outlook on active challenges toward clinical adoption},
	volume = {125},
	year = {2021}}

@article{shams2021sensitivity,
	author = {Shams-Ahmar, M. and Thier, P.},
	date-added = {2021-02-25 12:12:43 +0100},
	date-modified = {2021-02-25 12:27:23 +0100},
	journal = {Journal of Neurophysiology},
	number = {1},
	pages = {238--247},
	publisher = {American Physiological Society Bethesda, MD},
	title = {Sensitivity of express saccades to the expected value of the target},
	volume = {125},
	year = {2021}}

@article{federico2019tool,
	author = {Federico, G. and Brandimonte, M. A.},
	date-added = {2021-02-25 12:09:27 +0100},
	date-modified = {2021-02-25 12:11:36 +0100},
	journal = {Brain and cognition},
	pages = {103582},
	publisher = {Elsevier},
	title = {Tool and object {affordances:} an ecological {eye-tracking} study},
	volume = {135},
	year = {2019}}

@article{rushton2018ability,
	author = {Rushton, Simon K and Chen, Rongrong and Li, Li},
	date-added = {2021-02-25 12:00:56 +0100},
	date-modified = {2021-02-25 12:00:56 +0100},
	journal = {Journal of vision},
	number = {6},
	pages = {11--11},
	publisher = {The Association for Research in Vision and Ophthalmology},
	title = {Ability to identify scene-relative object movement is not limited by, or yoked to, ability to perceive heading},
	volume = {18},
	year = {2018}}

@article{dupin2013motion,
	author = {Dupin, L. and Wexler, M.},
	date-added = {2021-02-25 11:58:13 +0100},
	date-modified = {2021-02-25 11:59:22 +0100},
	journal = {Journal of Vision},
	number = {2},
	pages = {15--15},
	publisher = {The Association for Research in Vision and Ophthalmology},
	title = {Motion perception by a moving observer in a {three-dimensional} environment},
	volume = {13},
	year = {2013}}

@article{goossens2010differential,
	author = {Goossens, H. H. L. M. and Van Opstal, A. J.},
	date-added = {2021-02-25 10:38:51 +0100},
	date-modified = {2021-02-25 10:57:35 +0100},
	journal = {Journal of neurophysiology},
	number = {3},
	pages = {1685--1695},
	publisher = {American Physiological Society Bethesda, MD},
	title = {Differential effects of reflex blinks on saccade perturbations in humans},
	volume = {103},
	year = {2010}}

@article{gandhi2012interactions,
	author = {Gandhi, N. J.},
	date-added = {2021-02-16 09:53:52 +0100},
	date-modified = {2021-02-16 10:27:52 +0100},
	journal = {Experimental brain research},
	local-url = {/Volumes/AE Lappe/AE/Bib/PDF/G/Gandhi2012a.pdf},
	number = {3},
	pages = {321--339},
	publisher = {Springer},
	title = {Interactions between {gaze-evoked} blinks and gaze shifts in monkeys},
	volume = {216},
	year = {2012},
	Bdsk-File-1 = {YnBsaXN0MDDSAQIDBFxyZWxhdGl2ZVBhdGhZYWxpYXNEYXRhXxAVUERGL0cvR2FuZGhpMjAxMmEucGRmTxEBXgAAAAABXgACAAACQUUAAAAAAAAAAAAAAAAAAAAAAAAAAAAAAAAAAAAAAEJEAAH/////D0dhbmRoaTIwMTJhLnBkZgAAAAAAAAAAAAAAAAAAAAAAAAAAAAAAAAAAAAAAAAAAAAAAAAAAAAAAAAAAAAAAAP////8AAAAAAAAAAAAAAAAAAQAEAAASgWN1AAAAAAAAAAAAAAAAAAFHAAACAC8vOlZvbHVtZXM6QUUgTGFwcGU6QUU6QmliOlBERjpHOkdhbmRoaTIwMTJhLnBkZgAADgAgAA8ARwBhAG4AZABoAGkAMgAwADEAMgBhAC4AcABkAGYADwAGAAIAQQBFABIAGi9CaWIvUERGL0cvR2FuZGhpMjAxMmEucGRmABMAFC9Wb2x1bWVzL0FFIExhcHBlL0FFAAkAIQAhY3JibQAAcG9zeC9Wb2x1bWVzL0FFIExhcHBlL0FFAAD//wAAAAgADQAaACQAPAAAAAAAAAIBAAAAAAAAAAUAAAAAAAAAAAAAAAAAAAGe}}

@article{fraco1984bell,
	author = {Francis, I. C. F. and Doba, J. A. L.},
	date-added = {2021-02-12 14:25:26 +0100},
	date-modified = {2021-02-12 14:29:32 +0100},
	journal = {Australian Journal of Opthalmology},
	local-url = {/Volumes/AE Lappe/AE/Bib/PDF/F/Francis, Loughhead - 1984 - Bell’s phenomenon A study of 508 patients.pdf},
	number = {1},
	pages = {15--21},
	publisher = {Wiley Online Library},
	title = {Bell's {phenomenon:} a study of {508} patients},
	volume = {12},
	year = {1984},
	Bdsk-File-1 = {YnBsaXN0MDDSAQIDBFxyZWxhdGl2ZVBhdGhZYWxpYXNEYXRhbxBPAFAARABGAC8ARgAvAEYAcgBhAG4AYwBpAHMALAAgAEwAbwB1AGcAaABoAGUAYQBkACAALQAgADEAOQA4ADQAIAAtACAAQgBlAGwAbCAZAHMAIABwAGgAZQBuAG8AbQBlAG4AbwBuACAAQQAgAHMAdAB1AGQAeQAgAG8AZgAgADUAMAA4ACAAcABhAHQAaQBlAG4AdABzAC4AcABkAGZPEQJKAAAAAAJKAAIAAAJBRQAAAAAAAAAAAAAAAAAAAAAAAAAAAAAAAAAAAAAAQkQAAf////8fRnJhbmNpcywgTG91Z2hoZWFkI0ZGRkZGRkZGLnBkZgAAAAAAAAAAAAAAAAAAAAAAAAAAAAAAAAAAAAAAAAAA/////wAAAAAAAAAAAAAAAAABAAQAABKBY3UAAAAAAAAAAAAAAAAAAUYAAAIAay86Vm9sdW1lczpBRSBMYXBwZTpBRTpCaWI6UERGOkY6RnJhbmNpcywgTG91Z2hoZWFkIC0gMTk4NCAtIEJlbGzigJlzIHBoZW5vbWVub24gQSBzdHVkeSBvZiA1MDggcGF0aWVudHMucGRmAAAOAJQASQBGAHIAYQBuAGMAaQBzACwAIABMAG8AdQBnAGgAaABlAGEAZAAgAC0AIAAxADkAOAA0ACAALQAgAEIAZQBsAGwgGQBzACAAcABoAGUAbgBvAG0AZQBuAG8AbgAgAEEAIABzAHQAdQBkAHkAIABvAGYAIAA1ADAAOAAgAHAAYQB0AGkAZQBuAHQAcwAuAHAAZABmAA8ABgACAEEARQASAFYvQmliL1BERi9GL0ZyYW5jaXMsIExvdWdoaGVhZCAtIDE5ODQgLSBCZWxs4oCZcyBwaGVub21lbm9uIEEgc3R1ZHkgb2YgNTA4IHBhdGllbnRzLnBkZgATABQvVm9sdW1lcy9BRSBMYXBwZS9BRQAJACEAIWNyYm0AAHBvc3gvVm9sdW1lcy9BRSBMYXBwZS9BRQAA//8AAAAIAA0AGgAkAMUAAAAAAAACAQAAAAAAAAAFAAAAAAAAAAAAAAAAAAADEw==}}

@article{franceschiello20203,
	author = {Franceschiello, B. and Di Sopra, L. and Minier, A. and Ionta, S. and Zeugin, D. and Notter, M. P. and Bastiaansen, J. A .M. and Jorge, J. and Yerly, J. and Stuber, M. and others},
	date-added = {2021-02-12 14:22:41 +0100},
	date-modified = {2021-02-12 14:24:49 +0100},
	journal = {Progress in Neurobiology},
	local-url = {/Volumes/AE Lappe/AE/Bib/PDF/F/Franceschiello_others2020a.pdf},
	pages = {101885},
	publisher = {Elsevier},
	title = {3-Dimensional magnetic resonance imaging of the freely moving human eye},
	volume = {194},
	year = {2020},
	Bdsk-File-1 = {YnBsaXN0MDDSAQIDBFxyZWxhdGl2ZVBhdGhZYWxpYXNEYXRhXxAkUERGL0YvRnJhbmNlc2NoaWVsbG9fb3RoZXJzMjAyMGEucGRmTxEBmgAAAAABmgACAAACQUUAAAAAAAAAAAAAAAAAAAAAAAAAAAAAAAAAAAAAAEJEAAH/////HkZyYW5jZXNjaGllbGxvX290aGVyczIwMjBhLnBkZgAAAAAAAAAAAAAAAAAAAAAAAAAAAAAAAAAAAAAAAAAAAP////8AAAAAAAAAAAAAAAAAAQAEAAASgWN1AAAAAAAAAAAAAAAAAAFGAAACAD4vOlZvbHVtZXM6QUUgTGFwcGU6QUU6QmliOlBERjpGOkZyYW5jZXNjaGllbGxvX290aGVyczIwMjBhLnBkZgAOAD4AHgBGAHIAYQBuAGMAZQBzAGMAaABpAGUAbABsAG8AXwBvAHQAaABlAHIAcwAyADAAMgAwAGEALgBwAGQAZgAPAAYAAgBBAEUAEgApL0JpYi9QREYvRi9GcmFuY2VzY2hpZWxsb19vdGhlcnMyMDIwYS5wZGYAABMAFC9Wb2x1bWVzL0FFIExhcHBlL0FFAAkAIQAhY3JibQAAcG9zeC9Wb2x1bWVzL0FFIExhcHBlL0FFAAD//wAAAAgADQAaACQASwAAAAAAAAIBAAAAAAAAAAUAAAAAAAAAAAAAAAAAAAHp}}

@article{evinger1993pattern,
	author = {Evinger, C. and Manning, K. A.},
	date-added = {2021-02-12 14:11:24 +0100},
	date-modified = {2021-02-12 14:12:07 +0100},
	journal = {Experimental brain research},
	local-url = {/Volumes/AE Lappe/AE/Bib/PDF/E/Evinger1993a.pdf},
	number = {3},
	pages = {502--506},
	publisher = {Springer},
	title = {Pattern of extraocular muscle activation during reflex blinking},
	volume = {92},
	year = {1993},
	Bdsk-File-1 = {YnBsaXN0MDDSAQIDBFxyZWxhdGl2ZVBhdGhZYWxpYXNEYXRhXxAWUERGL0UvRXZpbmdlcjE5OTNhLnBkZk8RAWIAAAAAAWIAAgAAAkFFAAAAAAAAAAAAAAAAAAAAAAAAAAAAAAAAAAAAAABCRAAB/////xBFdmluZ2VyMTk5M2EucGRmAAAAAAAAAAAAAAAAAAAAAAAAAAAAAAAAAAAAAAAAAAAAAAAAAAAAAAAAAAAAAAD/////AAAAAAAAAAAAAAAAAAEABAAAEoFjdQAAAAAAAAAAAAAAAAABRQAAAgAwLzpWb2x1bWVzOkFFIExhcHBlOkFFOkJpYjpQREY6RTpFdmluZ2VyMTk5M2EucGRmAA4AIgAQAEUAdgBpAG4AZwBlAHIAMQA5ADkAMwBhAC4AcABkAGYADwAGAAIAQQBFABIAGy9CaWIvUERGL0UvRXZpbmdlcjE5OTNhLnBkZgAAEwAUL1ZvbHVtZXMvQUUgTGFwcGUvQUUACQAhACFjcmJtAABwb3N4L1ZvbHVtZXMvQUUgTGFwcGUvQUUAAP//AAAACAANABoAJAA9AAAAAAAAAgEAAAAAAAAABQAAAAAAAAAAAAAAAAAAAaM=}}

@article{evinger1984blinking,
	author = {Evinger, C. and Shaw, M. D. and Peck, C. K. and Manning, K. A. and Baker, R.},
	date-added = {2021-02-12 14:08:50 +0100},
	date-modified = {2021-02-12 14:10:51 +0100},
	journal = {Journal of Neurophysiology},
	local-url = {/Volumes/AE Lappe/AE/Bib/PDF/E/Evinger1984a.pdf},
	number = {2},
	pages = {323--339},
	publisher = {American Physiological Society Bethesda, MD},
	title = {Blinking and associated eye movements in humans, guinea pigs, and rabbits},
	volume = {52},
	year = {1984},
	Bdsk-File-1 = {YnBsaXN0MDDSAQIDBFxyZWxhdGl2ZVBhdGhZYWxpYXNEYXRhXxAWUERGL0UvRXZpbmdlcjE5ODRhLnBkZk8RAWIAAAAAAWIAAgAAAkFFAAAAAAAAAAAAAAAAAAAAAAAAAAAAAAAAAAAAAABCRAAB/////xBFdmluZ2VyMTk4NGEucGRmAAAAAAAAAAAAAAAAAAAAAAAAAAAAAAAAAAAAAAAAAAAAAAAAAAAAAAAAAAAAAAD/////AAAAAAAAAAAAAAAAAAEABAAAEoFjdQAAAAAAAAAAAAAAAAABRQAAAgAwLzpWb2x1bWVzOkFFIExhcHBlOkFFOkJpYjpQREY6RTpFdmluZ2VyMTk4NGEucGRmAA4AIgAQAEUAdgBpAG4AZwBlAHIAMQA5ADgANABhAC4AcABkAGYADwAGAAIAQQBFABIAGy9CaWIvUERGL0UvRXZpbmdlcjE5ODRhLnBkZgAAEwAUL1ZvbHVtZXMvQUUgTGFwcGUvQUUACQAhACFjcmJtAABwb3N4L1ZvbHVtZXMvQUUgTGFwcGUvQUUAAP//AAAACAANABoAJAA9AAAAAAAAAgEAAAAAAAAABQAAAAAAAAAAAAAAAAAAAaM=}}

@article{yang2017distinct,
	author = {Yang, L. and Gu, Y.},
	date-added = {2021-02-12 14:06:51 +0100},
	date-modified = {2021-02-12 14:08:15 +0100},
	journal = {Elife},
	local-url = {/Volumes/AE Lappe/AE/Bib/PDF/Y/Yang2017a.pdf},
	pages = {e29809},
	publisher = {eLife Sciences Publications Limited},
	title = {Distinct spatial coordinate of visual and vestibular heading signals in macaque {FEFsem} and {MSTd}},
	volume = {6},
	year = {2017},
	Bdsk-File-1 = {YnBsaXN0MDDSAQIDBFxyZWxhdGl2ZVBhdGhZYWxpYXNEYXRhXxATUERGL1kvWWFuZzIwMTdhLnBkZk8RAVYAAAAAAVYAAgAAAkFFAAAAAAAAAAAAAAAAAAAAAAAAAAAAAAAAAAAAAABCRAAB/////w1ZYW5nMjAxN2EucGRmAAAAAAAAAAAAAAAAAAAAAAAAAAAAAAAAAAAAAAAAAAAAAAAAAAAAAAAAAAAAAAAAAAD/////AAAAAAAAAAAAAAAAAAEABAAAEoFjdQAAAAAAAAAAAAAAAAABWQAAAgAtLzpWb2x1bWVzOkFFIExhcHBlOkFFOkJpYjpQREY6WTpZYW5nMjAxN2EucGRmAAAOABwADQBZAGEAbgBnADIAMAAxADcAYQAuAHAAZABmAA8ABgACAEEARQASABgvQmliL1BERi9ZL1lhbmcyMDE3YS5wZGYAEwAUL1ZvbHVtZXMvQUUgTGFwcGUvQUUACQAhACFjcmJtAABwb3N4L1ZvbHVtZXMvQUUgTGFwcGUvQUUAAP//AAAACAANABoAJAA6AAAAAAAAAgEAAAAAAAAABQAAAAAAAAAAAAAAAAAAAZQ=}}

@article{demer2019translation,
	author = {Demer, J. L. and Clark, R. A.},
	date-added = {2021-02-12 14:02:05 +0100},
	date-modified = {2021-02-12 14:03:12 +0100},
	journal = {Progress in brain research},
	local-url = {/Volumes/AE Lappe/AE/Bib/PDF/D/Demer2019a.pdf},
	pages = {117--126},
	publisher = {Elsevier},
	title = {Translation and eccentric rotation in ocular motor modeling},
	volume = {248},
	year = {2019},
	Bdsk-File-1 = {YnBsaXN0MDDSAQIDBFxyZWxhdGl2ZVBhdGhZYWxpYXNEYXRhXxAUUERGL0QvRGVtZXIyMDE5YS5wZGZPEQFaAAAAAAFaAAIAAAJBRQAAAAAAAAAAAAAAAAAAAAAAAAAAAAAAAAAAAAAAQkQAAf////8ORGVtZXIyMDE5YS5wZGYAAAAAAAAAAAAAAAAAAAAAAAAAAAAAAAAAAAAAAAAAAAAAAAAAAAAAAAAAAAAAAAAA/////wAAAAAAAAAAAAAAAAABAAQAABKBY3UAAAAAAAAAAAAAAAAAAUQAAAIALi86Vm9sdW1lczpBRSBMYXBwZTpBRTpCaWI6UERGOkQ6RGVtZXIyMDE5YS5wZGYADgAeAA4ARABlAG0AZQByADIAMAAxADkAYQAuAHAAZABmAA8ABgACAEEARQASABkvQmliL1BERi9EL0RlbWVyMjAxOWEucGRmAAATABQvVm9sdW1lcy9BRSBMYXBwZS9BRQAJACEAIWNyYm0AAHBvc3gvVm9sdW1lcy9BRSBMYXBwZS9BRQAA//8AAAAIAA0AGgAkADsAAAAAAAACAQAAAAAAAAAFAAAAAAAAAAAAAAAAAAABmQ==}}

@article{delgado1990behavior,
	author = {Delgado-Garcia, J. M. and Evinger, C. and Escudero, M. and Baker, R.},
	date-added = {2021-02-12 13:59:57 +0100},
	date-modified = {2021-02-12 14:01:26 +0100},
	journal = {Journal of neurophysiology},
	local-url = {/Volumes/AE Lappe/AE/Bib/PDF/D/Delgado-Garcia1990a.pdf},
	number = {2},
	pages = {413--422},
	publisher = {American Physiological Society Bethesda, MD},
	title = {Behavior of accessory abducens and abducens motoneurons during eye retraction and rotation in the alert cat},
	volume = {64},
	year = {1990},
	Bdsk-File-1 = {YnBsaXN0MDDSAQIDBFxyZWxhdGl2ZVBhdGhZYWxpYXNEYXRhXxAdUERGL0QvRGVsZ2Fkby1HYXJjaWExOTkwYS5wZGZPEQF+AAAAAAF+AAIAAAJBRQAAAAAAAAAAAAAAAAAAAAAAAAAAAAAAAAAAAAAAQkQAAf////8XRGVsZ2Fkby1HYXJjaWExOTkwYS5wZGYAAAAAAAAAAAAAAAAAAAAAAAAAAAAAAAAAAAAAAAAAAAAAAAAAAAAA/////wAAAAAAAAAAAAAAAAABAAQAABKBY3UAAAAAAAAAAAAAAAAAAUQAAAIANy86Vm9sdW1lczpBRSBMYXBwZTpBRTpCaWI6UERGOkQ6RGVsZ2Fkby1HYXJjaWExOTkwYS5wZGYAAA4AMAAXAEQAZQBsAGcAYQBkAG8ALQBHAGEAcgBjAGkAYQAxADkAOQAwAGEALgBwAGQAZgAPAAYAAgBBAEUAEgAiL0JpYi9QREYvRC9EZWxnYWRvLUdhcmNpYTE5OTBhLnBkZgATABQvVm9sdW1lcy9BRSBMYXBwZS9BRQAJACEAIWNyYm0AAHBvc3gvVm9sdW1lcy9BRSBMYXBwZS9BRQAA//8AAAAIAA0AGgAkAEQAAAAAAAACAQAAAAAAAAAFAAAAAAAAAAAAAAAAAAABxg==}}

@article{dakin2005local,
	author = {Dakin, S. C. and Mareschal, I. and Bex, P. J.},
	date-added = {2021-02-12 13:57:29 +0100},
	date-modified = {2021-02-12 13:58:50 +0100},
	journal = {Vision research},
	local-url = {/Volumes/AE Lappe/AE/Bib/PDF/D/Dakin2005a.pdf},
	number = {24},
	pages = {3027--3049},
	publisher = {Elsevier},
	title = {Local and global limitations on direction integration assessed using equivalent noise analysis},
	volume = {45},
	year = {2005},
	Bdsk-File-1 = {YnBsaXN0MDDSAQIDBFxyZWxhdGl2ZVBhdGhZYWxpYXNEYXRhXxAUUERGL0QvRGFraW4yMDA1YS5wZGZPEQFaAAAAAAFaAAIAAAJBRQAAAAAAAAAAAAAAAAAAAAAAAAAAAAAAAAAAAAAAQkQAAf////8ORGFraW4yMDA1YS5wZGYAAAAAAAAAAAAAAAAAAAAAAAAAAAAAAAAAAAAAAAAAAAAAAAAAAAAAAAAAAAAAAAAA/////wAAAAAAAAAAAAAAAAABAAQAABKBY3UAAAAAAAAAAAAAAAAAAUQAAAIALi86Vm9sdW1lczpBRSBMYXBwZTpBRTpCaWI6UERGOkQ6RGFraW4yMDA1YS5wZGYADgAeAA4ARABhAGsAaQBuADIAMAAwADUAYQAuAHAAZABmAA8ABgACAEEARQASABkvQmliL1BERi9EL0Rha2luMjAwNWEucGRmAAATABQvVm9sdW1lcy9BRSBMYXBwZS9BRQAJACEAIWNyYm0AAHBvc3gvVm9sdW1lcy9BRSBMYXBwZS9BRQAA//8AAAAIAA0AGgAkADsAAAAAAAACAQAAAAAAAAAFAAAAAAAAAAAAAAAAAAABmQ==}}

@article{collewijn1985human,
	author = {Collewijn, H. and Van Der Steen, J. and Steinman, R. M.},
	date-added = {2021-02-12 13:55:32 +0100},
	date-modified = {2021-02-12 13:56:51 +0100},
	journal = {Journal of neurophysiology},
	local-url = {/Volumes/AE Lappe/AE/Bib/PDF/C/Collewijn1985a.pdf},
	number = {1},
	pages = {11--27},
	publisher = {American Physiological Society Bethesda, MD},
	title = {Human eye movements associated with blinks and prolonged eyelid closure},
	volume = {54},
	year = {1985},
	Bdsk-File-1 = {YnBsaXN0MDDSAQIDBFxyZWxhdGl2ZVBhdGhZYWxpYXNEYXRhXxAYUERGL0MvQ29sbGV3aWpuMTk4NWEucGRmTxEBagAAAAABagACAAACQUUAAAAAAAAAAAAAAAAAAAAAAAAAAAAAAAAAAAAAAEJEAAH/////EkNvbGxld2lqbjE5ODVhLnBkZgAAAAAAAAAAAAAAAAAAAAAAAAAAAAAAAAAAAAAAAAAAAAAAAAAAAAAAAAAAAP////8AAAAAAAAAAAAAAAAAAQAEAAASgWN1AAAAAAAAAAAAAAAAAAFDAAACADIvOlZvbHVtZXM6QUUgTGFwcGU6QUU6QmliOlBERjpDOkNvbGxld2lqbjE5ODVhLnBkZgAOACYAEgBDAG8AbABsAGUAdwBpAGoAbgAxADkAOAA1AGEALgBwAGQAZgAPAAYAAgBBAEUAEgAdL0JpYi9QREYvQy9Db2xsZXdpam4xOTg1YS5wZGYAABMAFC9Wb2x1bWVzL0FFIExhcHBlL0FFAAkAIQAhY3JibQAAcG9zeC9Wb2x1bWVzL0FFIExhcHBlL0FFAAD//wAAAAgADQAaACQAPwAAAAAAAAIBAAAAAAAAAAUAAAAAAAAAAAAAAAAAAAGt}}

@article{ciller2015automatic,
	author = {Ciller, C. and De Zanet, S. I. and R{\"u}egsegger, M. B. and Pica, A. and Sznitman, R. and Thiran, J.-P. and Maeder, P. and Munier, F. L. and Kowal, J. H. and Cuadra, M. B.},
	date-added = {2021-02-12 13:50:26 +0100},
	date-modified = {2021-02-12 13:54:51 +0100},
	journal = {International Journal of Radiation Oncology* Biology* Physics},
	local-url = {/Volumes/AE Lappe/AE/Bib/PDF/C/Ciller2015a.pdf},
	number = {4},
	pages = {794--802},
	publisher = {Elsevier},
	title = {Automatic segmentation of the eye in {3D} magnetic resonance {imaging:} a novel statistical shape model for treatment planning of retinoblastoma a novel statistical shape model for treatment planning of retinoblastoma},
	volume = {92},
	year = {2015},
	Bdsk-File-1 = {YnBsaXN0MDDSAQIDBFxyZWxhdGl2ZVBhdGhZYWxpYXNEYXRhXxAVUERGL0MvQ2lsbGVyMjAxNWEucGRmTxEBXgAAAAABXgACAAACQUUAAAAAAAAAAAAAAAAAAAAAAAAAAAAAAAAAAAAAAEJEAAH/////D0NpbGxlcjIwMTVhLnBkZgAAAAAAAAAAAAAAAAAAAAAAAAAAAAAAAAAAAAAAAAAAAAAAAAAAAAAAAAAAAAAAAP////8AAAAAAAAAAAAAAAAAAQAEAAASgWN1AAAAAAAAAAAAAAAAAAFDAAACAC8vOlZvbHVtZXM6QUUgTGFwcGU6QUU6QmliOlBERjpDOkNpbGxlcjIwMTVhLnBkZgAADgAgAA8AQwBpAGwAbABlAHIAMgAwADEANQBhAC4AcABkAGYADwAGAAIAQQBFABIAGi9CaWIvUERGL0MvQ2lsbGVyMjAxNWEucGRmABMAFC9Wb2x1bWVzL0FFIExhcHBlL0FFAAkAIQAhY3JibQAAcG9zeC9Wb2x1bWVzL0FFIExhcHBlL0FFAAD//wAAAAgADQAaACQAPAAAAAAAAAIBAAAAAAAAAAUAAAAAAAAAAAAAAAAAAAGe}}

@article{cottereau2017processing,
	author = {Cottereau, B. R.,Smith, A. T. and Rima, S. and Fize, D. and H{\'e}jja-Brichard, Y. and Renaud, L. and Lejards, C. and Vayssi{\`e}re, N. and Trotter, Y. and Durand, J.-B.},
	date-added = {2021-02-12 13:46:37 +0100},
	date-modified = {2021-02-12 13:49:35 +0100},
	journal = {Cerebral Cortex},
	local-url = {/Volumes/AE Lappe/AE/Bib/PDF/C/Cottereau2017a.pdf},
	number = {1},
	pages = {330--343},
	publisher = {Oxford University Press},
	title = {Processing of {egomotion-consistent} optic flow in the rhesus macaque cortex},
	volume = {27},
	year = {2017},
	Bdsk-File-1 = {YnBsaXN0MDDSAQIDBFxyZWxhdGl2ZVBhdGhZYWxpYXNEYXRhXxAYUERGL0MvQ290dGVyZWF1MjAxN2EucGRmTxEBagAAAAABagACAAACQUUAAAAAAAAAAAAAAAAAAAAAAAAAAAAAAAAAAAAAAEJEAAH/////EkNvdHRlcmVhdTIwMTdhLnBkZgAAAAAAAAAAAAAAAAAAAAAAAAAAAAAAAAAAAAAAAAAAAAAAAAAAAAAAAAAAAP////8AAAAAAAAAAAAAAAAAAQAEAAASgWN1AAAAAAAAAAAAAAAAAAFDAAACADIvOlZvbHVtZXM6QUUgTGFwcGU6QUU6QmliOlBERjpDOkNvdHRlcmVhdTIwMTdhLnBkZgAOACYAEgBDAG8AdAB0AGUAcgBlAGEAdQAyADAAMQA3AGEALgBwAGQAZgAPAAYAAgBBAEUAEgAdL0JpYi9QREYvQy9Db3R0ZXJlYXUyMDE3YS5wZGYAABMAFC9Wb2x1bWVzL0FFIExhcHBlL0FFAAkAIQAhY3JibQAAcG9zeC9Wb2x1bWVzL0FFIExhcHBlL0FFAAD//wAAAAgADQAaACQAPwAAAAAAAAIBAAAAAAAAAAUAAAAAAAAAAAAAAAAAAAGt}}

@article{gu2016multisensory,
	author = {Gu, Y. and Cheng, Z. and Yang, L. and DeAngelis, G. C. and Angelaki, D. E.},
	date-added = {2021-02-12 13:44:33 +0100},
	date-modified = {2021-02-12 13:46:08 +0100},
	journal = {Cerebral Cortex},
	local-url = {/Volumes/AE Lappe/AE/Bib/PDF/G/Gu2016a.pdf},
	number = {9},
	pages = {3785--3801},
	publisher = {Oxford University Press},
	title = {Multisensory convergence of visual and vestibular heading cues in the pursuit area of the frontal eye field},
	volume = {26},
	year = {2016},
	Bdsk-File-1 = {YnBsaXN0MDDSAQIDBFxyZWxhdGl2ZVBhdGhZYWxpYXNEYXRhXxARUERGL0cvR3UyMDE2YS5wZGZPEQFOAAAAAAFOAAIAAAJBRQAAAAAAAAAAAAAAAAAAAAAAAAAAAAAAAAAAAAAAQkQAAf////8LR3UyMDE2YS5wZGYAAAAAAAAAAAAAAAAAAAAAAAAAAAAAAAAAAAAAAAAAAAAAAAAAAAAAAAAAAAAAAAAAAAAA/////wAAAAAAAAAAAAAAAAABAAQAABKBY3UAAAAAAAAAAAAAAAAAAUcAAAIAKy86Vm9sdW1lczpBRSBMYXBwZTpBRTpCaWI6UERGOkc6R3UyMDE2YS5wZGYAAA4AGAALAEcAdQAyADAAMQA2AGEALgBwAGQAZgAPAAYAAgBBAEUAEgAWL0JpYi9QREYvRy9HdTIwMTZhLnBkZgATABQvVm9sdW1lcy9BRSBMYXBwZS9BRQAJACEAIWNyYm0AAHBvc3gvVm9sdW1lcy9BRSBMYXBwZS9BRQAA//8AAAAIAA0AGgAkADgAAAAAAAACAQAAAAAAAAAFAAAAAAAAAAAAAAAAAAABig==}}

@article{tia2021spectral,
	author = {Tia, B.,Takemi, M. and Kosugi, A. and Castagnola, E. and Ricci, D. and Ushiba, J. and Fadiga, L. and Iriki, A.},
	date-added = {2021-02-12 13:41:04 +0100},
	date-modified = {2021-02-12 13:43:57 +0100},
	journal = {Cerebral Cortex},
	local-url = {/Volumes/AE Lappe/AE/Bib/PDF/T/Tia2021a.pdf},
	number = {2},
	pages = {1077--1089},
	publisher = {Oxford University Press},
	title = {Spectral power in marmoset frontal motor cortex during natural locomotor behavior},
	volume = {31},
	year = {2021},
	Bdsk-File-1 = {YnBsaXN0MDDSAQIDBFxyZWxhdGl2ZVBhdGhZYWxpYXNEYXRhXxASUERGL1QvVGlhMjAyMWEucGRmTxEBUgAAAAABUgACAAACQUUAAAAAAAAAAAAAAAAAAAAAAAAAAAAAAAAAAAAAAEJEAAH/////DFRpYTIwMjFhLnBkZgAAAAAAAAAAAAAAAAAAAAAAAAAAAAAAAAAAAAAAAAAAAAAAAAAAAAAAAAAAAAAAAAAAAP////8AAAAAAAAAAAAAAAAAAQAEAAASgWN1AAAAAAAAAAAAAAAAAAFUAAACACwvOlZvbHVtZXM6QUUgTGFwcGU6QUU6QmliOlBERjpUOlRpYTIwMjFhLnBkZgAOABoADABUAGkAYQAyADAAMgAxAGEALgBwAGQAZgAPAAYAAgBBAEUAEgAXL0JpYi9QREYvVC9UaWEyMDIxYS5wZGYAABMAFC9Wb2x1bWVzL0FFIExhcHBlL0FFAAkAIQAhY3JibQAAcG9zeC9Wb2x1bWVzL0FFIExhcHBlL0FFAAD//wAAAAgADQAaACQAOQAAAAAAAAIBAAAAAAAAAAUAAAAAAAAAAAAAAAAAAAGP}}

@article{bennett2017spatial,
	author = {Bennett, C. R. and Loomis, J. M. and Klatzky, R. L. and Giudice, N, A.},
	date-added = {2021-02-12 13:37:39 +0100},
	date-modified = {2021-02-12 13:39:28 +0100},
	journal = {Memory \& cognition},
	local-url = {/Volumes/AE Lappe/AE/Bib/PDF/B/Bennett2017a.pdf},
	number = {7},
	pages = {1240--1251},
	publisher = {Springer},
	title = {Spatial updating of multiple {targets:} comparison of younger and older adults},
	volume = {45},
	year = {2017},
	Bdsk-File-1 = {YnBsaXN0MDDSAQIDBFxyZWxhdGl2ZVBhdGhZYWxpYXNEYXRhXxAWUERGL0IvQmVubmV0dDIwMTdhLnBkZk8RAWIAAAAAAWIAAgAAAkFFAAAAAAAAAAAAAAAAAAAAAAAAAAAAAAAAAAAAAABCRAAB/////xBCZW5uZXR0MjAxN2EucGRmAAAAAAAAAAAAAAAAAAAAAAAAAAAAAAAAAAAAAAAAAAAAAAAAAAAAAAAAAAAAAAD/////AAAAAAAAAAAAAAAAAAEABAAAEoFjdQAAAAAAAAAAAAAAAAABQgAAAgAwLzpWb2x1bWVzOkFFIExhcHBlOkFFOkJpYjpQREY6QjpCZW5uZXR0MjAxN2EucGRmAA4AIgAQAEIAZQBuAG4AZQB0AHQAMgAwADEANwBhAC4AcABkAGYADwAGAAIAQQBFABIAGy9CaWIvUERGL0IvQmVubmV0dDIwMTdhLnBkZgAAEwAUL1ZvbHVtZXMvQUUgTGFwcGUvQUUACQAhACFjcmJtAABwb3N4L1ZvbHVtZXMvQUUgTGFwcGUvQUUAAP//AAAACAANABoAJAA9AAAAAAAAAgEAAAAAAAAABQAAAAAAAAAAAAAAAAAAAaM=}}

@article{yahata2021hot,
	author = {Yahata, R. and Takeya, W. and Seno, T. and Tamada, Y.},
	date-added = {2021-02-12 13:35:29 +0100},
	date-modified = {2021-02-12 13:36:53 +0100},
	journal = {Perception},
	local-url = {/Volumes/AE Lappe/AE/Bib/PDF/Y/Yahata2021a.pdf},
	pages = {0301006620987087},
	publisher = {SAGE Publications Sage UK: London, England},
	title = {Hot wind to the body can facilitate vection only when participants walk through a fire corridor virtually},
	year = {2021},
	Bdsk-File-1 = {YnBsaXN0MDDSAQIDBFxyZWxhdGl2ZVBhdGhZYWxpYXNEYXRhXxAVUERGL1kvWWFoYXRhMjAyMWEucGRmTxEBXgAAAAABXgACAAACQUUAAAAAAAAAAAAAAAAAAAAAAAAAAAAAAAAAAAAAAEJEAAH/////D1lhaGF0YTIwMjFhLnBkZgAAAAAAAAAAAAAAAAAAAAAAAAAAAAAAAAAAAAAAAAAAAAAAAAAAAAAAAAAAAAAAAP////8AAAAAAAAAAAAAAAAAAQAEAAASgWN1AAAAAAAAAAAAAAAAAAFZAAACAC8vOlZvbHVtZXM6QUUgTGFwcGU6QUU6QmliOlBERjpZOllhaGF0YTIwMjFhLnBkZgAADgAgAA8AWQBhAGgAYQB0AGEAMgAwADIAMQBhAC4AcABkAGYADwAGAAIAQQBFABIAGi9CaWIvUERGL1kvWWFoYXRhMjAyMWEucGRmABMAFC9Wb2x1bWVzL0FFIExhcHBlL0FFAAkAIQAhY3JibQAAcG9zeC9Wb2x1bWVzL0FFIExhcHBlL0FFAAD//wAAAAgADQAaACQAPAAAAAAAAAIBAAAAAAAAAAUAAAAAAAAAAAAAAAAAAAGe}}

@article{rushton2018ability,
	author = {Rushton, S. K. and Chen, R. and Li, L.},
	date-added = {2021-02-12 13:33:02 +0100},
	date-modified = {2021-02-12 13:34:27 +0100},
	journal = {Journal of vision},
	local-url = {/Volumes/AE Lappe/AE/Bib/PDF/R/Rushton2018a.pdf},
	number = {6},
	pages = {11--11},
	publisher = {The Association for Research in Vision and Ophthalmology},
	title = {Ability to identify {scene-relative} object movement is not limited by, or yoked to, ability to perceive heading},
	volume = {18},
	year = {2018},
	Bdsk-File-1 = {YnBsaXN0MDDSAQIDBFxyZWxhdGl2ZVBhdGhZYWxpYXNEYXRhXxAWUERGL1IvUnVzaHRvbjIwMThhLnBkZk8RAWIAAAAAAWIAAgAAAkFFAAAAAAAAAAAAAAAAAAAAAAAAAAAAAAAAAAAAAABCRAAB/////xBSdXNodG9uMjAxOGEucGRmAAAAAAAAAAAAAAAAAAAAAAAAAAAAAAAAAAAAAAAAAAAAAAAAAAAAAAAAAAAAAAD/////AAAAAAAAAAAAAAAAAAEABAAAEoFjdQAAAAAAAAAAAAAAAAABUgAAAgAwLzpWb2x1bWVzOkFFIExhcHBlOkFFOkJpYjpQREY6UjpSdXNodG9uMjAxOGEucGRmAA4AIgAQAFIAdQBzAGgAdABvAG4AMgAwADEAOABhAC4AcABkAGYADwAGAAIAQQBFABIAGy9CaWIvUERGL1IvUnVzaHRvbjIwMThhLnBkZgAAEwAUL1ZvbHVtZXMvQUUgTGFwcGUvQUUACQAhACFjcmJtAABwb3N4L1ZvbHVtZXMvQUUgTGFwcGUvQUUAAP//AAAACAANABoAJAA9AAAAAAAAAgEAAAAAAAAABQAAAAAAAAAAAAAAAAAAAaM=}}

@article{dusoir1990role,
	author = {Dusoir, H. and Kapur, N. and Byrnes, D. P. and McKinstry, S. and Hoare, R. D.},
	date-added = {2021-02-12 13:26:19 +0100},
	date-modified = {2021-02-12 13:27:54 +0100},
	journal = {Brain},
	local-url = {/Volumes/AE Lappe/AE/Bib/PDF/D/Dusoir1990a.pdf},
	number = {6},
	pages = {1695--1706},
	publisher = {Oxford University Press},
	title = {The role of diencephalic pathology in human memory disorder: evidence from a penetrating paranasal brain injury},
	volume = {113},
	year = {1990},
	Bdsk-File-1 = {YnBsaXN0MDDSAQIDBFxyZWxhdGl2ZVBhdGhZYWxpYXNEYXRhXxAVUERGL0QvRHVzb2lyMTk5MGEucGRmTxEBXgAAAAABXgACAAACQUUAAAAAAAAAAAAAAAAAAAAAAAAAAAAAAAAAAAAAAEJEAAH/////D0R1c29pcjE5OTBhLnBkZgAAAAAAAAAAAAAAAAAAAAAAAAAAAAAAAAAAAAAAAAAAAAAAAAAAAAAAAAAAAAAAAP////8AAAAAAAAAAAAAAAAAAQAEAAASgWN1AAAAAAAAAAAAAAAAAAFEAAACAC8vOlZvbHVtZXM6QUUgTGFwcGU6QUU6QmliOlBERjpEOkR1c29pcjE5OTBhLnBkZgAADgAgAA8ARAB1AHMAbwBpAHIAMQA5ADkAMABhAC4AcABkAGYADwAGAAIAQQBFABIAGi9CaWIvUERGL0QvRHVzb2lyMTk5MGEucGRmABMAFC9Wb2x1bWVzL0FFIExhcHBlL0FFAAkAIQAhY3JibQAAcG9zeC9Wb2x1bWVzL0FFIExhcHBlL0FFAAD//wAAAAgADQAaACQAPAAAAAAAAAIBAAAAAAAAAAUAAAAAAAAAAAAAAAAAAAGe}}

@article{freeman2021model,
	author = {Freeman, A. W.},
	date-added = {2021-02-12 13:24:14 +0100},
	date-modified = {2021-02-12 13:25:39 +0100},
	journal = {Journal of Neuroscience},
	local-url = {/Volumes/AE Lappe/AE/Bib/PDF/F/Freeman2021a.pdf},
	number = {1},
	pages = {89--102},
	publisher = {Soc Neuroscience},
	title = {A model for the origin of motion direction selectivity in visual cortex},
	volume = {41},
	year = {2021},
	Bdsk-File-1 = {YnBsaXN0MDDSAQIDBFxyZWxhdGl2ZVBhdGhZYWxpYXNEYXRhXxAWUERGL0YvRnJlZW1hbjIwMjFhLnBkZk8RAWIAAAAAAWIAAgAAAkFFAAAAAAAAAAAAAAAAAAAAAAAAAAAAAAAAAAAAAABCRAAB/////xBGcmVlbWFuMjAyMWEucGRmAAAAAAAAAAAAAAAAAAAAAAAAAAAAAAAAAAAAAAAAAAAAAAAAAAAAAAAAAAAAAAD/////AAAAAAAAAAAAAAAAAAEABAAAEoFjdQAAAAAAAAAAAAAAAAABRgAAAgAwLzpWb2x1bWVzOkFFIExhcHBlOkFFOkJpYjpQREY6RjpGcmVlbWFuMjAyMWEucGRmAA4AIgAQAEYAcgBlAGUAbQBhAG4AMgAwADIAMQBhAC4AcABkAGYADwAGAAIAQQBFABIAGy9CaWIvUERGL0YvRnJlZW1hbjIwMjFhLnBkZgAAEwAUL1ZvbHVtZXMvQUUgTGFwcGUvQUUACQAhACFjcmJtAABwb3N4L1ZvbHVtZXMvQUUgTGFwcGUvQUUAAP//AAAACAANABoAJAA9AAAAAAAAAgEAAAAAAAAABQAAAAAAAAAAAAAAAAAAAaM=}}

@article{grasso1998eye,
	author = {Grasso, R. and Pr{\'e}vost, P. and Ivanenko, Y. P.},
	date-added = {2021-02-12 13:22:18 +0100},
	date-modified = {2021-02-12 13:23:37 +0100},
	journal = {Neuroscience Letters},
	local-url = {/Volumes/AE Lappe/AE/Bib/PDF/G/Grasso1998a.pdf},
	number = {2},
	pages = {115--118},
	publisher = {Elsevier},
	title = {Eye-head coordination for the steering of locomotion in {humans:} an anticipatory synergy},
	volume = {253},
	year = {1998},
	Bdsk-File-1 = {YnBsaXN0MDDSAQIDBFxyZWxhdGl2ZVBhdGhZYWxpYXNEYXRhXxAVUERGL0cvR3Jhc3NvMTk5OGEucGRmTxEBXgAAAAABXgACAAACQUUAAAAAAAAAAAAAAAAAAAAAAAAAAAAAAAAAAAAAAEJEAAH/////D0dyYXNzbzE5OThhLnBkZgAAAAAAAAAAAAAAAAAAAAAAAAAAAAAAAAAAAAAAAAAAAAAAAAAAAAAAAAAAAAAAAP////8AAAAAAAAAAAAAAAAAAQAEAAASgWN1AAAAAAAAAAAAAAAAAAFHAAACAC8vOlZvbHVtZXM6QUUgTGFwcGU6QUU6QmliOlBERjpHOkdyYXNzbzE5OThhLnBkZgAADgAgAA8ARwByAGEAcwBzAG8AMQA5ADkAOABhAC4AcABkAGYADwAGAAIAQQBFABIAGi9CaWIvUERGL0cvR3Jhc3NvMTk5OGEucGRmABMAFC9Wb2x1bWVzL0FFIExhcHBlL0FFAAkAIQAhY3JibQAAcG9zeC9Wb2x1bWVzL0FFIExhcHBlL0FFAAD//wAAAAgADQAaACQAPAAAAAAAAAIBAAAAAAAAAAUAAAAAAAAAAAAAAAAAAAGe}}

@article{vann2010re,
	author = {Vann, S. D.},
	date-added = {2021-02-12 13:20:24 +0100},
	date-modified = {2021-02-12 13:21:17 +0100},
	journal = {Neuropsychologia},
	local-url = {/Volumes/AE Lappe/AE/Bib/PDF/V/Vann2010a.pdf},
	number = {8},
	pages = {2316--2327},
	publisher = {Elsevier},
	title = {Re-evaluating the role of the mammillary bodies in memory},
	volume = {48},
	year = {2010},
	Bdsk-File-1 = {YnBsaXN0MDDSAQIDBFxyZWxhdGl2ZVBhdGhZYWxpYXNEYXRhXxATUERGL1YvVmFubjIwMTBhLnBkZk8RAVYAAAAAAVYAAgAAAkFFAAAAAAAAAAAAAAAAAAAAAAAAAAAAAAAAAAAAAABCRAAB/////w1WYW5uMjAxMGEucGRmAAAAAAAAAAAAAAAAAAAAAAAAAAAAAAAAAAAAAAAAAAAAAAAAAAAAAAAAAAAAAAAAAAD/////AAAAAAAAAAAAAAAAAAEABAAAEoFjdQAAAAAAAAAAAAAAAAABVgAAAgAtLzpWb2x1bWVzOkFFIExhcHBlOkFFOkJpYjpQREY6VjpWYW5uMjAxMGEucGRmAAAOABwADQBWAGEAbgBuADIAMAAxADAAYQAuAHAAZABmAA8ABgACAEEARQASABgvQmliL1BERi9WL1Zhbm4yMDEwYS5wZGYAEwAUL1ZvbHVtZXMvQUUgTGFwcGUvQUUACQAhACFjcmJtAABwb3N4L1ZvbHVtZXMvQUUgTGFwcGUvQUUAAP//AAAACAANABoAJAA6AAAAAAAAAgEAAAAAAAAABQAAAAAAAAAAAAAAAAAAAZQ=}}

@article{donnarumma2017action,
	author = {Donnarumma, F. and Costantini, M. and Ambrosini, E. and Friston, K. and Pezzulo, G.},
	date-added = {2021-02-12 13:18:05 +0100},
	date-modified = {2021-02-12 13:19:42 +0100},
	journal = {Cortex},
	local-url = {/Volumes/AE Lappe/AE/Bib/PDF/D/Donnarumma2017a.pdf},
	pages = {45--60},
	publisher = {Elsevier},
	title = {Action perception as hypothesis testing},
	volume = {89},
	year = {2017},
	Bdsk-File-1 = {YnBsaXN0MDDSAQIDBFxyZWxhdGl2ZVBhdGhZYWxpYXNEYXRhXxAZUERGL0QvRG9ubmFydW1tYTIwMTdhLnBkZk8RAW4AAAAAAW4AAgAAAkFFAAAAAAAAAAAAAAAAAAAAAAAAAAAAAAAAAAAAAABCRAAB/////xNEb25uYXJ1bW1hMjAxN2EucGRmAAAAAAAAAAAAAAAAAAAAAAAAAAAAAAAAAAAAAAAAAAAAAAAAAAAAAAAAAAD/////AAAAAAAAAAAAAAAAAAEABAAAEoFjdQAAAAAAAAAAAAAAAAABRAAAAgAzLzpWb2x1bWVzOkFFIExhcHBlOkFFOkJpYjpQREY6RDpEb25uYXJ1bW1hMjAxN2EucGRmAAAOACgAEwBEAG8AbgBuAGEAcgB1AG0AbQBhADIAMAAxADcAYQAuAHAAZABmAA8ABgACAEEARQASAB4vQmliL1BERi9EL0Rvbm5hcnVtbWEyMDE3YS5wZGYAEwAUL1ZvbHVtZXMvQUUgTGFwcGUvQUUACQAhACFjcmJtAABwb3N4L1ZvbHVtZXMvQUUgTGFwcGUvQUUAAP//AAAACAANABoAJABAAAAAAAAAAgEAAAAAAAAABQAAAAAAAAAAAAAAAAAAAbI=}}

@article{watamaniuk1992human,
	author = {Watamaniuk, S. N. J. and Duchon, A.},
	date-added = {2021-02-12 13:15:34 +0100},
	date-modified = {2021-02-12 13:16:53 +0100},
	journal = {Vision research},
	local-url = {/Volumes/AE Lappe/AE/Bib/PDF/W/Watamaniuk1992a.pdf},
	number = {5},
	pages = {931--941},
	publisher = {Elsevier},
	title = {The human visual system averages speed information},
	volume = {32},
	year = {1992},
	Bdsk-File-1 = {YnBsaXN0MDDSAQIDBFxyZWxhdGl2ZVBhdGhZYWxpYXNEYXRhXxAZUERGL1cvV2F0YW1hbml1azE5OTJhLnBkZk8RAW4AAAAAAW4AAgAAAkFFAAAAAAAAAAAAAAAAAAAAAAAAAAAAAAAAAAAAAABCRAAB/////xNXYXRhbWFuaXVrMTk5MmEucGRmAAAAAAAAAAAAAAAAAAAAAAAAAAAAAAAAAAAAAAAAAAAAAAAAAAAAAAAAAAD/////AAAAAAAAAAAAAAAAAAEABAAAEoFjdQAAAAAAAAAAAAAAAAABVwAAAgAzLzpWb2x1bWVzOkFFIExhcHBlOkFFOkJpYjpQREY6VzpXYXRhbWFuaXVrMTk5MmEucGRmAAAOACgAEwBXAGEAdABhAG0AYQBuAGkAdQBrADEAOQA5ADIAYQAuAHAAZABmAA8ABgACAEEARQASAB4vQmliL1BERi9XL1dhdGFtYW5pdWsxOTkyYS5wZGYAEwAUL1ZvbHVtZXMvQUUgTGFwcGUvQUUACQAhACFjcmJtAABwb3N4L1ZvbHVtZXMvQUUgTGFwcGUvQUUAAP//AAAACAANABoAJABAAAAAAAAAAgEAAAAAAAAABQAAAAAAAAAAAAAAAAAAAbI=}}

@inproceedings{azmandian2016automated,
	author = {Azmandian, M. and Grechkin, T. and Bolas, M. and Suma, E.},
	booktitle = {2016 IEEE Symposium on 3D User Interfaces (3DUI)},
	date-added = {2021-02-04 12:44:30 +0100},
	date-modified = {2021-02-04 12:46:40 +0100},
	local-url = {/Volumes/AE Lappe/AE/Bib/PDF/A/Azmandian M.,2016.pdf},
	organization = {IEEE},
	pages = {63--66},
	title = {Automated path prediction for redirected walking using navigation meshes},
	year = {2016},
	Bdsk-File-1 = {YnBsaXN0MDDSAQIDBFxyZWxhdGl2ZVBhdGhZYWxpYXNEYXRhXxAbUERGL0EvQXptYW5kaWFuIE0uLDIwMTYucGRmTxEBdgAAAAABdgACAAACQUUAAAAAAAAAAAAAAAAAAAAAAAAAAAAAAAAAAAAAAEJEAAH/////FUF6bWFuZGlhbiBNLiwyMDE2LnBkZgAAAAAAAAAAAAAAAAAAAAAAAAAAAAAAAAAAAAAAAAAAAAAAAAAAAAAAAP////8AAAAAAAAAAAAAAAAAAQAEAAASgWN1AAAAAAAAAAAAAAAAAAFBAAACADUvOlZvbHVtZXM6QUUgTGFwcGU6QUU6QmliOlBERjpBOkF6bWFuZGlhbiBNLiwyMDE2LnBkZgAADgAsABUAQQB6AG0AYQBuAGQAaQBhAG4AIABNAC4ALAAyADAAMQA2AC4AcABkAGYADwAGAAIAQQBFABIAIC9CaWIvUERGL0EvQXptYW5kaWFuIE0uLDIwMTYucGRmABMAFC9Wb2x1bWVzL0FFIExhcHBlL0FFAAkAIQAhY3JibQAAcG9zeC9Wb2x1bWVzL0FFIExhcHBlL0FFAAD//wAAAAgADQAaACQAQgAAAAAAAAIBAAAAAAAAAAUAAAAAAAAAAAAAAAAAAAG8}}

@inproceedings{cho2018path,
	author = {Cho, Y.-H. and Lee, D.-Y. and Lee, I.-K.},
	booktitle = {2018 IEEE Conference on Virtual Reality and 3D User Interfaces (VR)},
	date-added = {2021-02-04 12:41:18 +0100},
	date-modified = {2021-02-04 12:43:40 +0100},
	local-url = {/Volumes/AE Lappe/AE/Bib/PDF/C/Cho, Y.-H. and Lee, D.-Y. and Lee, I.-K.2018.pdf},
	organization = {IEEE},
	pages = {527--528},
	title = {Path prediction using lstm network for redirected walking},
	year = {2018},
	Bdsk-File-1 = {YnBsaXN0MDDSAQIDBFxyZWxhdGl2ZVBhdGhZYWxpYXNEYXRhXxAwUERGL0MvQ2hvLCBZLi1ILiwgTGVlLCBELi1ZLiwgTGVlLCBJLi1LLjIwMTgucGRmTxEBygAAAAABygACAAACQUUAAAAAAAAAAAAAAAAAAAAAAAAAAAAAAAAAAAAAAEJEAAH/////H0NobywgWS4tSC4sIExlZSwgRCNGRkZGRkZGRi5wZGYAAAAAAAAAAAAAAAAAAAAAAAAAAAAAAAAAAAAAAAAAAP////8AAAAAAAAAAAAAAAAAAQAEAAASgWN1AAAAAAAAAAAAAAAAAAFDAAACAEovOlZvbHVtZXM6QUUgTGFwcGU6QUU6QmliOlBERjpDOkNobywgWS4tSC4sIExlZSwgRC4tWS4sIExlZSwgSS4tSy4yMDE4LnBkZgAOAFYAKgBDAGgAbwAsACAAWQAuAC0ASAAuACwAIABMAGUAZQAsACAARAAuAC0AWQAuACwAIABMAGUAZQAsACAASQAuAC0ASwAuADIAMAAxADgALgBwAGQAZgAPAAYAAgBBAEUAEgA1L0JpYi9QREYvQy9DaG8sIFkuLUguLCBMZWUsIEQuLVkuLCBMZWUsIEkuLUsuMjAxOC5wZGYAABMAFC9Wb2x1bWVzL0FFIExhcHBlL0FFAAkAIQAhY3JibQAAcG9zeC9Wb2x1bWVzL0FFIExhcHBlL0FFAAD//wAAAAgADQAaACQAVwAAAAAAAAIBAAAAAAAAAAUAAAAAAAAAAAAAAAAAAAIl}}

@article{pressigout2020saccadic,
	author = {Pressigout, A. and Paeye, C. and Dor{\'e}-Mazars, K.},
	date-added = {2021-02-04 12:39:06 +0100},
	date-modified = {2021-02-04 12:41:11 +0100},
	journal = {Attention, Perception, \& Psychophysics},
	local-url = {/Volumes/AE Lappe/AE/Bib/PDF/P/Pressigout2020_Article_SaccadicAdaptationShapesPercei.pdf},
	number = {7},
	pages = {3676--3685},
	publisher = {Springer},
	title = {Saccadic adaptation shapes perceived {size:} common codes for action and perception},
	volume = {82},
	year = {2020},
	Bdsk-File-1 = {YnBsaXN0MDDSAQIDBFxyZWxhdGl2ZVBhdGhZYWxpYXNEYXRhXxA/UERGL1AvUHJlc3NpZ291dDIwMjBfQXJ0aWNsZV9TYWNjYWRpY0FkYXB0YXRpb25TaGFwZXNQZXJjZWkucGRmTxECBgAAAAACBgACAAACQUUAAAAAAAAAAAAAAAAAAAAAAAAAAAAAAAAAAAAAAEJEAAH/////H1ByZXNzaWdvdXQyMDIwX0FydCNGRkZGRkZGRi5wZGYAAAAAAAAAAAAAAAAAAAAAAAAAAAAAAAAAAAAAAAAAAP////8AAAAAAAAAAAAAAAAAAQAEAAASgWN1AAAAAAAAAAAAAAAAAAFQAAACAFkvOlZvbHVtZXM6QUUgTGFwcGU6QUU6QmliOlBERjpQOlByZXNzaWdvdXQyMDIwX0FydGljbGVfU2FjY2FkaWNBZGFwdGF0aW9uU2hhcGVzUGVyY2VpLnBkZgAADgB0ADkAUAByAGUAcwBzAGkAZwBvAHUAdAAyADAAMgAwAF8AQQByAHQAaQBjAGwAZQBfAFMAYQBjAGMAYQBkAGkAYwBBAGQAYQBwAHQAYQB0AGkAbwBuAFMAaABhAHAAZQBzAFAAZQByAGMAZQBpAC4AcABkAGYADwAGAAIAQQBFABIARC9CaWIvUERGL1AvUHJlc3NpZ291dDIwMjBfQXJ0aWNsZV9TYWNjYWRpY0FkYXB0YXRpb25TaGFwZXNQZXJjZWkucGRmABMAFC9Wb2x1bWVzL0FFIExhcHBlL0FFAAkAIQAhY3JibQAAcG9zeC9Wb2x1bWVzL0FFIExhcHBlL0FFAAD//wAAAAgADQAaACQAZgAAAAAAAAIBAAAAAAAAAAUAAAAAAAAAAAAAAAAAAAJw}}

@article{ambati2013constraining,
	author = {Ambati, V. N. P. and Murray, N. G. and Saucedo, F. and Powell, D. W. and Reed-Jones, R. J.},
	date-added = {2021-02-04 12:34:29 +0100},
	date-modified = {2021-02-04 12:38:25 +0100},
	journal = {Experimental brain research},
	local-url = {/Volumes/AE Lappe/AE/Bib/PDF/A/Ambati, V.N.P. and Murray, N. G. and et all, 2013_Article_ConstrainingEyeMovementWhenRed.pdf},
	number = {4},
	pages = {549--556},
	publisher = {Springer},
	title = {Constraining eye movement when redirecting walking trajectories alters turning control in healthy young adults},
	volume = {226},
	year = {2013},
	Bdsk-File-1 = {YnBsaXN0MDDSAQIDBFxyZWxhdGl2ZVBhdGhZYWxpYXNEYXRhXxBcUERGL0EvQW1iYXRpLCBWLk4uUC4sIE11cnJheSwgTi4gRy4sIGV0IGFsbCwgMjAxM19BcnRpY2xlX0NvbnN0cmFpbmluZ0V5ZU1vdmVtZW50V2hlblJlZC5wZGZPEQJ6AAAAAAJ6AAIAAAJBRQAAAAAAAAAAAAAAAAAAAAAAAAAAAAAAAAAAAAAAQkQAAf////8fQW1iYXRpLCBWLk4uUC4sIE11I0ZGRkZGRkZGLnBkZgAAAAAAAAAAAAAAAAAAAAAAAAAAAAAAAAAAAAAAAAAA/////wAAAAAAAAAAAAAAAAABAAQAABKBY3UAAAAAAAAAAAAAAAAAAUEAAAIAdi86Vm9sdW1lczpBRSBMYXBwZTpBRTpCaWI6UERGOkE6QW1iYXRpLCBWLk4uUC4sIE11cnJheSwgTi4gRy4sIGV0IGFsbCwgMjAxM19BcnRpY2xlX0NvbnN0cmFpbmluZ0V5ZU1vdmVtZW50V2hlblJlZC5wZGYADgCuAFYAQQBtAGIAYQB0AGkALAAgAFYALgBOAC4AUAAuACwAIABNAHUAcgByAGEAeQAsACAATgAuACAARwAuACwAIABlAHQAIABhAGwAbAAsACAAMgAwADEAMwBfAEEAcgB0AGkAYwBsAGUAXwBDAG8AbgBzAHQAcgBhAGkAbgBpAG4AZwBFAHkAZQBNAG8AdgBlAG0AZQBuAHQAVwBoAGUAbgBSAGUAZAAuAHAAZABmAA8ABgACAEEARQASAGEvQmliL1BERi9BL0FtYmF0aSwgVi5OLlAuLCBNdXJyYXksIE4uIEcuLCBldCBhbGwsIDIwMTNfQXJ0aWNsZV9Db25zdHJhaW5pbmdFeWVNb3ZlbWVudFdoZW5SZWQucGRmAAATABQvVm9sdW1lcy9BRSBMYXBwZS9BRQAJACEAIWNyYm0AAHBvc3gvVm9sdW1lcy9BRSBMYXBwZS9BRQAA//8AAAAIAA0AGgAkAIMAAAAAAAACAQAAAAAAAAAFAAAAAAAAAAAAAAAAAAADAQ==}}

@article{burleigh2018natural,
	author = {Burleigh, A. and Pepperell, R. and Ruta, N.},
	date-added = {2021-02-04 12:30:31 +0100},
	date-modified = {2021-02-04 12:33:48 +0100},
	journal = {Vision},
	local-url = {/Volumes/AE Lappe/AE/Bib/PDF/B/Burleigh, A. and Pepperell, R. and Ruta, N. 2018.pdf},
	number = {2},
	pages = {21},
	publisher = {Multidisciplinary Digital Publishing Institute},
	title = {Natural {perspective:} mapping visual space with art and science},
	volume = {2},
	year = {2018},
	Bdsk-File-1 = {YnBsaXN0MDDSAQIDBFxyZWxhdGl2ZVBhdGhZYWxpYXNEYXRhXxA0UERGL0IvQnVybGVpZ2gsIEEuLCBQZXBwZXJlbGwsIFIuLCBSdXRhLCBOLiAyMDE4LnBkZk8RAdoAAAAAAdoAAgAAAkFFAAAAAAAAAAAAAAAAAAAAAAAAAAAAAAAAAAAAAABCRAAB/////x9CdXJsZWlnaCwgQS4sIFBlcHAjRkZGRkZGRkYucGRmAAAAAAAAAAAAAAAAAAAAAAAAAAAAAAAAAAAAAAAAAAD/////AAAAAAAAAAAAAAAAAAEABAAAEoFjdQAAAAAAAAAAAAAAAAABQgAAAgBOLzpWb2x1bWVzOkFFIExhcHBlOkFFOkJpYjpQREY6QjpCdXJsZWlnaCwgQS4sIFBlcHBlcmVsbCwgUi4sIFJ1dGEsIE4uIDIwMTgucGRmAA4AXgAuAEIAdQByAGwAZQBpAGcAaAAsACAAQQAuACwAIABQAGUAcABwAGUAcgBlAGwAbAAsACAAUgAuACwAIABSAHUAdABhACwAIABOAC4AIAAyADAAMQA4AC4AcABkAGYADwAGAAIAQQBFABIAOS9CaWIvUERGL0IvQnVybGVpZ2gsIEEuLCBQZXBwZXJlbGwsIFIuLCBSdXRhLCBOLiAyMDE4LnBkZgAAEwAUL1ZvbHVtZXMvQUUgTGFwcGUvQUUACQAhACFjcmJtAABwb3N4L1ZvbHVtZXMvQUUgTGFwcGUvQUUAAP//AAAACAANABoAJABbAAAAAAAAAgEAAAAAAAAABQAAAAAAAAAAAAAAAAAAAjk=}}

@article{miyamoto2020properties,
	author = {Miyamoto, T. and Miura, K. and Kizuka, T. and Ono, S.},
	date-added = {2021-02-04 12:27:05 +0100},
	date-modified = {2021-02-04 12:29:47 +0100},
	journal = {Plos one},
	local-url = {/Volumes/AE Lappe/AE/Bib/PDF/M/Miyamoto, T. and Miura, K. Kizuka, T. Ono, S.2020.pdf},
	number = {12},
	pages = {e0243430},
	publisher = {Public Library of Science San Francisco, CA USA},
	title = {Properties of smooth pursuit and visual motion reaction time to {second-order} motion stimuli},
	volume = {15},
	year = {2020},
	Bdsk-File-1 = {YnBsaXN0MDDSAQIDBFxyZWxhdGl2ZVBhdGhZYWxpYXNEYXRhXxA4UERGL00vTWl5YW1vdG8sIFQuLCBNaXVyYSwgSy4gS2l6dWthLCBULiBPbm8sIFMuMjAyMC5wZGZPEQHqAAAAAAHqAAIAAAJBRQAAAAAAAAAAAAAAAAAAAAAAAAAAAAAAAAAAAAAAQkQAAf////8fTWl5YW1vdG8sIFQuLCBNaXVyI0ZGRkZGRkZGLnBkZgAAAAAAAAAAAAAAAAAAAAAAAAAAAAAAAAAAAAAAAAAA/////wAAAAAAAAAAAAAAAAABAAQAABKBY3UAAAAAAAAAAAAAAAAAAU0AAAIAUi86Vm9sdW1lczpBRSBMYXBwZTpBRTpCaWI6UERGOk06TWl5YW1vdG8sIFQuLCBNaXVyYSwgSy4gS2l6dWthLCBULiBPbm8sIFMuMjAyMC5wZGYADgBmADIATQBpAHkAYQBtAG8AdABvACwAIABUAC4ALAAgAE0AaQB1AHIAYQAsACAASwAuACAASwBpAHoAdQBrAGEALAAgAFQALgAgAE8AbgBvACwAIABTAC4AMgAwADIAMAAuAHAAZABmAA8ABgACAEEARQASAD0vQmliL1BERi9NL01peWFtb3RvLCBULiwgTWl1cmEsIEsuIEtpenVrYSwgVC4gT25vLCBTLjIwMjAucGRmAAATABQvVm9sdW1lcy9BRSBMYXBwZS9BRQAJACEAIWNyYm0AAHBvc3gvVm9sdW1lcy9BRSBMYXBwZS9BRQAA//8AAAAIAA0AGgAkAF8AAAAAAAACAQAAAAAAAAAFAAAAAAAAAAAAAAAAAAACTQ==}}

@article{van2012experimental,
	author = {Van Grootel, T. J. and Van der Willigen, R. F. and Van Opstal, A .J.},
	date-added = {2021-02-04 12:21:52 +0100},
	date-modified = {2021-02-04 12:26:08 +0100},
	journal = {PloS one},
	local-url = {/Volumes/AE Lappe/AE/Bib/PDF/V/Van Grootel, T. J. and Van Willigen, R. F. and Van Opstal, A. J.2012.pdf},
	number = {10},
	pages = {e47606},
	publisher = {Public Library of Science},
	title = {Experimental test of spatial updating models for monkey {eye-head} gaze shifts},
	volume = {7},
	year = {2012},
	Bdsk-File-1 = {YnBsaXN0MDDSAQIDBFxyZWxhdGl2ZVBhdGhZYWxpYXNEYXRhXxBIUERGL1YvVmFuIEdyb290ZWwsIFQuIEouLCBWYW4gV2lsbGlnZW4sIFIuIEYuLCBWYW4gT3BzdGFsLCBBLiBKLjIwMTIucGRmTxECKgAAAAACKgACAAACQUUAAAAAAAAAAAAAAAAAAAAAAAAAAAAAAAAAAAAAAEJEAAH/////H1ZhbiBHcm9vdGVsLCBULiBKLiNGRkZGRkZGRi5wZGYAAAAAAAAAAAAAAAAAAAAAAAAAAAAAAAAAAAAAAAAAAP////8AAAAAAAAAAAAAAAAAAQAEAAASgWN1AAAAAAAAAAAAAAAAAAFWAAACAGIvOlZvbHVtZXM6QUUgTGFwcGU6QUU6QmliOlBERjpWOlZhbiBHcm9vdGVsLCBULiBKLiwgVmFuIFdpbGxpZ2VuLCBSLiBGLiwgVmFuIE9wc3RhbCwgQS4gSi4yMDEyLnBkZgAOAIYAQgBWAGEAbgAgAEcAcgBvAG8AdABlAGwALAAgAFQALgAgAEoALgAsACAAVgBhAG4AIABXAGkAbABsAGkAZwBlAG4ALAAgAFIALgAgAEYALgAsACAAVgBhAG4AIABPAHAAcwB0AGEAbAAsACAAQQAuACAASgAuADIAMAAxADIALgBwAGQAZgAPAAYAAgBBAEUAEgBNL0JpYi9QREYvVi9WYW4gR3Jvb3RlbCwgVC4gSi4sIFZhbiBXaWxsaWdlbiwgUi4gRi4sIFZhbiBPcHN0YWwsIEEuIEouMjAxMi5wZGYAABMAFC9Wb2x1bWVzL0FFIExhcHBlL0FFAAkAIQAhY3JibQAAcG9zeC9Wb2x1bWVzL0FFIExhcHBlL0FFAAD//wAAAAgADQAaACQAbwAAAAAAAAIBAAAAAAAAAAUAAAAAAAAAAAAAAAAAAAKd}}

@article{burlingham2020heading,
	author = {Burlingham, C. S. and Heeger, D. J.},
	date-added = {2021-02-04 12:16:30 +0100},
	date-modified = {2021-03-25 14:52:48 +0100},
	journal = {Proceedings of the National Academy of Sciences},
	local-url = {/Volumes/AE Lappe/AE/Bib/PDF/B/Burlingham2020a.pdf},
	number = {52},
	pages = {33161--33169},
	publisher = {National Acad Sciences},
	title = {Heading perception depends on {time-varying} evolution of optic flow},
	volume = {117},
	year = {2020},
	Bdsk-File-1 = {YnBsaXN0MDDSAQIDBFxyZWxhdGl2ZVBhdGhZYWxpYXNEYXRhXxAZUERGL0IvQnVybGluZ2hhbTIwMjBhLnBkZk8RAW4AAAAAAW4AAgAAAkFFAAAAAAAAAAAAAAAAAAAAAAAAAAAAAAAAAAAAAABCRAAB/////xNCdXJsaW5naGFtMjAyMGEucGRmAAAAAAAAAAAAAAAAAAAAAAAAAAAAAAAAAAAAAAAAAAAAAAAAAAAAAAAAAAD/////AAAAAAAAAAAAAAAAAAEABAAAEoFjdQAAAAAAAAAAAAAAAAABQgAAAgAzLzpWb2x1bWVzOkFFIExhcHBlOkFFOkJpYjpQREY6QjpCdXJsaW5naGFtMjAyMGEucGRmAAAOACgAEwBCAHUAcgBsAGkAbgBnAGgAYQBtADIAMAAyADAAYQAuAHAAZABmAA8ABgACAEEARQASAB4vQmliL1BERi9CL0J1cmxpbmdoYW0yMDIwYS5wZGYAEwAUL1ZvbHVtZXMvQUUgTGFwcGUvQUUACQAhACFjcmJtAABwb3N4L1ZvbHVtZXMvQUUgTGFwcGUvQUUAAP//AAAACAANABoAJABAAAAAAAAAAgEAAAAAAAAABQAAAAAAAAAAAAAAAAAAAbI=}}

@article{klein2020predicting,
	author = {Klein, L. K. and Maiello, G. and Paulun, V. C. and Fleming, R. W.},
	date-added = {2021-02-04 12:12:02 +0100},
	date-modified = {2021-02-04 12:15:42 +0100},
	journal = {PLoS computational biology},
	local-url = {/Volumes/AE Lappe/AE/Bib/PDF/K/Klein2020a.pdf},
	number = {8},
	pages = {e1008081},
	publisher = {Public Library of Science},
	title = {Predicting precision grip grasp locations on {three-dimensional} objects},
	volume = {16},
	year = {2020},
	Bdsk-File-1 = {YnBsaXN0MDDSAQIDBFxyZWxhdGl2ZVBhdGhZYWxpYXNEYXRhXxAUUERGL0svS2xlaW4yMDIwYS5wZGZPEQFaAAAAAAFaAAIAAAJBRQAAAAAAAAAAAAAAAAAAAAAAAAAAAAAAAAAAAAAAQkQAAf////8OS2xlaW4yMDIwYS5wZGYAAAAAAAAAAAAAAAAAAAAAAAAAAAAAAAAAAAAAAAAAAAAAAAAAAAAAAAAAAAAAAAAA/////wAAAAAAAAAAAAAAAAABAAQAABKBY3UAAAAAAAAAAAAAAAAAAUsAAAIALi86Vm9sdW1lczpBRSBMYXBwZTpBRTpCaWI6UERGOks6S2xlaW4yMDIwYS5wZGYADgAeAA4ASwBsAGUAaQBuADIAMAAyADAAYQAuAHAAZABmAA8ABgACAEEARQASABkvQmliL1BERi9LL0tsZWluMjAyMGEucGRmAAATABQvVm9sdW1lcy9BRSBMYXBwZS9BRQAJACEAIWNyYm0AAHBvc3gvVm9sdW1lcy9BRSBMYXBwZS9BRQAA//8AAAAIAA0AGgAkADsAAAAAAAACAQAAAAAAAAAFAAAAAAAAAAAAAAAAAAABmQ==}}

@article{summerfield2014expectation,
	author = {Summerfield, C. and De Lange, F. P.},
	date-added = {2021-02-04 12:08:10 +0100},
	date-modified = {2021-02-04 12:11:33 +0100},
	journal = {Nature Reviews Neuroscience},
	local-url = {/Volumes/AE Lappe/AE/Bib/PDF/S/Summerfield, C. and De Lange, F. P.2014.pdf},
	number = {11},
	pages = {745--756},
	publisher = {Nature Publishing Group},
	title = {Expectation in perceptual decision {making:} neural and computational mechanisms},
	volume = {15},
	year = {2014},
	Bdsk-File-1 = {YnBsaXN0MDDSAQIDBFxyZWxhdGl2ZVBhdGhZYWxpYXNEYXRhXxAuUERGL1MvU3VtbWVyZmllbGQsIEMuLCBEZSBMYW5nZSwgRi4gUC4yMDE0LnBkZk8RAcIAAAAAAcIAAgAAAkFFAAAAAAAAAAAAAAAAAAAAAAAAAAAAAAAAAAAAAABCRAAB/////x9TdW1tZXJmaWVsZCwgQy4sIEQjRkZGRkZGRkYucGRmAAAAAAAAAAAAAAAAAAAAAAAAAAAAAAAAAAAAAAAAAAD/////AAAAAAAAAAAAAAAAAAEABAAAEoFjdQAAAAAAAAAAAAAAAAABUwAAAgBILzpWb2x1bWVzOkFFIExhcHBlOkFFOkJpYjpQREY6UzpTdW1tZXJmaWVsZCwgQy4sIERlIExhbmdlLCBGLiBQLjIwMTQucGRmAA4AUgAoAFMAdQBtAG0AZQByAGYAaQBlAGwAZAAsACAAQwAuACwAIABEAGUAIABMAGEAbgBnAGUALAAgAEYALgAgAFAALgAyADAAMQA0AC4AcABkAGYADwAGAAIAQQBFABIAMy9CaWIvUERGL1MvU3VtbWVyZmllbGQsIEMuLCBEZSBMYW5nZSwgRi4gUC4yMDE0LnBkZgAAEwAUL1ZvbHVtZXMvQUUgTGFwcGUvQUUACQAhACFjcmJtAABwb3N4L1ZvbHVtZXMvQUUgTGFwcGUvQUUAAP//AAAACAANABoAJABVAAAAAAAAAgEAAAAAAAAABQAAAAAAAAAAAAAAAAAAAhs=}}

@article{craig2009you,
	author = {Craig, A. D. Craig, A. D.},
	date-added = {2021-02-04 12:03:52 +0100},
	date-modified = {2021-02-04 12:07:31 +0100},
	journal = {Nature reviews neuroscience},
	local-url = {/Volumes/AE Lappe/AE/Bib/PDF/C/Craig, A.D. 2009.pdf},
	number = {1},
	title = {How do you {feel--now?} the anterior insula and human awareness.},
	volume = {10},
	year = {2009},
	Bdsk-File-1 = {YnBsaXN0MDDSAQIDBFxyZWxhdGl2ZVBhdGhZYWxpYXNEYXRhXxAaUERGL0MvQ3JhaWcsIEEuRC4gMjAwOS5wZGZPEQFyAAAAAAFyAAIAAAJBRQAAAAAAAAAAAAAAAAAAAAAAAAAAAAAAAAAAAAAAQkQAAf////8UQ3JhaWcsIEEuRC4gMjAwOS5wZGYAAAAAAAAAAAAAAAAAAAAAAAAAAAAAAAAAAAAAAAAAAAAAAAAAAAAAAAAA/////wAAAAAAAAAAAAAAAAABAAQAABKBY3UAAAAAAAAAAAAAAAAAAUMAAAIANC86Vm9sdW1lczpBRSBMYXBwZTpBRTpCaWI6UERGOkM6Q3JhaWcsIEEuRC4gMjAwOS5wZGYADgAqABQAQwByAGEAaQBnACwAIABBAC4ARAAuACAAMgAwADAAOQAuAHAAZABmAA8ABgACAEEARQASAB8vQmliL1BERi9DL0NyYWlnLCBBLkQuIDIwMDkucGRmAAATABQvVm9sdW1lcy9BRSBMYXBwZS9BRQAJACEAIWNyYm0AAHBvc3gvVm9sdW1lcy9BRSBMYXBwZS9BRQAA//8AAAAIAA0AGgAkAEEAAAAAAAACAQAAAAAAAAAFAAAAAAAAAAAAAAAAAAABtw==}}

@article{oteiza2017novel,
	author = {Oteiza, P. and Odstrcil, I. and Lauder, G. and Portugues, R. and Engert, F.},
	date-added = {2021-02-04 11:55:49 +0100},
	date-modified = {2021-02-04 12:02:05 +0100},
	journal = {Nature},
	local-url = {/Volumes/AE Lappe/AE/Bib/PDF/O/Oteiza, P.2017.pdf},
	number = {7664},
	pages = {445--448},
	publisher = {Nature Publishing Group},
	title = {A novel mechanism for {mechanosensory-based} rheotaxis in larval zebrafish},
	volume = {547},
	year = {2017},
	Bdsk-File-1 = {YnBsaXN0MDDSAQIDBFxyZWxhdGl2ZVBhdGhZYWxpYXNEYXRhXxAYUERGL08vT3RlaXphLCBQLjIwMTcucGRmTxEBagAAAAABagACAAACQUUAAAAAAAAAAAAAAAAAAAAAAAAAAAAAAAAAAAAAAEJEAAH/////Ek90ZWl6YSwgUC4yMDE3LnBkZgAAAAAAAAAAAAAAAAAAAAAAAAAAAAAAAAAAAAAAAAAAAAAAAAAAAAAAAAAAAP////8AAAAAAAAAAAAAAAAAAQAEAAASgWN1AAAAAAAAAAAAAAAAAAFPAAACADIvOlZvbHVtZXM6QUUgTGFwcGU6QUU6QmliOlBERjpPOk90ZWl6YSwgUC4yMDE3LnBkZgAOACYAEgBPAHQAZQBpAHoAYQAsACAAUAAuADIAMAAxADcALgBwAGQAZgAPAAYAAgBBAEUAEgAdL0JpYi9QREYvTy9PdGVpemEsIFAuMjAxNy5wZGYAABMAFC9Wb2x1bWVzL0FFIExhcHBlL0FFAAkAIQAhY3JibQAAcG9zeC9Wb2x1bWVzL0FFIExhcHBlL0FFAAD//wAAAAgADQAaACQAPwAAAAAAAAIBAAAAAAAAAAUAAAAAAAAAAAAAAAAAAAGt}}

@article{neupane2020perisaccadic,
	author = {Neupane, S. and Guitton, D. and Pack, C. C.},
	date-added = {2021-02-04 11:52:25 +0100},
	date-modified = {2021-02-04 11:55:12 +0100},
	journal = {Reviews in the Neurosciences},
	local-url = {/Volumes/AE Lappe/AE/Bib/PDF/N/Neupane review 2020.pdf},
	number = {5},
	pages = {505--520},
	publisher = {De Gruyter},
	title = {Perisaccadic {remapping:} {What?} {How?} {Why?}},
	volume = {31},
	year = {2020},
	Bdsk-File-1 = {YnBsaXN0MDDSAQIDBFxyZWxhdGl2ZVBhdGhZYWxpYXNEYXRhXxAdUERGL04vTmV1cGFuZSByZXZpZXcgMjAyMC5wZGZPEQF+AAAAAAF+AAIAAAJBRQAAAAAAAAAAAAAAAAAAAAAAAAAAAAAAAAAAAAAAQkQAAf////8XTmV1cGFuZSByZXZpZXcgMjAyMC5wZGYAAAAAAAAAAAAAAAAAAAAAAAAAAAAAAAAAAAAAAAAAAAAAAAAAAAAA/////wAAAAAAAAAAAAAAAAABAAQAABKBY3UAAAAAAAAAAAAAAAAAAU4AAAIANy86Vm9sdW1lczpBRSBMYXBwZTpBRTpCaWI6UERGOk46TmV1cGFuZSByZXZpZXcgMjAyMC5wZGYAAA4AMAAXAE4AZQB1AHAAYQBuAGUAIAByAGUAdgBpAGUAdwAgADIAMAAyADAALgBwAGQAZgAPAAYAAgBBAEUAEgAiL0JpYi9QREYvTi9OZXVwYW5lIHJldmlldyAyMDIwLnBkZgATABQvVm9sdW1lcy9BRSBMYXBwZS9BRQAJACEAIWNyYm0AAHBvc3gvVm9sdW1lcy9BRSBMYXBwZS9BRQAA//8AAAAIAA0AGgAkAEQAAAAAAAACAQAAAAAAAAAFAAAAAAAAAAAAAAAAAAABxg==}}

@article{rumelhart1986learning,
	author = {Rumelhart, D. E. and Hinton, G. E. and Williams, R. J.},
	date-added = {2021-02-04 11:50:04 +0100},
	date-modified = {2021-02-04 11:51:31 +0100},
	journal = {nature},
	local-url = {/Volumes/AE Lappe/AE/Bib/PDF/R/Rumelhart1986a.pdf},
	number = {6088},
	pages = {533--536},
	publisher = {Nature Publishing Group},
	title = {Learning representations by {back-propagating} errors},
	volume = {323},
	year = {1986},
	Bdsk-File-1 = {YnBsaXN0MDDSAQIDBFxyZWxhdGl2ZVBhdGhZYWxpYXNEYXRhXxAYUERGL1IvUnVtZWxoYXJ0MTk4NmEucGRmTxEBagAAAAABagACAAACQUUAAAAAAAAAAAAAAAAAAAAAAAAAAAAAAAAAAAAAAEJEAAH/////ElJ1bWVsaGFydDE5ODZhLnBkZgAAAAAAAAAAAAAAAAAAAAAAAAAAAAAAAAAAAAAAAAAAAAAAAAAAAAAAAAAAAP////8AAAAAAAAAAAAAAAAAAQAEAAASgWN1AAAAAAAAAAAAAAAAAAFSAAACADIvOlZvbHVtZXM6QUUgTGFwcGU6QUU6QmliOlBERjpSOlJ1bWVsaGFydDE5ODZhLnBkZgAOACYAEgBSAHUAbQBlAGwAaABhAHIAdAAxADkAOAA2AGEALgBwAGQAZgAPAAYAAgBBAEUAEgAdL0JpYi9QREYvUi9SdW1lbGhhcnQxOTg2YS5wZGYAABMAFC9Wb2x1bWVzL0FFIExhcHBlL0FFAAkAIQAhY3JibQAAcG9zeC9Wb2x1bWVzL0FFIExhcHBlL0FFAAD//wAAAAgADQAaACQAPwAAAAAAAAIBAAAAAAAAAAUAAAAAAAAAAAAAAAAAAAGt}}

@article{layton2016temporal,
	author = {Layton, O. W. and Fajen, B. R.},
	date-added = {2021-02-04 11:46:42 +0100},
	date-modified = {2021-02-04 11:47:45 +0100},
	journal = {Journal of Neurophysiology},
	local-url = {/Volumes/AE Lappe/AE/Bib/PDF/L/Layton2016a.pdf},
	number = {1},
	pages = {286--300},
	publisher = {American Physiological Society Bethesda, MD},
	title = {The temporal dynamics of heading perception in the presence of moving objects},
	volume = {115},
	year = {2016},
	Bdsk-File-1 = {YnBsaXN0MDDSAQIDBFxyZWxhdGl2ZVBhdGhZYWxpYXNEYXRhXxAVUERGL0wvTGF5dG9uMjAxNmEucGRmTxEBXgAAAAABXgACAAACQUUAAAAAAAAAAAAAAAAAAAAAAAAAAAAAAAAAAAAAAEJEAAH/////D0xheXRvbjIwMTZhLnBkZgAAAAAAAAAAAAAAAAAAAAAAAAAAAAAAAAAAAAAAAAAAAAAAAAAAAAAAAAAAAAAAAP////8AAAAAAAAAAAAAAAAAAQAEAAASgWN1AAAAAAAAAAAAAAAAAAFMAAACAC8vOlZvbHVtZXM6QUUgTGFwcGU6QUU6QmliOlBERjpMOkxheXRvbjIwMTZhLnBkZgAADgAgAA8ATABhAHkAdABvAG4AMgAwADEANgBhAC4AcABkAGYADwAGAAIAQQBFABIAGi9CaWIvUERGL0wvTGF5dG9uMjAxNmEucGRmABMAFC9Wb2x1bWVzL0FFIExhcHBlL0FFAAkAIQAhY3JibQAAcG9zeC9Wb2x1bWVzL0FFIExhcHBlL0FFAAD//wAAAAgADQAaACQAPAAAAAAAAAIBAAAAAAAAAAUAAAAAAAAAAAAAAAAAAAGe}}

@article{junker2018learning,
	author = {Junker, M. and Endres, D. and Sun, Z. and P. and Dicke, P. W. and Giese, M. and Thier, P.},
	date-added = {2021-02-04 11:43:11 +0100},
	date-modified = {2021-02-04 11:45:48 +0100},
	journal = {PLoS biology},
	local-url = {/Volumes/AE Lappe/AE/Bib/PDF/J/Junker2018a.pdf},
	number = {8},
	pages = {e2004344},
	publisher = {Public Library of Science},
	title = {Learning from the {past:} a reverberation of past errors in the cerebellar climbing fiber signal},
	volume = {16},
	year = {2018},
	Bdsk-File-1 = {YnBsaXN0MDDSAQIDBFxyZWxhdGl2ZVBhdGhZYWxpYXNEYXRhXxAVUERGL0ovSnVua2VyMjAxOGEucGRmTxEBXgAAAAABXgACAAACQUUAAAAAAAAAAAAAAAAAAAAAAAAAAAAAAAAAAAAAAEJEAAH/////D0p1bmtlcjIwMThhLnBkZgAAAAAAAAAAAAAAAAAAAAAAAAAAAAAAAAAAAAAAAAAAAAAAAAAAAAAAAAAAAAAAAP////8AAAAAAAAAAAAAAAAAAQAEAAASgWN1AAAAAAAAAAAAAAAAAAFKAAACAC8vOlZvbHVtZXM6QUUgTGFwcGU6QUU6QmliOlBERjpKOkp1bmtlcjIwMThhLnBkZgAADgAgAA8ASgB1AG4AawBlAHIAMgAwADEAOABhAC4AcABkAGYADwAGAAIAQQBFABIAGi9CaWIvUERGL0ovSnVua2VyMjAxOGEucGRmABMAFC9Wb2x1bWVzL0FFIExhcHBlL0FFAAkAIQAhY3JibQAAcG9zeC9Wb2x1bWVzL0FFIExhcHBlL0FFAAD//wAAAAgADQAaACQAPAAAAAAAAAIBAAAAAAAAAAUAAAAAAAAAAAAAAAAAAAGe}}

@article{bizzi2020motor,
	author = {Bizzi, E. and Ajemian, R.},
	date-added = {2021-02-04 11:41:21 +0100},
	date-modified = {2021-02-04 11:42:34 +0100},
	journal = {Journal of Neurophysiology},
	local-url = {/Volumes/AE Lappe/AE/Bib/PDF/B/Bizzi2020a.pdf},
	number = {6},
	pages = {1815--1823},
	publisher = {American Physiological Society Bethesda, MD},
	title = {From motor planning to {execution:} a sensorimotor loop perspective},
	volume = {124},
	year = {2020},
	Bdsk-File-1 = {YnBsaXN0MDDSAQIDBFxyZWxhdGl2ZVBhdGhZYWxpYXNEYXRhXxAUUERGL0IvQml6emkyMDIwYS5wZGZPEQFaAAAAAAFaAAIAAAJBRQAAAAAAAAAAAAAAAAAAAAAAAAAAAAAAAAAAAAAAQkQAAf////8OQml6emkyMDIwYS5wZGYAAAAAAAAAAAAAAAAAAAAAAAAAAAAAAAAAAAAAAAAAAAAAAAAAAAAAAAAAAAAAAAAA/////wAAAAAAAAAAAAAAAAABAAQAABKBY3UAAAAAAAAAAAAAAAAAAUIAAAIALi86Vm9sdW1lczpBRSBMYXBwZTpBRTpCaWI6UERGOkI6Qml6emkyMDIwYS5wZGYADgAeAA4AQgBpAHoAegBpADIAMAAyADAAYQAuAHAAZABmAA8ABgACAEEARQASABkvQmliL1BERi9CL0JpenppMjAyMGEucGRmAAATABQvVm9sdW1lcy9BRSBMYXBwZS9BRQAJACEAIWNyYm0AAHBvc3gvVm9sdW1lcy9BRSBMYXBwZS9BRQAA//8AAAAIAA0AGgAkADsAAAAAAAACAQAAAAAAAAAFAAAAAAAAAAAAAAAAAAABmQ==}}

@article{shadmehr2020population,
	author = {Shadmehr, R.},
	date-added = {2021-02-04 11:39:37 +0100},
	date-modified = {2021-02-04 11:40:27 +0100},
	journal = {Journal of Neurophysiology},
	local-url = {/Volumes/AE Lappe/AE/Bib/PDF/S/Shadmehr2020a.pdf},
	number = {6},
	pages = {2022--2051},
	publisher = {American Physiological Society Bethesda, MD},
	title = {Population coding in the {cerebellum:} a machine learning perspective},
	volume = {124},
	year = {2020},
	Bdsk-File-1 = {YnBsaXN0MDDSAQIDBFxyZWxhdGl2ZVBhdGhZYWxpYXNEYXRhXxAXUERGL1MvU2hhZG1laHIyMDIwYS5wZGZPEQFmAAAAAAFmAAIAAAJBRQAAAAAAAAAAAAAAAAAAAAAAAAAAAAAAAAAAAAAAQkQAAf////8RU2hhZG1laHIyMDIwYS5wZGYAAAAAAAAAAAAAAAAAAAAAAAAAAAAAAAAAAAAAAAAAAAAAAAAAAAAAAAAAAAAA/////wAAAAAAAAAAAAAAAAABAAQAABKBY3UAAAAAAAAAAAAAAAAAAVMAAAIAMS86Vm9sdW1lczpBRSBMYXBwZTpBRTpCaWI6UERGOlM6U2hhZG1laHIyMDIwYS5wZGYAAA4AJAARAFMAaABhAGQAbQBlAGgAcgAyADAAMgAwAGEALgBwAGQAZgAPAAYAAgBBAEUAEgAcL0JpYi9QREYvUy9TaGFkbWVocjIwMjBhLnBkZgATABQvVm9sdW1lcy9BRSBMYXBwZS9BRQAJACEAIWNyYm0AAHBvc3gvVm9sdW1lcy9BRSBMYXBwZS9BRQAA//8AAAAIAA0AGgAkAD4AAAAAAAACAQAAAAAAAAAFAAAAAAAAAAAAAAAAAAABqA==}}

@article{yi2019quantitative,
	author = {Yi, Y. and Wang, W. and Merfeld, D. M.},
	date-added = {2021-02-04 11:37:18 +0100},
	date-modified = {2021-02-04 11:38:03 +0100},
	journal = {Journal of neurophysiology},
	number = {3},
	pages = {904--921},
	publisher = {American Physiological Society Bethesda, MD},
	title = {A quantitative confidence signal detection {model: 2.} confidence analysis},
	volume = {122},
	year = {2019},
	Bdsk-File-1 = {YnBsaXN0MDDSAQIDBFxyZWxhdGl2ZVBhdGhZYWxpYXNEYXRhXxARUERGL1kvWWkyMDE5YS5wZGZPEQFOAAAAAAFOAAIAAAJBRQAAAAAAAAAAAAAAAAAAAAAAAAAAAAAAAAAAAAAAQkQAAf////8LWWkyMDE5YS5wZGYAAAAAAAAAAAAAAAAAAAAAAAAAAAAAAAAAAAAAAAAAAAAAAAAAAAAAAAAAAAAAAAAAAAAA/////wAAAAAAAAAAAAAAAAABAAQAABKBY3UAAAAAAAAAAAAAAAAAAVkAAAIAKy86Vm9sdW1lczpBRSBMYXBwZTpBRTpCaWI6UERGOlk6WWkyMDE5YS5wZGYAAA4AGAALAFkAaQAyADAAMQA5AGEALgBwAGQAZgAPAAYAAgBBAEUAEgAWL0JpYi9QREYvWS9ZaTIwMTlhLnBkZgATABQvVm9sdW1lcy9BRSBMYXBwZS9BRQAJACEAIWNyYm0AAHBvc3gvVm9sdW1lcy9BRSBMYXBwZS9BRQAA//8AAAAIAA0AGgAkADgAAAAAAAACAQAAAAAAAAAFAAAAAAAAAAAAAAAAAAABig==}}

@misc{yi2016quantitative,
	author = {Yi, Y. and Merfeld, D. M.},
	date-added = {2021-02-04 11:35:08 +0100},
	date-modified = {2021-02-04 11:36:31 +0100},
	local-url = {/Volumes/AE Lappe/AE/Bib/PDF/Y/Yi2016a.pdf},
	publisher = {American Physiological Society Bethesda, MD},
	title = {A quantitative confidence signal detection {model: 1.} fitting psychometric functions},
	year = {2016},
	Bdsk-File-1 = {YnBsaXN0MDDSAQIDBFxyZWxhdGl2ZVBhdGhZYWxpYXNEYXRhXxARUERGL1kvWWkyMDE2YS5wZGZPEQFOAAAAAAFOAAIAAAJBRQAAAAAAAAAAAAAAAAAAAAAAAAAAAAAAAAAAAAAAQkQAAf////8LWWkyMDE2YS5wZGYAAAAAAAAAAAAAAAAAAAAAAAAAAAAAAAAAAAAAAAAAAAAAAAAAAAAAAAAAAAAAAAAAAAAA/////wAAAAAAAAAAAAAAAAABAAQAABKBY3UAAAAAAAAAAAAAAAAAAVkAAAIAKy86Vm9sdW1lczpBRSBMYXBwZTpBRTpCaWI6UERGOlk6WWkyMDE2YS5wZGYAAA4AGAALAFkAaQAyADAAMQA2AGEALgBwAGQAZgAPAAYAAgBBAEUAEgAWL0JpYi9QREYvWS9ZaTIwMTZhLnBkZgATABQvVm9sdW1lcy9BRSBMYXBwZS9BRQAJACEAIWNyYm0AAHBvc3gvVm9sdW1lcy9BRSBMYXBwZS9BRQAA//8AAAAIAA0AGgAkADgAAAAAAAACAQAAAAAAAAAFAAAAAAAAAAAAAAAAAAABig==}}

@article{hessels2020looking,
	author = {Hessels, R. S. and Benjamins, J. S. and van Doorn, A. J. and Koenderink, J. J. and Holleman, G. A. and Hooge, I. T. C.},
	date-added = {2021-02-04 11:31:49 +0100},
	date-modified = {2021-02-04 11:34:24 +0100},
	journal = {Journal of Vision},
	local-url = {/Volumes/AE Lappe/AE/Bib/PDF/H/Hessels2020a.pdf},
	number = {10},
	pages = {5--5},
	publisher = {The Association for Research in Vision and Ophthalmology},
	title = {Looking behavior and potential human interactions during locomotion},
	volume = {20},
	year = {2020},
	Bdsk-File-1 = {YnBsaXN0MDDSAQIDBFxyZWxhdGl2ZVBhdGhZYWxpYXNEYXRhXxAWUERGL0gvSGVzc2VsczIwMjBhLnBkZk8RAWIAAAAAAWIAAgAAAkFFAAAAAAAAAAAAAAAAAAAAAAAAAAAAAAAAAAAAAABCRAAB/////xBIZXNzZWxzMjAyMGEucGRmAAAAAAAAAAAAAAAAAAAAAAAAAAAAAAAAAAAAAAAAAAAAAAAAAAAAAAAAAAAAAAD/////AAAAAAAAAAAAAAAAAAEABAAAEoFjdQAAAAAAAAAAAAAAAAABSAAAAgAwLzpWb2x1bWVzOkFFIExhcHBlOkFFOkJpYjpQREY6SDpIZXNzZWxzMjAyMGEucGRmAA4AIgAQAEgAZQBzAHMAZQBsAHMAMgAwADIAMABhAC4AcABkAGYADwAGAAIAQQBFABIAGy9CaWIvUERGL0gvSGVzc2VsczIwMjBhLnBkZgAAEwAUL1ZvbHVtZXMvQUUgTGFwcGUvQUUACQAhACFjcmJtAABwb3N4L1ZvbHVtZXMvQUUgTGFwcGUvQUUAAP//AAAACAANABoAJAA9AAAAAAAAAgEAAAAAAAAABQAAAAAAAAAAAAAAAAAAAaM=}}

@article{nakhla2021neural,
	author = {Nakhla, N. and Korkian, Y. and Krause, M. R. and Pack, C. C.},
	date-added = {2021-02-04 11:28:27 +0100},
	date-modified = {2021-02-04 11:31:05 +0100},
	journal = {Eneuro},
	local-url = {/Volumes/AE Lappe/AE/Bib/PDF/N/ENEURO.0383-20.2020.full.pdf},
	number = {1},
	publisher = {Society for Neuroscience},
	title = {Neural selectivity for visual motion in macaque area {V3A}},
	volume = {8},
	year = {2021},
	Bdsk-File-1 = {YnBsaXN0MDDSAQIDBFxyZWxhdGl2ZVBhdGhZYWxpYXNEYXRhXxAiUERGL04vRU5FVVJPLjAzODMtMjAuMjAyMC5mdWxsLnBkZk8RAZIAAAAAAZIAAgAAAkFFAAAAAAAAAAAAAAAAAAAAAAAAAAAAAAAAAAAAAABCRAAB/////xxFTkVVUk8uMDM4My0yMC4yMDIwLmZ1bGwucGRmAAAAAAAAAAAAAAAAAAAAAAAAAAAAAAAAAAAAAAAAAAAAAAD/////AAAAAAAAAAAAAAAAAAEABAAAEoFjdQAAAAAAAAAAAAAAAAABTgAAAgA8LzpWb2x1bWVzOkFFIExhcHBlOkFFOkJpYjpQREY6TjpFTkVVUk8uMDM4My0yMC4yMDIwLmZ1bGwucGRmAA4AOgAcAEUATgBFAFUAUgBPAC4AMAAzADgAMwAtADIAMAAuADIAMAAyADAALgBmAHUAbABsAC4AcABkAGYADwAGAAIAQQBFABIAJy9CaWIvUERGL04vRU5FVVJPLjAzODMtMjAuMjAyMC5mdWxsLnBkZgAAEwAUL1ZvbHVtZXMvQUUgTGFwcGUvQUUACQAhACFjcmJtAABwb3N4L1ZvbHVtZXMvQUUgTGFwcGUvQUUAAP//AAAACAANABoAJABJAAAAAAAAAgEAAAAAAAAABQAAAAAAAAAAAAAAAAAAAd8=}}

@article{basso2017circuits,
	author = {Basso, M. A. and May, P. J.},
	date-added = {2021-02-04 11:26:31 +0100},
	date-modified = {2021-02-04 11:27:42 +0100},
	journal = {Annual Review of Vision Science},
	local-url = {/Volumes/AE Lappe/AE/Bib/PDF/B/Basso2017a.pdf},
	pages = {197--226},
	publisher = {Annual Reviews},
	title = {Circuits for action and {cognition:} a view from the superior colliculus},
	volume = {3},
	year = {2017},
	Bdsk-File-1 = {YnBsaXN0MDDSAQIDBFxyZWxhdGl2ZVBhdGhZYWxpYXNEYXRhXxAUUERGL0IvQmFzc28yMDE3YS5wZGZPEQFaAAAAAAFaAAIAAAJBRQAAAAAAAAAAAAAAAAAAAAAAAAAAAAAAAAAAAAAAQkQAAf////8OQmFzc28yMDE3YS5wZGYAAAAAAAAAAAAAAAAAAAAAAAAAAAAAAAAAAAAAAAAAAAAAAAAAAAAAAAAAAAAAAAAA/////wAAAAAAAAAAAAAAAAABAAQAABKBY3UAAAAAAAAAAAAAAAAAAUIAAAIALi86Vm9sdW1lczpBRSBMYXBwZTpBRTpCaWI6UERGOkI6QmFzc28yMDE3YS5wZGYADgAeAA4AQgBhAHMAcwBvADIAMAAxADcAYQAuAHAAZABmAA8ABgACAEEARQASABkvQmliL1BERi9CL0Jhc3NvMjAxN2EucGRmAAATABQvVm9sdW1lcy9BRSBMYXBwZS9BRQAJACEAIWNyYm0AAHBvc3gvVm9sdW1lcy9BRSBMYXBwZS9BRQAA//8AAAAIAA0AGgAkADsAAAAAAAACAQAAAAAAAAAFAAAAAAAAAAAAAAAAAAABmQ==}}

@article{maiello2019object,
	author = {Maiello, G. and Paulun, V. C. and Klein, L. K. and Fleming, R. W.},
	date-added = {2021-02-04 11:21:52 +0100},
	date-modified = {2021-02-04 11:25:31 +0100},
	journal = {i-Perception},
	local-url = {/Volumes/AE Lappe/AE/Bib/PDF/M/Maiello2019a.pdf},
	number = {1},
	pages = {2041669519827608},
	publisher = {SAGE Publications Sage UK: London, England},
	title = {Object visibility, not energy expenditure, accounts for spatial biases in human grasp selection},
	volume = {10},
	year = {2019},
	Bdsk-File-1 = {YnBsaXN0MDDSAQIDBFxyZWxhdGl2ZVBhdGhZYWxpYXNEYXRhXxAWUERGL00vTWFpZWxsbzIwMTlhLnBkZk8RAWIAAAAAAWIAAgAAAkFFAAAAAAAAAAAAAAAAAAAAAAAAAAAAAAAAAAAAAABCRAAB/////xBNYWllbGxvMjAxOWEucGRmAAAAAAAAAAAAAAAAAAAAAAAAAAAAAAAAAAAAAAAAAAAAAAAAAAAAAAAAAAAAAAD/////AAAAAAAAAAAAAAAAAAEABAAAEoFjdQAAAAAAAAAAAAAAAAABTQAAAgAwLzpWb2x1bWVzOkFFIExhcHBlOkFFOkJpYjpQREY6TTpNYWllbGxvMjAxOWEucGRmAA4AIgAQAE0AYQBpAGUAbABsAG8AMgAwADEAOQBhAC4AcABkAGYADwAGAAIAQQBFABIAGy9CaWIvUERGL00vTWFpZWxsbzIwMTlhLnBkZgAAEwAUL1ZvbHVtZXMvQUUgTGFwcGUvQUUACQAhACFjcmJtAABwb3N4L1ZvbHVtZXMvQUUgTGFwcGUvQUUAAP//AAAACAANABoAJAA9AAAAAAAAAgEAAAAAAAAABQAAAAAAAAAAAAAAAAAAAaM=}}

@article{maiello2020humans,
	author = {Maiello, G. and Schepko, M. and Klein, L. K. and Paulun, V. C. and Fleming, R. W.},
	date-added = {2021-02-04 11:19:27 +0100},
	date-modified = {2021-02-04 11:21:08 +0100},
	journal = {bioRxiv},
	local-url = {/Volumes/AE Lappe/AE/Bib/PDF/M/Maiello2020a.pdf},
	publisher = {Cold Spring Harbor Laboratory},
	title = {Humans can visually judge grasp quality and refine their judgments through visual and haptic feedback},
	year = {2020},
	Bdsk-File-1 = {YnBsaXN0MDDSAQIDBFxyZWxhdGl2ZVBhdGhZYWxpYXNEYXRhXxAWUERGL00vTWFpZWxsbzIwMjBhLnBkZk8RAWIAAAAAAWIAAgAAAkFFAAAAAAAAAAAAAAAAAAAAAAAAAAAAAAAAAAAAAABCRAAB/////xBNYWllbGxvMjAyMGEucGRmAAAAAAAAAAAAAAAAAAAAAAAAAAAAAAAAAAAAAAAAAAAAAAAAAAAAAAAAAAAAAAD/////AAAAAAAAAAAAAAAAAAEABAAAEoFjdQAAAAAAAAAAAAAAAAABTQAAAgAwLzpWb2x1bWVzOkFFIExhcHBlOkFFOkJpYjpQREY6TTpNYWllbGxvMjAyMGEucGRmAA4AIgAQAE0AYQBpAGUAbABsAG8AMgAwADIAMABhAC4AcABkAGYADwAGAAIAQQBFABIAGy9CaWIvUERGL00vTWFpZWxsbzIwMjBhLnBkZgAAEwAUL1ZvbHVtZXMvQUUgTGFwcGUvQUUACQAhACFjcmJtAABwb3N4L1ZvbHVtZXMvQUUgTGFwcGUvQUUAAP//AAAACAANABoAJAA9AAAAAAAAAgEAAAAAAAAABQAAAAAAAAAAAAAAAAAAAaM=}}

@inproceedings{ranjan2019competitive,
	author = {Ranjan, A, Jampani, V. and Balles, L. and Kim, K. and Sun, D. and Wulff, J. and Black, M. J.},
	booktitle = {Proceedings of the IEEE/CVF Conference on Computer Vision and Pattern Recognition},
	date-added = {2021-02-04 11:13:17 +0100},
	date-modified = {2021-02-04 11:18:15 +0100},
	local-url = {/Volumes/AE Lappe/AE/Bib/PDF/R/Ranjan_Sun2019a.pdf},
	pages = {12240--12249},
	title = {Competitive {collaboration:} joint unsupervised learning of depth, camera motion, optical flow and motion segmentation},
	year = {2019},
	Bdsk-File-1 = {YnBsaXN0MDDSAQIDBFxyZWxhdGl2ZVBhdGhZYWxpYXNEYXRhXxAZUERGL1IvUmFuamFuX1N1bjIwMTlhLnBkZk8RAW4AAAAAAW4AAgAAAkFFAAAAAAAAAAAAAAAAAAAAAAAAAAAAAAAAAAAAAABCRAAB/////xNSYW5qYW5fU3VuMjAxOWEucGRmAAAAAAAAAAAAAAAAAAAAAAAAAAAAAAAAAAAAAAAAAAAAAAAAAAAAAAAAAAD/////AAAAAAAAAAAAAAAAAAEABAAAEoFjdQAAAAAAAAAAAAAAAAABUgAAAgAzLzpWb2x1bWVzOkFFIExhcHBlOkFFOkJpYjpQREY6UjpSYW5qYW5fU3VuMjAxOWEucGRmAAAOACgAEwBSAGEAbgBqAGEAbgBfAFMAdQBuADIAMAAxADkAYQAuAHAAZABmAA8ABgACAEEARQASAB4vQmliL1BERi9SL1Jhbmphbl9TdW4yMDE5YS5wZGYAEwAUL1ZvbHVtZXMvQUUgTGFwcGUvQUUACQAhACFjcmJtAABwb3N4L1ZvbHVtZXMvQUUgTGFwcGUvQUUAAP//AAAACAANABoAJABAAAAAAAAAAgEAAAAAAAAABQAAAAAAAAAAAAAAAAAAAbI=}}

@article{savage2020music,
	author = {Savage, P. E. and Loui, P. and Tarr, B. and Schachner, A. and Glowacki, L. and Mithen, S. and Fitch, W. T.},
	date-added = {2021-01-20 12:31:11 +0100},
	date-modified = {2021-01-20 12:32:59 +0100},
	journal = {Behavioral and Brain Sciences},
	local-url = {/Volumes/AE Lappe/AE/Bib/PDF/S/Savage2020a.pdf},
	pages = {1--36},
	publisher = {Cambridge University Press},
	title = {Music as a coevolved system for social bonding},
	year = {2020},
	Bdsk-File-1 = {YnBsaXN0MDDSAQIDBFxyZWxhdGl2ZVBhdGhZYWxpYXNEYXRhXxAVUERGL1MvU2F2YWdlMjAyMGEucGRmTxEBXgAAAAABXgACAAACQUUAAAAAAAAAAAAAAAAAAAAAAAAAAAAAAAAAAAAAAEJEAAH/////D1NhdmFnZTIwMjBhLnBkZgAAAAAAAAAAAAAAAAAAAAAAAAAAAAAAAAAAAAAAAAAAAAAAAAAAAAAAAAAAAAAAAP////8AAAAAAAAAAAAAAAAAAQAEAAASgWN1AAAAAAAAAAAAAAAAAAFTAAACAC8vOlZvbHVtZXM6QUUgTGFwcGU6QUU6QmliOlBERjpTOlNhdmFnZTIwMjBhLnBkZgAADgAgAA8AUwBhAHYAYQBnAGUAMgAwADIAMABhAC4AcABkAGYADwAGAAIAQQBFABIAGi9CaWIvUERGL1MvU2F2YWdlMjAyMGEucGRmABMAFC9Wb2x1bWVzL0FFIExhcHBlL0FFAAkAIQAhY3JibQAAcG9zeC9Wb2x1bWVzL0FFIExhcHBlL0FFAAD//wAAAAgADQAaACQAPAAAAAAAAAIBAAAAAAAAAAUAAAAAAAAAAAAAAAAAAAGe}}

@article{munuera2020role,
	author = {Munuera, J. and Duhamel, J.-R.},
	date-added = {2021-01-20 12:28:46 +0100},
	date-modified = {2021-01-20 12:30:15 +0100},
	journal = {Brain Structure and Function},
	local-url = {/Volumes/AE Lappe/AE/Bib/PDF/M/Munuera-Duhamel2020_Article_TheRoleOfThePosteriorParietalC.pdf},
	number = {2},
	pages = {763--784},
	publisher = {Springer},
	title = {The role of the posterior parietal cortex in saccadic error processing},
	volume = {225},
	year = {2020},
	Bdsk-File-1 = {YnBsaXN0MDDSAQIDBFxyZWxhdGl2ZVBhdGhZYWxpYXNEYXRhXxBEUERGL00vTXVudWVyYS1EdWhhbWVsMjAyMF9BcnRpY2xlX1RoZVJvbGVPZlRoZVBvc3RlcmlvclBhcmlldGFsQy5wZGZPEQIaAAAAAAIaAAIAAAJBRQAAAAAAAAAAAAAAAAAAAAAAAAAAAAAAAAAAAAAAQkQAAf////8fTXVudWVyYS1EdWhhbWVsMjAyI0ZGRkZGRkZGLnBkZgAAAAAAAAAAAAAAAAAAAAAAAAAAAAAAAAAAAAAAAAAA/////wAAAAAAAAAAAAAAAAABAAQAABKBY3UAAAAAAAAAAAAAAAAAAU0AAAIAXi86Vm9sdW1lczpBRSBMYXBwZTpBRTpCaWI6UERGOk06TXVudWVyYS1EdWhhbWVsMjAyMF9BcnRpY2xlX1RoZVJvbGVPZlRoZVBvc3RlcmlvclBhcmlldGFsQy5wZGYADgB+AD4ATQB1AG4AdQBlAHIAYQAtAEQAdQBoAGEAbQBlAGwAMgAwADIAMABfAEEAcgB0AGkAYwBsAGUAXwBUAGgAZQBSAG8AbABlAE8AZgBUAGgAZQBQAG8AcwB0AGUAcgBpAG8AcgBQAGEAcgBpAGUAdABhAGwAQwAuAHAAZABmAA8ABgACAEEARQASAEkvQmliL1BERi9NL011bnVlcmEtRHVoYW1lbDIwMjBfQXJ0aWNsZV9UaGVSb2xlT2ZUaGVQb3N0ZXJpb3JQYXJpZXRhbEMucGRmAAATABQvVm9sdW1lcy9BRSBMYXBwZS9BRQAJACEAIWNyYm0AAHBvc3gvVm9sdW1lcy9BRSBMYXBwZS9BRQAA//8AAAAIAA0AGgAkAGsAAAAAAAACAQAAAAAAAAAFAAAAAAAAAAAAAAAAAAACiQ==}}

@article{mazzoni2006implicit,
	author = {Mazzoni, P. and Krakauer, J. W.},
	date-added = {2021-01-20 12:26:58 +0100},
	date-modified = {2021-01-20 12:28:01 +0100},
	journal = {Journal of neuroscience},
	local-url = {/Volumes/AE Lappe/AE/Bib/PDF/M/Mazzoni_Krakauer2006a.pdf},
	number = {14},
	pages = {3642--3645},
	publisher = {Soc Neuroscience},
	title = {An implicit plan overrides an explicit strategy during visuomotor adaptation},
	volume = {26},
	year = {2006},
	Bdsk-File-1 = {YnBsaXN0MDDSAQIDBFxyZWxhdGl2ZVBhdGhZYWxpYXNEYXRhXxAfUERGL00vTWF6em9uaV9LcmFrYXVlcjIwMDZhLnBkZk8RAYYAAAAAAYYAAgAAAkFFAAAAAAAAAAAAAAAAAAAAAAAAAAAAAAAAAAAAAABCRAAB/////xlNYXp6b25pX0tyYWthdWVyMjAwNmEucGRmAAAAAAAAAAAAAAAAAAAAAAAAAAAAAAAAAAAAAAAAAAAAAAAAAAD/////AAAAAAAAAAAAAAAAAAEABAAAEoFjdQAAAAAAAAAAAAAAAAABTQAAAgA5LzpWb2x1bWVzOkFFIExhcHBlOkFFOkJpYjpQREY6TTpNYXp6b25pX0tyYWthdWVyMjAwNmEucGRmAAAOADQAGQBNAGEAegB6AG8AbgBpAF8ASwByAGEAawBhAHUAZQByADIAMAAwADYAYQAuAHAAZABmAA8ABgACAEEARQASACQvQmliL1BERi9NL01henpvbmlfS3Jha2F1ZXIyMDA2YS5wZGYAEwAUL1ZvbHVtZXMvQUUgTGFwcGUvQUUACQAhACFjcmJtAABwb3N4L1ZvbHVtZXMvQUUgTGFwcGUvQUUAAP//AAAACAANABoAJABGAAAAAAAAAgEAAAAAAAAABQAAAAAAAAAAAAAAAAAAAdA=}}

@inproceedings{altche2017lstm,
	author = {Altch{\'e}, F. and de La Fortelle, A.},
	booktitle = {2017 IEEE 20th International Conference on Intelligent Transportation Systems (ITSC)},
	date-added = {2021-01-20 11:57:14 +0100},
	date-modified = {2021-01-20 11:58:27 +0100},
	local-url = {/Volumes/AE Lappe/AE/Bib/PDF/A/Altche2017a.pdf},
	organization = {IEEE},
	pages = {353--359},
	title = {An {LSTM} network for highway trajectory prediction},
	year = {2017},
	Bdsk-File-1 = {YnBsaXN0MDDSAQIDBFxyZWxhdGl2ZVBhdGhZYWxpYXNEYXRhXxAVUERGL0EvQWx0Y2hlMjAxN2EucGRmTxEBXgAAAAABXgACAAACQUUAAAAAAAAAAAAAAAAAAAAAAAAAAAAAAAAAAAAAAEJEAAH/////D0FsdGNoZTIwMTdhLnBkZgAAAAAAAAAAAAAAAAAAAAAAAAAAAAAAAAAAAAAAAAAAAAAAAAAAAAAAAAAAAAAAAP////8AAAAAAAAAAAAAAAAAAQAEAAASgWN1AAAAAAAAAAAAAAAAAAFBAAACAC8vOlZvbHVtZXM6QUUgTGFwcGU6QUU6QmliOlBERjpBOkFsdGNoZTIwMTdhLnBkZgAADgAgAA8AQQBsAHQAYwBoAGUAMgAwADEANwBhAC4AcABkAGYADwAGAAIAQQBFABIAGi9CaWIvUERGL0EvQWx0Y2hlMjAxN2EucGRmABMAFC9Wb2x1bWVzL0FFIExhcHBlL0FFAAkAIQAhY3JibQAAcG9zeC9Wb2x1bWVzL0FFIExhcHBlL0FFAAD//wAAAAgADQAaACQAPAAAAAAAAAIBAAAAAAAAAAUAAAAAAAAAAAAAAAAAAAGe}}

@article{greff2016lstm,
	author = {Greff, K. and Srivastava, R. K. and Koutn{\'\i}k, J. and Steunebrink, B. R. and Schmidhuber, J.},
	date-added = {2021-01-20 11:54:51 +0100},
	date-modified = {2021-01-20 11:56:39 +0100},
	journal = {IEEE transactions on neural networks and learning systems},
	local-url = {/Volumes/AE Lappe/AE/Bib/PDF/G/Greff2016a.pdf},
	number = {10},
	pages = {2222--2232},
	publisher = {IEEE},
	title = {{LSTM: A} search space odyssey},
	volume = {28},
	year = {2016},
	Bdsk-File-1 = {YnBsaXN0MDDSAQIDBFxyZWxhdGl2ZVBhdGhZYWxpYXNEYXRhXxAUUERGL0cvR3JlZmYyMDE2YS5wZGZPEQFaAAAAAAFaAAIAAAJBRQAAAAAAAAAAAAAAAAAAAAAAAAAAAAAAAAAAAAAAQkQAAf////8OR3JlZmYyMDE2YS5wZGYAAAAAAAAAAAAAAAAAAAAAAAAAAAAAAAAAAAAAAAAAAAAAAAAAAAAAAAAAAAAAAAAA/////wAAAAAAAAAAAAAAAAABAAQAABKBY3UAAAAAAAAAAAAAAAAAAUcAAAIALi86Vm9sdW1lczpBRSBMYXBwZTpBRTpCaWI6UERGOkc6R3JlZmYyMDE2YS5wZGYADgAeAA4ARwByAGUAZgBmADIAMAAxADYAYQAuAHAAZABmAA8ABgACAEEARQASABkvQmliL1BERi9HL0dyZWZmMjAxNmEucGRmAAATABQvVm9sdW1lcy9BRSBMYXBwZS9BRQAJACEAIWNyYm0AAHBvc3gvVm9sdW1lcy9BRSBMYXBwZS9BRQAA//8AAAAIAA0AGgAkADsAAAAAAAACAQAAAAAAAAAFAAAAAAAAAAAAAAAAAAABmQ==}}

@article{picon2019mixed,
	author = {Picon, A. and Irusta, U. and {\'A}lvarez-Gila, A. and Aramendi, E. and Alonso-Atienza, F. and Figuera, C. and Ayala, U. and Garrote, E. and Wik, L. and Kramer-Johansen, J. and others},
	date-added = {2021-01-20 11:51:03 +0100},
	date-modified = {2021-01-20 11:54:07 +0100},
	journal = {PloS one},
	local-url = {/Volumes/AE Lappe/AE/Bib/PDF/P/Picon_others2019a.pdf},
	number = {5},
	pages = {e0216756},
	publisher = {Public Library of Science San Francisco, CA USA},
	title = {Mixed convolutional and long {short-term} memory network for the detection of lethal ventricular arrhythmia},
	volume = {14},
	year = {2019},
	Bdsk-File-1 = {YnBsaXN0MDDSAQIDBFxyZWxhdGl2ZVBhdGhZYWxpYXNEYXRhXxAbUERGL1AvUGljb25fb3RoZXJzMjAxOWEucGRmTxEBdgAAAAABdgACAAACQUUAAAAAAAAAAAAAAAAAAAAAAAAAAAAAAAAAAAAAAEJEAAH/////FVBpY29uX290aGVyczIwMTlhLnBkZgAAAAAAAAAAAAAAAAAAAAAAAAAAAAAAAAAAAAAAAAAAAAAAAAAAAAAAAP////8AAAAAAAAAAAAAAAAAAQAEAAASgWN1AAAAAAAAAAAAAAAAAAFQAAACADUvOlZvbHVtZXM6QUUgTGFwcGU6QUU6QmliOlBERjpQOlBpY29uX290aGVyczIwMTlhLnBkZgAADgAsABUAUABpAGMAbwBuAF8AbwB0AGgAZQByAHMAMgAwADEAOQBhAC4AcABkAGYADwAGAAIAQQBFABIAIC9CaWIvUERGL1AvUGljb25fb3RoZXJzMjAxOWEucGRmABMAFC9Wb2x1bWVzL0FFIExhcHBlL0FFAAkAIQAhY3JibQAAcG9zeC9Wb2x1bWVzL0FFIExhcHBlL0FFAAD//wAAAAgADQAaACQAQgAAAAAAAAIBAAAAAAAAAAUAAAAAAAAAAAAAAAAAAAG8}}

@inproceedings{zank2015using,
	author = {Zank, M. and Kunz, A.},
	booktitle = {2015 International Conference on Cyberworlds (CW)},
	date-added = {2021-01-20 11:48:24 +0100},
	date-modified = {2021-01-20 11:49:27 +0100},
	local-url = {/Volumes/AE Lappe/AE/Bib/PDF/Z/Zank_Kunz2015a.pdf},
	organization = {IEEE},
	pages = {229--236},
	title = {Using locomotion models for estimating walking targets in immersive virtual environments},
	year = {2015},
	Bdsk-File-1 = {YnBsaXN0MDDSAQIDBFxyZWxhdGl2ZVBhdGhZYWxpYXNEYXRhXxAYUERGL1ovWmFua19LdW56MjAxNWEucGRmTxEBagAAAAABagACAAACQUUAAAAAAAAAAAAAAAAAAAAAAAAAAAAAAAAAAAAAAEJEAAH/////ElphbmtfS3VuejIwMTVhLnBkZgAAAAAAAAAAAAAAAAAAAAAAAAAAAAAAAAAAAAAAAAAAAAAAAAAAAAAAAAAAAP////8AAAAAAAAAAAAAAAAAAQAEAAASgWN1AAAAAAAAAAAAAAAAAAFaAAACADIvOlZvbHVtZXM6QUUgTGFwcGU6QUU6QmliOlBERjpaOlphbmtfS3VuejIwMTVhLnBkZgAOACYAEgBaAGEAbgBrAF8ASwB1AG4AegAyADAAMQA1AGEALgBwAGQAZgAPAAYAAgBBAEUAEgAdL0JpYi9QREYvWi9aYW5rX0t1bnoyMDE1YS5wZGYAABMAFC9Wb2x1bWVzL0FFIExhcHBlL0FFAAkAIQAhY3JibQAAcG9zeC9Wb2x1bWVzL0FFIExhcHBlL0FFAAD//wAAAAgADQAaACQAPwAAAAAAAAIBAAAAAAAAAAUAAAAAAAAAAAAAAAAAAAGt}}

@article{Lee.2019,
	author = {Lee, D.-Y. and Cho, Y.-H. and Lee, I.-K.},
	date-added = {2021-01-20 11:42:20 +0100},
	date-modified = {2021-01-20 11:47:36 +0100},
	journal = {IEEE Conference on Virtual Reality and 3D User Interfaces},
	local-url = {/Volumes/AE Lappe/AE/Bib/PDF/L/lee2019.pdf},
	title = {{Real-time} optimal planning for redirected walking using deep {Q-Learning}},
	year = {2019},
	Bdsk-File-1 = {YnBsaXN0MDDSAQIDBFxyZWxhdGl2ZVBhdGhZYWxpYXNEYXRhXxARUERGL0wvbGVlMjAxOS5wZGZPEQFOAAAAAAFOAAIAAAJBRQAAAAAAAAAAAAAAAAAAAAAAAAAAAAAAAAAAAAAAQkQAAf////8LbGVlMjAxOS5wZGYAAAAAAAAAAAAAAAAAAAAAAAAAAAAAAAAAAAAAAAAAAAAAAAAAAAAAAAAAAAAAAAAAAAAA/////wAAAAAAAAAAAAAAAAABAAQAABKBY3UAAAAAAAAAAAAAAAAAAUwAAAIAKy86Vm9sdW1lczpBRSBMYXBwZTpBRTpCaWI6UERGOkw6bGVlMjAxOS5wZGYAAA4AGAALAGwAZQBlADIAMAAxADkALgBwAGQAZgAPAAYAAgBBAEUAEgAWL0JpYi9QREYvTC9sZWUyMDE5LnBkZgATABQvVm9sdW1lcy9BRSBMYXBwZS9BRQAJACEAIWNyYm0AAHBvc3gvVm9sdW1lcy9BRSBMYXBwZS9BRQAA//8AAAAIAA0AGgAkADgAAAAAAAACAQAAAAAAAAAFAAAAAAAAAAAAAAAAAAABig==}}

@article{laamerad2020eye,
	author = {Laamerad, P. and Guitton, D. and Pack, C. C.},
	date-added = {2021-01-20 11:38:29 +0100},
	date-modified = {2021-01-20 11:39:35 +0100},
	journal = {Proceedings of the National Academy of Sciences},
	local-url = {/Volumes/AE Lappe/AE/Bib/PDF/L/Laamerad remapping.pdf},
	number = {14},
	pages = {8203--8211},
	publisher = {National Acad Sciences},
	title = {Eye movements shape visual learning},
	volume = {117},
	year = {2020},
	Bdsk-File-1 = {YnBsaXN0MDDSAQIDBFxyZWxhdGl2ZVBhdGhZYWxpYXNEYXRhXxAcUERGL0wvTGFhbWVyYWQgcmVtYXBwaW5nLnBkZk8RAXoAAAAAAXoAAgAAAkFFAAAAAAAAAAAAAAAAAAAAAAAAAAAAAAAAAAAAAABCRAAB/////xZMYWFtZXJhZCByZW1hcHBpbmcucGRmAAAAAAAAAAAAAAAAAAAAAAAAAAAAAAAAAAAAAAAAAAAAAAAAAAAAAAD/////AAAAAAAAAAAAAAAAAAEABAAAEoFjdQAAAAAAAAAAAAAAAAABTAAAAgA2LzpWb2x1bWVzOkFFIExhcHBlOkFFOkJpYjpQREY6TDpMYWFtZXJhZCByZW1hcHBpbmcucGRmAA4ALgAWAEwAYQBhAG0AZQByAGEAZAAgAHIAZQBtAGEAcABwAGkAbgBnAC4AcABkAGYADwAGAAIAQQBFABIAIS9CaWIvUERGL0wvTGFhbWVyYWQgcmVtYXBwaW5nLnBkZgAAEwAUL1ZvbHVtZXMvQUUgTGFwcGUvQUUACQAhACFjcmJtAABwb3N4L1ZvbHVtZXMvQUUgTGFwcGUvQUUAAP//AAAACAANABoAJABDAAAAAAAAAgEAAAAAAAAABQAAAAAAAAAAAAAAAAAAAcE=}}

@article{saunders2010view,
	author = {Saunders, J. A.},
	date-added = {2021-01-20 11:36:27 +0100},
	date-modified = {2021-01-20 11:37:49 +0100},
	journal = {Journal of vision},
	local-url = {/Volumes/AE Lappe/AE/Bib/PDF/S/Saunders2010a.pdf},
	number = {13},
	pages = {25--25},
	publisher = {The Association for Research in Vision and Ophthalmology},
	title = {View rotation is used to perceive path curvature from optic flow},
	volume = {10},
	year = {2010},
	Bdsk-File-1 = {YnBsaXN0MDDSAQIDBFxyZWxhdGl2ZVBhdGhZYWxpYXNEYXRhXxAXUERGL1MvU2F1bmRlcnMyMDEwYS5wZGZPEQFmAAAAAAFmAAIAAAJBRQAAAAAAAAAAAAAAAAAAAAAAAAAAAAAAAAAAAAAAQkQAAf////8RU2F1bmRlcnMyMDEwYS5wZGYAAAAAAAAAAAAAAAAAAAAAAAAAAAAAAAAAAAAAAAAAAAAAAAAAAAAAAAAAAAAA/////wAAAAAAAAAAAAAAAAABAAQAABKBY3UAAAAAAAAAAAAAAAAAAVMAAAIAMS86Vm9sdW1lczpBRSBMYXBwZTpBRTpCaWI6UERGOlM6U2F1bmRlcnMyMDEwYS5wZGYAAA4AJAARAFMAYQB1AG4AZABlAHIAcwAyADAAMQAwAGEALgBwAGQAZgAPAAYAAgBBAEUAEgAcL0JpYi9QREYvUy9TYXVuZGVyczIwMTBhLnBkZgATABQvVm9sdW1lcy9BRSBMYXBwZS9BRQAJACEAIWNyYm0AAHBvc3gvVm9sdW1lcy9BRSBMYXBwZS9BRQAA//8AAAAIAA0AGgAkAD4AAAAAAAACAQAAAAAAAAAFAAAAAAAAAAAAAAAAAAABqA==}}

@article{gruber2020closed,
	author = {Gruber, L. Z. and Ahissar, E.},
	date-added = {2021-01-20 11:34:41 +0100},
	date-modified = {2021-01-20 11:35:44 +0100},
	journal = {bioRxiv},
	local-url = {/Volumes/AE Lappe/AE/Bib/PDF/G/Gruber_Ahissar2020a.pdf},
	pages = {539445},
	publisher = {Cold Spring Harbor Laboratory},
	title = {Closed loop {motor-sensory} dynamics in human vision},
	year = {2020},
	Bdsk-File-1 = {YnBsaXN0MDDSAQIDBFxyZWxhdGl2ZVBhdGhZYWxpYXNEYXRhXxAdUERGL0cvR3J1YmVyX0FoaXNzYXIyMDIwYS5wZGZPEQF+AAAAAAF+AAIAAAJBRQAAAAAAAAAAAAAAAAAAAAAAAAAAAAAAAAAAAAAAQkQAAf////8XR3J1YmVyX0FoaXNzYXIyMDIwYS5wZGYAAAAAAAAAAAAAAAAAAAAAAAAAAAAAAAAAAAAAAAAAAAAAAAAAAAAA/////wAAAAAAAAAAAAAAAAABAAQAABKBY3UAAAAAAAAAAAAAAAAAAUcAAAIANy86Vm9sdW1lczpBRSBMYXBwZTpBRTpCaWI6UERGOkc6R3J1YmVyX0FoaXNzYXIyMDIwYS5wZGYAAA4AMAAXAEcAcgB1AGIAZQByAF8AQQBoAGkAcwBzAGEAcgAyADAAMgAwAGEALgBwAGQAZgAPAAYAAgBBAEUAEgAiL0JpYi9QREYvRy9HcnViZXJfQWhpc3NhcjIwMjBhLnBkZgATABQvVm9sdW1lcy9BRSBMYXBwZS9BRQAJACEAIWNyYm0AAHBvc3gvVm9sdW1lcy9BRSBMYXBwZS9BRQAA//8AAAAIAA0AGgAkAEQAAAAAAAACAQAAAAAAAAAFAAAAAAAAAAAAAAAAAAABxg==}}

@article{goldberg1990primate,
	author = {Goldberg, M. E. and Bruce, C. J.},
	date-added = {2021-01-20 11:31:53 +0100},
	date-modified = {2021-01-20 11:34:02 +0100},
	journal = {Journal of neurophysiology},
	local-url = {/Volumes/AE Lappe/AE/Bib/PDF/G/Goldberg, M.E. and Bruce, C.J.1990.pdf},
	number = {2},
	pages = {489--508},
	publisher = {American Physiological Society Bethesda, MD},
	title = {Primate frontal eye {fields. III.} maintenance of a spatially accurate saccade signal},
	volume = {64},
	year = {1990},
	Bdsk-File-1 = {YnBsaXN0MDDSAQIDBFxyZWxhdGl2ZVBhdGhZYWxpYXNEYXRhXxApUERGL0cvR29sZGJlcmcsIE0uRS4sIEJydWNlLCBDLkouMTk5MC5wZGZPEQGuAAAAAAGuAAIAAAJBRQAAAAAAAAAAAAAAAAAAAAAAAAAAAAAAAAAAAAAAQkQAAf////8fR29sZGJlcmcsIE0uRS4sIEJyI0ZGRkZGRkZGLnBkZgAAAAAAAAAAAAAAAAAAAAAAAAAAAAAAAAAAAAAAAAAA/////wAAAAAAAAAAAAAAAAABAAQAABKBY3UAAAAAAAAAAAAAAAAAAUcAAAIAQy86Vm9sdW1lczpBRSBMYXBwZTpBRTpCaWI6UERGOkc6R29sZGJlcmcsIE0uRS4sIEJydWNlLCBDLkouMTk5MC5wZGYAAA4ASAAjAEcAbwBsAGQAYgBlAHIAZwAsACAATQAuAEUALgAsACAAQgByAHUAYwBlACwAIABDAC4ASgAuADEAOQA5ADAALgBwAGQAZgAPAAYAAgBBAEUAEgAuL0JpYi9QREYvRy9Hb2xkYmVyZywgTS5FLiwgQnJ1Y2UsIEMuSi4xOTkwLnBkZgATABQvVm9sdW1lcy9BRSBMYXBwZS9BRQAJACEAIWNyYm0AAHBvc3gvVm9sdW1lcy9BRSBMYXBwZS9BRQAA//8AAAAIAA0AGgAkAFAAAAAAAAACAQAAAAAAAAAFAAAAAAAAAAAAAAAAAAACAg==}}

@article{wurtz1972activity,
	author = {Wurtz, R. H. and Goldberg, M. E.},
	date-added = {2021-01-20 11:28:14 +0100},
	date-modified = {2021-01-20 11:30:40 +0100},
	journal = {Journal of neurophysiology},
	local-url = {/Volumes/AE Lappe/AE/Bib/PDF/W/Wurtz, R.H. and Goldberg, M.E.pdf},
	number = {4},
	pages = {587--596},
	title = {Activity of superior colliculus in behaving {monkey. IV.} effects of lesions on eye movements},
	volume = {35},
	year = {1972},
	Bdsk-File-1 = {YnBsaXN0MDDSAQIDBFxyZWxhdGl2ZVBhdGhZYWxpYXNEYXRhXxAkUERGL1cvV3VydHosIFIuSC4sIEdvbGRiZXJnLCBNLkUucGRmTxEBmgAAAAABmgACAAACQUUAAAAAAAAAAAAAAAAAAAAAAAAAAAAAAAAAAAAAAEJEAAH/////Hld1cnR6LCBSLkguLCBHb2xkYmVyZywgTS5FLnBkZgAAAAAAAAAAAAAAAAAAAAAAAAAAAAAAAAAAAAAAAAAAAP////8AAAAAAAAAAAAAAAAAAQAEAAASgWN1AAAAAAAAAAAAAAAAAAFXAAACAD4vOlZvbHVtZXM6QUUgTGFwcGU6QUU6QmliOlBERjpXOld1cnR6LCBSLkguLCBHb2xkYmVyZywgTS5FLnBkZgAOAD4AHgBXAHUAcgB0AHoALAAgAFIALgBIAC4ALAAgAEcAbwBsAGQAYgBlAHIAZwAsACAATQAuAEUALgBwAGQAZgAPAAYAAgBBAEUAEgApL0JpYi9QREYvVy9XdXJ0eiwgUi5ILiwgR29sZGJlcmcsIE0uRS5wZGYAABMAFC9Wb2x1bWVzL0FFIExhcHBlL0FFAAkAIQAhY3JibQAAcG9zeC9Wb2x1bWVzL0FFIExhcHBlL0FFAAD//wAAAAgADQAaACQASwAAAAAAAAIBAAAAAAAAAAUAAAAAAAAAAAAAAAAAAAHp}}

@article{wurtz1972activity,
	author = {Wurtz, R. H. and Goldberg, M. E.},
	date-added = {2021-01-20 11:24:04 +0100},
	date-modified = {2021-01-20 11:26:58 +0100},
	journal = {Journal of Neurophysiology},
	local-url = {/Volumes/AE Lappe/AE/Bib/PDF/W/Wurtz, R.H. and Goldberg, M. E.1972.pdf},
	number = {4},
	pages = {575--586},
	title = {Activity of superior colliculus in behaving {monkey. 3.} cells discharging before eye movements},
	volume = {35},
	year = {1972},
	Bdsk-File-1 = {YnBsaXN0MDDSAQIDBFxyZWxhdGl2ZVBhdGhZYWxpYXNEYXRhXxAqUERGL1cvV3VydHosIFIuSC4sIEdvbGRiZXJnLCBNLiBFLjE5NzIucGRmTxEBsgAAAAABsgACAAACQUUAAAAAAAAAAAAAAAAAAAAAAAAAAAAAAAAAAAAAAEJEAAH/////H1d1cnR6LCBSLkguLCBHb2xkYiNGRkZGRkZGRi5wZGYAAAAAAAAAAAAAAAAAAAAAAAAAAAAAAAAAAAAAAAAAAP////8AAAAAAAAAAAAAAAAAAQAEAAASgWN1AAAAAAAAAAAAAAAAAAFXAAACAEQvOlZvbHVtZXM6QUUgTGFwcGU6QUU6QmliOlBERjpXOld1cnR6LCBSLkguLCBHb2xkYmVyZywgTS4gRS4xOTcyLnBkZgAOAEoAJABXAHUAcgB0AHoALAAgAFIALgBIAC4ALAAgAEcAbwBsAGQAYgBlAHIAZwAsACAATQAuACAARQAuADEAOQA3ADIALgBwAGQAZgAPAAYAAgBBAEUAEgAvL0JpYi9QREYvVy9XdXJ0eiwgUi5ILiwgR29sZGJlcmcsIE0uIEUuMTk3Mi5wZGYAABMAFC9Wb2x1bWVzL0FFIExhcHBlL0FFAAkAIQAhY3JibQAAcG9zeC9Wb2x1bWVzL0FFIExhcHBlL0FFAAD//wAAAAgADQAaACQAUQAAAAAAAAIBAAAAAAAAAAUAAAAAAAAAAAAAAAAAAAIH}}

@article{wong2011sensorimotor,
	author = {Wong, A. L. and Shelhamer, M.},
	date-added = {2021-01-20 11:19:57 +0100},
	date-modified = {2021-01-20 11:22:22 +0100},
	journal = {Journal of neurophysiology},
	local-url = {/Volumes/AE Lappe/AE/Bib/PDF/W/Wong, A.L. and Shelhamer, M.2011.pdf},
	number = {3},
	pages = {1130--1140},
	publisher = {American Physiological Society Bethesda, MD},
	title = {Sensorimotor adaptation error signals are derived from realistic predictions of movement outcomes},
	volume = {105},
	year = {2011},
	Bdsk-File-1 = {YnBsaXN0MDDSAQIDBFxyZWxhdGl2ZVBhdGhZYWxpYXNEYXRhXxAnUERGL1cvV29uZywgQS5MLiwgU2hlbGhhbWVyLCBNLjIwMTEucGRmTxEBpgAAAAABpgACAAACQUUAAAAAAAAAAAAAAAAAAAAAAAAAAAAAAAAAAAAAAEJEAAH/////H1dvbmcsIEEuTC4sIFNoZWxoYSNGRkZGRkZGRi5wZGYAAAAAAAAAAAAAAAAAAAAAAAAAAAAAAAAAAAAAAAAAAP////8AAAAAAAAAAAAAAAAAAQAEAAASgWN1AAAAAAAAAAAAAAAAAAFXAAACAEEvOlZvbHVtZXM6QUUgTGFwcGU6QUU6QmliOlBERjpXOldvbmcsIEEuTC4sIFNoZWxoYW1lciwgTS4yMDExLnBkZgAADgBEACEAVwBvAG4AZwAsACAAQQAuAEwALgAsACAAUwBoAGUAbABoAGEAbQBlAHIALAAgAE0ALgAyADAAMQAxAC4AcABkAGYADwAGAAIAQQBFABIALC9CaWIvUERGL1cvV29uZywgQS5MLiwgU2hlbGhhbWVyLCBNLjIwMTEucGRmABMAFC9Wb2x1bWVzL0FFIExhcHBlL0FFAAkAIQAhY3JibQAAcG9zeC9Wb2x1bWVzL0FFIExhcHBlL0FFAAD//wAAAAgADQAaACQATgAAAAAAAAIBAAAAAAAAAAUAAAAAAAAAAAAAAAAAAAH4}}

@article{beloozerova2020contribution,
	author = {Beloozerova, I. N. and Marlinski, V.},
	date-added = {2021-01-20 11:03:55 +0100},
	date-modified = {2021-01-20 11:07:26 +0100},
	journal = {Journal of Neurophysiology},
	local-url = {/Volumes/AE Lappe/AE/Bib/PDF/B/Beloozerova, I.N. and Marlinski, V.2020.pdf},
	number = {5},
	pages = {1480--1504},
	publisher = {American Physiological Society Bethesda, MD},
	title = {Contribution of the ventrolateral thalamus to the {locomotion-related} activity of motor cortex},
	volume = {124},
	year = {2020},
	Bdsk-File-1 = {YnBsaXN0MDDSAQIDBFxyZWxhdGl2ZVBhdGhZYWxpYXNEYXRhXxAuUERGL0IvQmVsb296ZXJvdmEsIEkuTi4sIE1hcmxpbnNraSwgVi4yMDIwLnBkZk8RAcIAAAAAAcIAAgAAAkFFAAAAAAAAAAAAAAAAAAAAAAAAAAAAAAAAAAAAAABCRAAB/////x9CZWxvb3plcm92YSwgSS5OLiwjRkZGRkZGRkYucGRmAAAAAAAAAAAAAAAAAAAAAAAAAAAAAAAAAAAAAAAAAAD/////AAAAAAAAAAAAAAAAAAEABAAAEoFjdQAAAAAAAAAAAAAAAAABQgAAAgBILzpWb2x1bWVzOkFFIExhcHBlOkFFOkJpYjpQREY6QjpCZWxvb3plcm92YSwgSS5OLiwgTWFybGluc2tpLCBWLjIwMjAucGRmAA4AUgAoAEIAZQBsAG8AbwB6AGUAcgBvAHYAYQAsACAASQAuAE4ALgAsACAATQBhAHIAbABpAG4AcwBrAGkALAAgAFYALgAyADAAMgAwAC4AcABkAGYADwAGAAIAQQBFABIAMy9CaWIvUERGL0IvQmVsb296ZXJvdmEsIEkuTi4sIE1hcmxpbnNraSwgVi4yMDIwLnBkZgAAEwAUL1ZvbHVtZXMvQUUgTGFwcGUvQUUACQAhACFjcmJtAABwb3N4L1ZvbHVtZXMvQUUgTGFwcGUvQUUAAP//AAAACAANABoAJABVAAAAAAAAAgEAAAAAAAAABQAAAAAAAAAAAAAAAAAAAhs=}}

@article{ang2020boosted,
	author = {Ang, J. W. A. and Maus, G. W.},
	date-added = {2021-01-20 11:00:47 +0100},
	date-modified = {2021-01-20 11:46:42 +0100},
	journal = {Journal of vision},
	local-url = {/Volumes/AE Lappe/AE/Bib/PDF/A/Ang, J.W. and Maus, G.W.2020.pdf},
	number = {10},
	pages = {2--2},
	publisher = {The Association for Research in Vision and Ophthalmology},
	title = {Boosted visual performance after eye blinks},
	volume = {20},
	year = {2020},
	Bdsk-File-1 = {YnBsaXN0MDDSAQIDBFxyZWxhdGl2ZVBhdGhZYWxpYXNEYXRhXxAjUERGL0EvQW5nLCBKLlcuLCBNYXVzLCBHLlcuMjAyMC5wZGZPEQGWAAAAAAGWAAIAAAJBRQAAAAAAAAAAAAAAAAAAAAAAAAAAAAAAAAAAAAAAQkQAAf////8dQW5nLCBKLlcuLCBNYXVzLCBHLlcuMjAyMC5wZGYAAAAAAAAAAAAAAAAAAAAAAAAAAAAAAAAAAAAAAAAAAAAA/////wAAAAAAAAAAAAAAAAABAAQAABKBY3UAAAAAAAAAAAAAAAAAAUEAAAIAPS86Vm9sdW1lczpBRSBMYXBwZTpBRTpCaWI6UERGOkE6QW5nLCBKLlcuLCBNYXVzLCBHLlcuMjAyMC5wZGYAAA4APAAdAEEAbgBnACwAIABKAC4AVwAuACwAIABNAGEAdQBzACwAIABHAC4AVwAuADIAMAAyADAALgBwAGQAZgAPAAYAAgBBAEUAEgAoL0JpYi9QREYvQS9BbmcsIEouVy4sIE1hdXMsIEcuVy4yMDIwLnBkZgATABQvVm9sdW1lcy9BRSBMYXBwZS9BRQAJACEAIWNyYm0AAHBvc3gvVm9sdW1lcy9BRSBMYXBwZS9BRQAA//8AAAAIAA0AGgAkAEoAAAAAAAACAQAAAAAAAAAFAAAAAAAAAAAAAAAAAAAB5A==}}

@article{Sun.2020,
	author = {Sun, Qi. and Zhang, H. and Alais, D. and Li, L.},
	date-added = {2021-01-20 10:56:11 +0100},
	date-modified = {2021-01-20 10:59:10 +0100},
	doi = {10.1167/jov.20.10.1},
	journal = {J Vis},
	jt = {Journal of vision},
	local-url = {/Volumes/AE Lappe/AE/Bib/PDF/S/Sun2020b.pdf},
	number = {10},
	pages = {1},
	pmid = {33001176},
	pst = {ppublish},
	pt = {Journal Article},
	status = {In-Data-Review},
	title = {Serial dependence and center bias in heading perception from optic flow},
	volume = {20},
	year = {2020},
	Bdsk-File-1 = {YnBsaXN0MDDSAQIDBFxyZWxhdGl2ZVBhdGhZYWxpYXNEYXRhXxASUERGL1MvU3VuMjAyMGIucGRmTxEBUgAAAAABUgACAAACQUUAAAAAAAAAAAAAAAAAAAAAAAAAAAAAAAAAAAAAAEJEAAH/////DFN1bjIwMjBiLnBkZgAAAAAAAAAAAAAAAAAAAAAAAAAAAAAAAAAAAAAAAAAAAAAAAAAAAAAAAAAAAAAAAAAAAP////8AAAAAAAAAAAAAAAAAAQAEAAASgWN1AAAAAAAAAAAAAAAAAAFTAAACACwvOlZvbHVtZXM6QUUgTGFwcGU6QUU6QmliOlBERjpTOlN1bjIwMjBiLnBkZgAOABoADABTAHUAbgAyADAAMgAwAGIALgBwAGQAZgAPAAYAAgBBAEUAEgAXL0JpYi9QREYvUy9TdW4yMDIwYi5wZGYAABMAFC9Wb2x1bWVzL0FFIExhcHBlL0FFAAkAIQAhY3JibQAAcG9zeC9Wb2x1bWVzL0FFIExhcHBlL0FFAAD//wAAAAgADQAaACQAOQAAAAAAAAIBAAAAAAAAAAUAAAAAAAAAAAAAAAAAAAGP}}

@article{van2020transsaccadic,
	author = {Van der Stigchel, S. and Schut, M. J. and Fabius, J. and Van der Stoep, N.},
	date-added = {2021-01-20 10:50:30 +0100},
	date-modified = {2021-01-20 10:52:35 +0100},
	journal = {Journal of vision},
	local-url = {/Volumes/AE Lappe/AE/Bib/PDF/V/Van der Stigchel, S. et all 2020.pdf},
	number = {9},
	pages = {8--8},
	publisher = {The Association for Research in Vision and Ophthalmology},
	title = {Transsaccadic perception is affected by saccade landing point deviations after saccadic adaptation},
	volume = {20},
	year = {2020},
	Bdsk-File-1 = {YnBsaXN0MDDSAQIDBFxyZWxhdGl2ZVBhdGhZYWxpYXNEYXRhXxAqUERGL1YvVmFuIGRlciBTdGlnY2hlbCwgUy4gZXQgYWxsIDIwMjAucGRmTxEBsgAAAAABsgACAAACQUUAAAAAAAAAAAAAAAAAAAAAAAAAAAAAAAAAAAAAAEJEAAH/////H1ZhbiBkZXIgU3RpZ2NoZWwsICNGRkZGRkZGRi5wZGYAAAAAAAAAAAAAAAAAAAAAAAAAAAAAAAAAAAAAAAAAAP////8AAAAAAAAAAAAAAAAAAQAEAAASgWN1AAAAAAAAAAAAAAAAAAFWAAACAEQvOlZvbHVtZXM6QUUgTGFwcGU6QUU6QmliOlBERjpWOlZhbiBkZXIgU3RpZ2NoZWwsIFMuIGV0IGFsbCAyMDIwLnBkZgAOAEoAJABWAGEAbgAgAGQAZQByACAAUwB0AGkAZwBjAGgAZQBsACwAIABTAC4AIABlAHQAIABhAGwAbAAgADIAMAAyADAALgBwAGQAZgAPAAYAAgBBAEUAEgAvL0JpYi9QREYvVi9WYW4gZGVyIFN0aWdjaGVsLCBTLiBldCBhbGwgMjAyMC5wZGYAABMAFC9Wb2x1bWVzL0FFIExhcHBlL0FFAAkAIQAhY3JibQAAcG9zeC9Wb2x1bWVzL0FFIExhcHBlL0FFAAD//wAAAAgADQAaACQAUQAAAAAAAAIBAAAAAAAAAAUAAAAAAAAAAAAAAAAAAAIH}}

@article{bisley2020functional,
	author = {Bisley, J. W. and Mirpour, K. and Alkan, Y.},
	date-added = {2021-01-20 10:46:50 +0100},
	date-modified = {2021-01-20 10:49:39 +0100},
	journal = {Journal of Vision},
	local-url = {/Volumes/AE Lappe/AE/Bib/PDF/B/Bisley,, J.W. et all2020.pdf},
	number = {9},
	pages = {6--6},
	publisher = {The Association for Research in Vision and Ophthalmology},
	title = {The functional roles of neural remapping in cortex},
	volume = {20},
	year = {2020},
	Bdsk-File-1 = {YnBsaXN0MDDSAQIDBFxyZWxhdGl2ZVBhdGhZYWxpYXNEYXRhXxAiUERGL0IvQmlzbGV5LCwgSi5XLiBldCBhbGwyMDIwLnBkZk8RAZIAAAAAAZIAAgAAAkFFAAAAAAAAAAAAAAAAAAAAAAAAAAAAAAAAAAAAAABCRAAB/////xxCaXNsZXksLCBKLlcuIGV0IGFsbDIwMjAucGRmAAAAAAAAAAAAAAAAAAAAAAAAAAAAAAAAAAAAAAAAAAAAAAD/////AAAAAAAAAAAAAAAAAAEABAAAEoFjdQAAAAAAAAAAAAAAAAABQgAAAgA8LzpWb2x1bWVzOkFFIExhcHBlOkFFOkJpYjpQREY6QjpCaXNsZXksLCBKLlcuIGV0IGFsbDIwMjAucGRmAA4AOgAcAEIAaQBzAGwAZQB5ACwALAAgAEoALgBXAC4AIABlAHQAIABhAGwAbAAyADAAMgAwAC4AcABkAGYADwAGAAIAQQBFABIAJy9CaWIvUERGL0IvQmlzbGV5LCwgSi5XLiBldCBhbGwyMDIwLnBkZgAAEwAUL1ZvbHVtZXMvQUUgTGFwcGUvQUUACQAhACFjcmJtAABwb3N4L1ZvbHVtZXMvQUUgTGFwcGUvQUUAAP//AAAACAANABoAJABJAAAAAAAAAgEAAAAAAAAABQAAAAAAAAAAAAAAAAAAAd8=}}

@article{fajen2013humans,
	author = {Fajen, B. R.,Parade, M. S. and Matthis, J. S.},
	date-added = {2021-01-20 10:40:55 +0100},
	date-modified = {2021-01-20 10:45:04 +0100},
	journal = {Journal of vision},
	local-url = {/Volumes/AE Lappe/AE/Bib/PDF/F/Fajen, B.S. et all 2013.pdf},
	number = {8},
	pages = {25--25},
	publisher = {The Association for Research in Vision and Ophthalmology},
	title = {Humans perceive object motion in world coordinates during obstacle avoidance},
	volume = {13},
	year = {2013},
	Bdsk-File-1 = {YnBsaXN0MDDSAQIDBFxyZWxhdGl2ZVBhdGhZYWxpYXNEYXRhXxAhUERGL0YvRmFqZW4sIEIuUy4gZXQgYWxsIDIwMTMucGRmTxEBjgAAAAABjgACAAACQUUAAAAAAAAAAAAAAAAAAAAAAAAAAAAAAAAAAAAAAEJEAAH/////G0ZhamVuLCBCLlMuIGV0IGFsbCAyMDEzLnBkZgAAAAAAAAAAAAAAAAAAAAAAAAAAAAAAAAAAAAAAAAAAAAAAAP////8AAAAAAAAAAAAAAAAAAQAEAAASgWN1AAAAAAAAAAAAAAAAAAFGAAACADsvOlZvbHVtZXM6QUUgTGFwcGU6QUU6QmliOlBERjpGOkZhamVuLCBCLlMuIGV0IGFsbCAyMDEzLnBkZgAADgA4ABsARgBhAGoAZQBuACwAIABCAC4AUwAuACAAZQB0ACAAYQBsAGwAIAAyADAAMQAzAC4AcABkAGYADwAGAAIAQQBFABIAJi9CaWIvUERGL0YvRmFqZW4sIEIuUy4gZXQgYWxsIDIwMTMucGRmABMAFC9Wb2x1bWVzL0FFIExhcHBlL0FFAAkAIQAhY3JibQAAcG9zeC9Wb2x1bWVzL0FFIExhcHBlL0FFAAD//wAAAAgADQAaACQASAAAAAAAAAIBAAAAAAAAAAUAAAAAAAAAAAAAAAAAAAHa}}

@article{zerr2020successful,
	author = {Zerr, P. and Ossand{\'o}n, J. P. and Shareef, I. and Van der Stigchel, S. and Kekunnaya, R. and R{\"o}der, B.},
	date-added = {2021-01-20 10:35:46 +0100},
	date-modified = {2021-01-20 10:38:03 +0100},
	journal = {Journal of Vision},
	local-url = {/Volumes/AE Lappe/AE/Bib/PDF/Z/Zerr_Ossandon_Shareef_Van der Stigchel_Kekunnaya_Roder2020a.pdf},
	number = {7},
	pages = {3--3},
	publisher = {The Association for Research in Vision and Ophthalmology},
	title = {Successful visually guided eye movements following sight restoration after congenital cataracts},
	volume = {20},
	year = {2020},
	Bdsk-File-1 = {YnBsaXN0MDDSAQIDBFxyZWxhdGl2ZVBhdGhZYWxpYXNEYXRhXxBFUERGL1ovWmVycl9Pc3NhbmRvbl9TaGFyZWVmX1ZhbiBkZXIgU3RpZ2NoZWxfS2VrdW5uYXlhX1JvZGVyMjAyMGEucGRmTxECHgAAAAACHgACAAACQUUAAAAAAAAAAAAAAAAAAAAAAAAAAAAAAAAAAAAAAEJEAAH/////H1plcnJfT3NzYW5kb25fU2hhciNGRkZGRkZGRi5wZGYAAAAAAAAAAAAAAAAAAAAAAAAAAAAAAAAAAAAAAAAAAP////8AAAAAAAAAAAAAAAAAAQAEAAASgWN1AAAAAAAAAAAAAAAAAAFaAAACAF8vOlZvbHVtZXM6QUUgTGFwcGU6QUU6QmliOlBERjpaOlplcnJfT3NzYW5kb25fU2hhcmVlZl9WYW4gZGVyIFN0aWdjaGVsX0tla3VubmF5YV9Sb2RlcjIwMjBhLnBkZgAADgCAAD8AWgBlAHIAcgBfAE8AcwBzAGEAbgBkAG8AbgBfAFMAaABhAHIAZQBlAGYAXwBWAGEAbgAgAGQAZQByACAAUwB0AGkAZwBjAGgAZQBsAF8ASwBlAGsAdQBuAG4AYQB5AGEAXwBSAG8AZABlAHIAMgAwADIAMABhAC4AcABkAGYADwAGAAIAQQBFABIASi9CaWIvUERGL1ovWmVycl9Pc3NhbmRvbl9TaGFyZWVmX1ZhbiBkZXIgU3RpZ2NoZWxfS2VrdW5uYXlhX1JvZGVyMjAyMGEucGRmABMAFC9Wb2x1bWVzL0FFIExhcHBlL0FFAAkAIQAhY3JibQAAcG9zeC9Wb2x1bWVzL0FFIExhcHBlL0FFAAD//wAAAAgADQAaACQAbAAAAAAAAAIBAAAAAAAAAAUAAAAAAAAAAAAAAAAAAAKO}}

@article{kosovicheva2020perceptual,
	author = {Kosovicheva, A. and Bex, P. J.},
	date-added = {2021-01-20 10:21:38 +0100},
	date-modified = {2021-01-20 10:25:56 +0100},
	journal = {Journal of Vision},
	local-url = {/Volumes/AE Lappe/AE/Bib/PDF/K/Kosovicheva2020.pdf},
	number = {5},
	pages = {7--7},
	publisher = {The Association for Research in Vision and Ophthalmology},
	title = {Perceptual effects of unequal saccadic adaptation produced by a dichoptic step},
	volume = {20},
	year = {2020},
	Bdsk-File-1 = {YnBsaXN0MDDSAQIDBFxyZWxhdGl2ZVBhdGhZYWxpYXNEYXRhXxAZUERGL0svS29zb3ZpY2hldmEyMDIwLnBkZk8RAW4AAAAAAW4AAgAAAkFFAAAAAAAAAAAAAAAAAAAAAAAAAAAAAAAAAAAAAABCRAAB/////xNLb3NvdmljaGV2YTIwMjAucGRmAAAAAAAAAAAAAAAAAAAAAAAAAAAAAAAAAAAAAAAAAAAAAAAAAAAAAAAAAAD/////AAAAAAAAAAAAAAAAAAEABAAAEoFjdQAAAAAAAAAAAAAAAAABSwAAAgAzLzpWb2x1bWVzOkFFIExhcHBlOkFFOkJpYjpQREY6SzpLb3NvdmljaGV2YTIwMjAucGRmAAAOACgAEwBLAG8AcwBvAHYAaQBjAGgAZQB2AGEAMgAwADIAMAAuAHAAZABmAA8ABgACAEEARQASAB4vQmliL1BERi9LL0tvc292aWNoZXZhMjAyMC5wZGYAEwAUL1ZvbHVtZXMvQUUgTGFwcGUvQUUACQAhACFjcmJtAABwb3N4L1ZvbHVtZXMvQUUgTGFwcGUvQUUAAP//AAAACAANABoAJABAAAAAAAAAAgEAAAAAAAAABQAAAAAAAAAAAAAAAAAAAbI=}}

@article{hollands2002look,
	author = {Hollands, M. A. and Patla, A. E. and Vickers, J. N.},
	date-added = {2021-01-20 10:19:13 +0100},
	date-modified = {2021-01-20 10:21:00 +0100},
	journal = {Experimental brain research},
	local-url = {/Volumes/AE Lappe/AE/Bib/PDF/H/Hollands2002a.pdf},
	number = {2},
	pages = {221--230},
	publisher = {Springer},
	title = {{``Look where you're going!'':} gaze behaviour associated with maintaining and changing the direction of locomotion},
	volume = {143},
	year = {2002},
	Bdsk-File-1 = {YnBsaXN0MDDSAQIDBFxyZWxhdGl2ZVBhdGhZYWxpYXNEYXRhXxAXUERGL0gvSG9sbGFuZHMyMDAyYS5wZGZPEQFmAAAAAAFmAAIAAAJBRQAAAAAAAAAAAAAAAAAAAAAAAAAAAAAAAAAAAAAAQkQAAf////8RSG9sbGFuZHMyMDAyYS5wZGYAAAAAAAAAAAAAAAAAAAAAAAAAAAAAAAAAAAAAAAAAAAAAAAAAAAAAAAAAAAAA/////wAAAAAAAAAAAAAAAAABAAQAABKBY3UAAAAAAAAAAAAAAAAAAUgAAAIAMS86Vm9sdW1lczpBRSBMYXBwZTpBRTpCaWI6UERGOkg6SG9sbGFuZHMyMDAyYS5wZGYAAA4AJAARAEgAbwBsAGwAYQBuAGQAcwAyADAAMAAyAGEALgBwAGQAZgAPAAYAAgBBAEUAEgAcL0JpYi9QREYvSC9Ib2xsYW5kczIwMDJhLnBkZgATABQvVm9sdW1lcy9BRSBMYXBwZS9BRQAJACEAIWNyYm0AAHBvc3gvVm9sdW1lcy9BRSBMYXBwZS9BRQAA//8AAAAIAA0AGgAkAD4AAAAAAAACAQAAAAAAAAAFAAAAAAAAAAAAAAAAAAABqA==}}

@article{hatada2006two,
	author = {Hatada, Y. and Miall, R. C. and Rossetti, Y.},
	date-added = {2021-01-20 10:16:49 +0100},
	date-modified = {2021-01-20 10:18:21 +0100},
	journal = {Experimental brain research},
	local-url = {/Volumes/AE Lappe/AE/Bib/PDF/H/Hatada2006a.pdf},
	number = {3},
	pages = {417--426},
	publisher = {Springer},
	title = {Two waves of a {long-lasting} aftereffect of prism adaptation measured over 7 days},
	volume = {169},
	year = {2006},
	Bdsk-File-1 = {YnBsaXN0MDDSAQIDBFxyZWxhdGl2ZVBhdGhZYWxpYXNEYXRhXxAVUERGL0gvSGF0YWRhMjAwNmEucGRmTxEBXgAAAAABXgACAAACQUUAAAAAAAAAAAAAAAAAAAAAAAAAAAAAAAAAAAAAAEJEAAH/////D0hhdGFkYTIwMDZhLnBkZgAAAAAAAAAAAAAAAAAAAAAAAAAAAAAAAAAAAAAAAAAAAAAAAAAAAAAAAAAAAAAAAP////8AAAAAAAAAAAAAAAAAAQAEAAASgWN1AAAAAAAAAAAAAAAAAAFIAAACAC8vOlZvbHVtZXM6QUUgTGFwcGU6QUU6QmliOlBERjpIOkhhdGFkYTIwMDZhLnBkZgAADgAgAA8ASABhAHQAYQBkAGEAMgAwADAANgBhAC4AcABkAGYADwAGAAIAQQBFABIAGi9CaWIvUERGL0gvSGF0YWRhMjAwNmEucGRmABMAFC9Wb2x1bWVzL0FFIExhcHBlL0FFAAkAIQAhY3JibQAAcG9zeC9Wb2x1bWVzL0FFIExhcHBlL0FFAAD//wAAAAgADQAaACQAPAAAAAAAAAIBAAAAAAAAAAUAAAAAAAAAAAAAAAAAAAGe}}

@book{goodfellow2016deep,
	author = {Goodfellow, I. and Bengio, Y. and Courville, A. and Bengio, Y.},
	date-added = {2021-01-04 12:59:15 +0100},
	date-modified = {2021-01-04 13:00:49 +0100},
	local-url = {/Volumes/AE Lappe/AE/Bib/PDF/G/Goodfellow - DeepLearningBook.pdf},
	number = {2},
	publisher = {MIT press Cambridge},
	title = {Deep learning},
	volume = {1},
	year = {2016},
	Bdsk-File-1 = {YnBsaXN0MDDSAQIDBFxyZWxhdGl2ZVBhdGhZYWxpYXNEYXRhXxAnUERGL0cvR29vZGZlbGxvdyAtIERlZXBMZWFybmluZ0Jvb2sucGRmTxEBpgAAAAABpgACAAACQUUAAAAAAAAAAAAAAAAAAAAAAAAAAAAAAAAAAAAAAEJEAAH/////H0dvb2RmZWxsb3cgLSBEZWVwTCNGRkZGRkZGRi5wZGYAAAAAAAAAAAAAAAAAAAAAAAAAAAAAAAAAAAAAAAAAAP////8AAAAAAAAAAAAAAAAAAQAEAAASgWN1AAAAAAAAAAAAAAAAAAFHAAACAEEvOlZvbHVtZXM6QUUgTGFwcGU6QUU6QmliOlBERjpHOkdvb2RmZWxsb3cgLSBEZWVwTGVhcm5pbmdCb29rLnBkZgAADgBEACEARwBvAG8AZABmAGUAbABsAG8AdwAgAC0AIABEAGUAZQBwAEwAZQBhAHIAbgBpAG4AZwBCAG8AbwBrAC4AcABkAGYADwAGAAIAQQBFABIALC9CaWIvUERGL0cvR29vZGZlbGxvdyAtIERlZXBMZWFybmluZ0Jvb2sucGRmABMAFC9Wb2x1bWVzL0FFIExhcHBlL0FFAAkAIQAhY3JibQAAcG9zeC9Wb2x1bWVzL0FFIExhcHBlL0FFAAD//wAAAAgADQAaACQATgAAAAAAAAIBAAAAAAAAAAUAAAAAAAAAAAAAAAAAAAH4}}

@article{gibaldi2020saccade,
	author = {Gibaldi, A. and Sabatini, S. P.},
	date-added = {2021-01-04 12:54:30 +0100},
	date-modified = {2021-01-04 12:57:30 +0100},
	journal = {Behavior Research Methods},
	local-url = {/Volumes/AE Lappe/AE/Bib/PDF/G/Gibaldi-Sabatini2020_Article_TheSaccadeMainSequenceRevisedA.pdf},
	pages = {1--21},
	publisher = {Springer},
	title = {The saccade main sequence {revised:} a fast and repeatable tool for oculomotor analysis},
	year = {2020},
	Bdsk-File-1 = {YnBsaXN0MDDSAQIDBFxyZWxhdGl2ZVBhdGhZYWxpYXNEYXRhXxBFUERGL0cvR2liYWxkaS1TYWJhdGluaTIwMjBfQXJ0aWNsZV9UaGVTYWNjYWRlTWFpblNlcXVlbmNlUmV2aXNlZEEucGRmTxECHgAAAAACHgACAAACQUUAAAAAAAAAAAAAAAAAAAAAAAAAAAAAAAAAAAAAAEJEAAH/////H0dpYmFsZGktU2FiYXRpbmkyMCNGRkZGRkZGRi5wZGYAAAAAAAAAAAAAAAAAAAAAAAAAAAAAAAAAAAAAAAAAAP////8AAAAAAAAAAAAAAAAAAQAEAAASgWN1AAAAAAAAAAAAAAAAAAFHAAACAF8vOlZvbHVtZXM6QUUgTGFwcGU6QUU6QmliOlBERjpHOkdpYmFsZGktU2FiYXRpbmkyMDIwX0FydGljbGVfVGhlU2FjY2FkZU1haW5TZXF1ZW5jZVJldmlzZWRBLnBkZgAADgCAAD8ARwBpAGIAYQBsAGQAaQAtAFMAYQBiAGEAdABpAG4AaQAyADAAMgAwAF8AQQByAHQAaQBjAGwAZQBfAFQAaABlAFMAYQBjAGMAYQBkAGUATQBhAGkAbgBTAGUAcQB1AGUAbgBjAGUAUgBlAHYAaQBzAGUAZABBAC4AcABkAGYADwAGAAIAQQBFABIASi9CaWIvUERGL0cvR2liYWxkaS1TYWJhdGluaTIwMjBfQXJ0aWNsZV9UaGVTYWNjYWRlTWFpblNlcXVlbmNlUmV2aXNlZEEucGRmABMAFC9Wb2x1bWVzL0FFIExhcHBlL0FFAAkAIQAhY3JibQAAcG9zeC9Wb2x1bWVzL0FFIExhcHBlL0FFAAD//wAAAAgADQAaACQAbAAAAAAAAAIBAAAAAAAAAAUAAAAAAAAAAAAAAAAAAAKO}}

@article{flierman2019,
	author = {Flierman, N. A. and Ignashchenkova, A. and Negrello, M. and Thier, P. and De Zeeuw, C. I. and Badura, A.},
	date-added = {2021-01-04 12:50:46 +0100},
	date-modified = {2021-01-04 12:53:50 +0100},
	journal = {Frontiers in behavioral neuroscience},
	local-url = {/Volumes/AE Lappe/AE/Bib/PDF/F/fnbeh-13-00194.pdf},
	pages = {194},
	publisher = {Frontiers},
	title = {Glissades are altered by lesions to the oculomotor vermis but not by saccadic adaptation},
	volume = {13},
	year = {2019},
	Bdsk-File-1 = {YnBsaXN0MDDSAQIDBFxyZWxhdGl2ZVBhdGhZYWxpYXNEYXRhXxAYUERGL0YvZm5iZWgtMTMtMDAxOTQucGRmTxEBagAAAAABagACAAACQUUAAAAAAAAAAAAAAAAAAAAAAAAAAAAAAAAAAAAAAEJEAAH/////EmZuYmVoLTEzLTAwMTk0LnBkZgAAAAAAAAAAAAAAAAAAAAAAAAAAAAAAAAAAAAAAAAAAAAAAAAAAAAAAAAAAAP////8AAAAAAAAAAAAAAAAAAQAEAAASgWN1AAAAAAAAAAAAAAAAAAFGAAACADIvOlZvbHVtZXM6QUUgTGFwcGU6QUU6QmliOlBERjpGOmZuYmVoLTEzLTAwMTk0LnBkZgAOACYAEgBmAG4AYgBlAGgALQAxADMALQAwADAAMQA5ADQALgBwAGQAZgAPAAYAAgBBAEUAEgAdL0JpYi9QREYvRi9mbmJlaC0xMy0wMDE5NC5wZGYAABMAFC9Wb2x1bWVzL0FFIExhcHBlL0FFAAkAIQAhY3JibQAAcG9zeC9Wb2x1bWVzL0FFIExhcHBlL0FFAAD//wAAAAgADQAaACQAPwAAAAAAAAIBAAAAAAAAAAUAAAAAAAAAAAAAAAAAAAGt}}

@article{euser2016stuck,
	author = {Euser, A. M. and Oosterhoff, M. and van Balkom, I.},
	date-added = {2021-01-04 12:47:12 +0100},
	date-modified = {2021-01-04 12:49:29 +0100},
	journal = {British Journal of General Practice},
	local-url = {/Volumes/AE Lappe/AE/Bib/PDF/E/Euser_Oosterhoff_vanBalkom2016.pdf},
	number = {643},
	pages = {90--90},
	publisher = {British Journal of General Practice},
	title = {Stuck song {syndrome:} musical {obsessions---when} to look for {OCD}},
	volume = {66},
	year = {2016},
	Bdsk-File-1 = {YnBsaXN0MDDSAQIDBFxyZWxhdGl2ZVBhdGhZYWxpYXNEYXRhXxAoUERGL0UvRXVzZXJfT29zdGVyaG9mZl92YW5CYWxrb20yMDE2LnBkZk8RAaoAAAAAAaoAAgAAAkFFAAAAAAAAAAAAAAAAAAAAAAAAAAAAAAAAAAAAAABCRAAB/////x9FdXNlcl9Pb3N0ZXJob2ZmX3YjRkZGRkZGRkYucGRmAAAAAAAAAAAAAAAAAAAAAAAAAAAAAAAAAAAAAAAAAAD/////AAAAAAAAAAAAAAAAAAEABAAAEoFjdQAAAAAAAAAAAAAAAAABRQAAAgBCLzpWb2x1bWVzOkFFIExhcHBlOkFFOkJpYjpQREY6RTpFdXNlcl9Pb3N0ZXJob2ZmX3ZhbkJhbGtvbTIwMTYucGRmAA4ARgAiAEUAdQBzAGUAcgBfAE8AbwBzAHQAZQByAGgAbwBmAGYAXwB2AGEAbgBCAGEAbABrAG8AbQAyADAAMQA2AC4AcABkAGYADwAGAAIAQQBFABIALS9CaWIvUERGL0UvRXVzZXJfT29zdGVyaG9mZl92YW5CYWxrb20yMDE2LnBkZgAAEwAUL1ZvbHVtZXMvQUUgTGFwcGUvQUUACQAhACFjcmJtAABwb3N4L1ZvbHVtZXMvQUUgTGFwcGUvQUUAAP//AAAACAANABoAJABPAAAAAAAAAgEAAAAAAAAABQAAAAAAAAAAAAAAAAAAAf0=}}

@article{glaser2020machine,
	author = {Glaser, J. I. and Benjamin, A. S. and Chowdhury, R. H. and Perich, M. G. and Miller, L. E. and Kording, K. P.},
	date-added = {2021-01-04 12:42:42 +0100},
	date-modified = {2021-01-04 12:46:11 +0100},
	journal = {Eneuro},
	local-url = {/Volumes/AE Lappe/AE/Bib/PDF/G/Glaser, J.I. and et all.pdf},
	number = {4},
	publisher = {Society for Neuroscience},
	title = {Machine learning for neural decoding},
	volume = {7},
	year = {2020},
	Bdsk-File-1 = {YnBsaXN0MDDSAQIDBFxyZWxhdGl2ZVBhdGhZYWxpYXNEYXRhXxAeUERGL0cvR2xhc2VyLCBKLkkuLCBldCBhbGwucGRmTxEBggAAAAABggACAAACQUUAAAAAAAAAAAAAAAAAAAAAAAAAAAAAAAAAAAAAAEJEAAH/////GEdsYXNlciwgSi5JLiwgZXQgYWxsLnBkZgAAAAAAAAAAAAAAAAAAAAAAAAAAAAAAAAAAAAAAAAAAAAAAAAAAAP////8AAAAAAAAAAAAAAAAAAQAEAAASgWN1AAAAAAAAAAAAAAAAAAFHAAACADgvOlZvbHVtZXM6QUUgTGFwcGU6QUU6QmliOlBERjpHOkdsYXNlciwgSi5JLiwgZXQgYWxsLnBkZgAOADIAGABHAGwAYQBzAGUAcgAsACAASgAuAEkALgAsACAAZQB0ACAAYQBsAGwALgBwAGQAZgAPAAYAAgBBAEUAEgAjL0JpYi9QREYvRy9HbGFzZXIsIEouSS4sIGV0IGFsbC5wZGYAABMAFC9Wb2x1bWVzL0FFIExhcHBlL0FFAAkAIQAhY3JibQAAcG9zeC9Wb2x1bWVzL0FFIExhcHBlL0FFAAD//wAAAAgADQAaACQARQAAAAAAAAIBAAAAAAAAAAUAAAAAAAAAAAAAAAAAAAHL}}

@article{leow2018task,
	author = {Leow, L.-A. and Marinovic, W. and de Rugy, A. and Carroll, T. J.},
	date-added = {2021-01-04 12:38:38 +0100},
	date-modified = {2021-01-04 12:41:45 +0100},
	journal = {European Journal of Neuroscience},
	local-url = {/Volumes/AE Lappe/AE/Bib/PDF/L/Leow, L.-A. and et all.pdf},
	number = {11},
	pages = {3397--3409},
	publisher = {Wiley Online Library},
	title = {Task errors contribute to implicit aftereffects in sensorimotor adaptation},
	volume = {48},
	year = {2018},
	Bdsk-File-1 = {YnBsaXN0MDDSAQIDBFxyZWxhdGl2ZVBhdGhZYWxpYXNEYXRhXxAdUERGL0wvTGVvdywgTC4tQS4sIGV0IGFsbC5wZGZPEQF+AAAAAAF+AAIAAAJBRQAAAAAAAAAAAAAAAAAAAAAAAAAAAAAAAAAAAAAAQkQAAf////8XTGVvdywgTC4tQS4sIGV0IGFsbC5wZGYAAAAAAAAAAAAAAAAAAAAAAAAAAAAAAAAAAAAAAAAAAAAAAAAAAAAA/////wAAAAAAAAAAAAAAAAABAAQAABKBY3UAAAAAAAAAAAAAAAAAAUwAAAIANy86Vm9sdW1lczpBRSBMYXBwZTpBRTpCaWI6UERGOkw6TGVvdywgTC4tQS4sIGV0IGFsbC5wZGYAAA4AMAAXAEwAZQBvAHcALAAgAEwALgAtAEEALgAsACAAZQB0ACAAYQBsAGwALgBwAGQAZgAPAAYAAgBBAEUAEgAiL0JpYi9QREYvTC9MZW93LCBMLi1BLiwgZXQgYWxsLnBkZgATABQvVm9sdW1lcy9BRSBMYXBwZS9BRQAJACEAIWNyYm0AAHBvc3gvVm9sdW1lcy9BRSBMYXBwZS9BRQAA//8AAAAIAA0AGgAkAEQAAAAAAAACAQAAAAAAAAAFAAAAAAAAAAAAAAAAAAABxg==}}

@article{de2014landmark,
	author = {De Zanet, S. I. ,Ciller, C. and Rudolph, T. and Maeder, P. and Munier, F. and Balmer, A. and Cuadra, M. B. and Kowal, J. H.},
	date-added = {2021-01-04 12:35:17 +0100},
	date-modified = {2021-01-04 12:37:52 +0100},
	journal = {IEEE transactions on biomedical engineering},
	local-url = {/Volumes/AE Lappe/AE/Bib/PDF/D/De Zanet2014a.pdf},
	number = {2},
	pages = {532--540},
	publisher = {IEEE},
	title = {Landmark detection for fusion of fundus and {MRI} toward a {patient-specific} multimodal eye model},
	volume = {62},
	year = {2014},
	Bdsk-File-1 = {YnBsaXN0MDDSAQIDBFxyZWxhdGl2ZVBhdGhZYWxpYXNEYXRhXxAXUERGL0QvRGUgWmFuZXQyMDE0YS5wZGZPEQFmAAAAAAFmAAIAAAJBRQAAAAAAAAAAAAAAAAAAAAAAAAAAAAAAAAAAAAAAQkQAAf////8RRGUgWmFuZXQyMDE0YS5wZGYAAAAAAAAAAAAAAAAAAAAAAAAAAAAAAAAAAAAAAAAAAAAAAAAAAAAAAAAAAAAA/////wAAAAAAAAAAAAAAAAABAAQAABKBY3UAAAAAAAAAAAAAAAAAAUQAAAIAMS86Vm9sdW1lczpBRSBMYXBwZTpBRTpCaWI6UERGOkQ6RGUgWmFuZXQyMDE0YS5wZGYAAA4AJAARAEQAZQAgAFoAYQBuAGUAdAAyADAAMQA0AGEALgBwAGQAZgAPAAYAAgBBAEUAEgAcL0JpYi9QREYvRC9EZSBaYW5ldDIwMTRhLnBkZgATABQvVm9sdW1lcy9BRSBMYXBwZS9BRQAJACEAIWNyYm0AAHBvc3gvVm9sdW1lcy9BRSBMYXBwZS9BRQAA//8AAAAIAA0AGgAkAD4AAAAAAAACAQAAAAAAAAAFAAAAAAAAAAAAAAAAAAABqA==}}

@phdthesis{dauser1939versuche,
	author = {Dauser, H.},
	date-added = {2021-01-04 12:32:59 +0100},
	date-modified = {2021-01-04 12:34:30 +0100},
	local-url = {/Volumes/AE Lappe/AE/Bib/PDF/D/Dauser1939a.pdf},
	school = {Ruprecht-Karls-Universit{\"a}t Heidelberg},
	title = {Versuche {\"u}ber die wahrnehmung von scheinbewegungen durch perspektivische verschiebungen bei aktiver kopfbewegung},
	year = {1939},
	Bdsk-File-1 = {YnBsaXN0MDDSAQIDBFxyZWxhdGl2ZVBhdGhZYWxpYXNEYXRhXxAVUERGL0QvRGF1c2VyMTkzOWEucGRmTxEBXgAAAAABXgACAAACQUUAAAAAAAAAAAAAAAAAAAAAAAAAAAAAAAAAAAAAAEJEAAH/////D0RhdXNlcjE5MzlhLnBkZgAAAAAAAAAAAAAAAAAAAAAAAAAAAAAAAAAAAAAAAAAAAAAAAAAAAAAAAAAAAAAAAP////8AAAAAAAAAAAAAAAAAAQAEAAASgWN1AAAAAAAAAAAAAAAAAAFEAAACAC8vOlZvbHVtZXM6QUUgTGFwcGU6QUU6QmliOlBERjpEOkRhdXNlcjE5MzlhLnBkZgAADgAgAA8ARABhAHUAcwBlAHIAMQA5ADMAOQBhAC4AcABkAGYADwAGAAIAQQBFABIAGi9CaWIvUERGL0QvRGF1c2VyMTkzOWEucGRmABMAFC9Wb2x1bWVzL0FFIExhcHBlL0FFAAkAIQAhY3JibQAAcG9zeC9Wb2x1bWVzL0FFIExhcHBlL0FFAAD//wAAAAgADQAaACQAPAAAAAAAAAIBAAAAAAAAAAUAAAAAAAAAAAAAAAAAAAGe}}

@article{sun2020power,
	author = {Sun, J. and Chong, S. C.},
	date-added = {2021-01-04 12:28:40 +0100},
	date-modified = {2021-01-04 12:31:24 +0100},
	journal = {Journal of Experimental Psychology: General},
	local-url = {/Volumes/AE Lappe/AE/Bib/PDF/S/Sun2020a.pdf},
	number = {3},
	pages = {550},
	publisher = {American Psychological Association},
	title = {Power of {averaging:} noise reduction by ensemble coding of multiple faces},
	volume = {149},
	year = {2020},
	Bdsk-File-1 = {YnBsaXN0MDDSAQIDBFxyZWxhdGl2ZVBhdGhZYWxpYXNEYXRhXxASUERGL1MvU3VuMjAyMGEucGRmTxEBUgAAAAABUgACAAACQUUAAAAAAAAAAAAAAAAAAAAAAAAAAAAAAAAAAAAAAEJEAAH/////DFN1bjIwMjBhLnBkZgAAAAAAAAAAAAAAAAAAAAAAAAAAAAAAAAAAAAAAAAAAAAAAAAAAAAAAAAAAAAAAAAAAAP////8AAAAAAAAAAAAAAAAAAQAEAAASgWN1AAAAAAAAAAAAAAAAAAFTAAACACwvOlZvbHVtZXM6QUUgTGFwcGU6QUU6QmliOlBERjpTOlN1bjIwMjBhLnBkZgAOABoADABTAHUAbgAyADAAMgAwAGEALgBwAGQAZgAPAAYAAgBBAEUAEgAXL0JpYi9QREYvUy9TdW4yMDIwYS5wZGYAABMAFC9Wb2x1bWVzL0FFIExhcHBlL0FFAAkAIQAhY3JibQAAcG9zeC9Wb2x1bWVzL0FFIExhcHBlL0FFAAD//wAAAAgADQAaACQAOQAAAAAAAAIBAAAAAAAAAAUAAAAAAAAAAAAAAAAAAAGP}}

@article{burki2017imaging,
	author = {B{\"u}rki, C. N. and Bridenbaugh, S. A. and Reinhardt, J. and Stippich, C. and Kressig, R. W. and Blatow, M.},
	date-added = {2021-01-04 12:25:15 +0100},
	date-modified = {2021-01-04 12:27:56 +0100},
	journal = {Brain and behavior},
	local-url = {/Volumes/AE Lappe/AE/Bib/PDF/B/brb3.724.pdf},
	number = {8},
	pages = {e00724},
	publisher = {Wiley Online Library},
	title = {Imaging gait {analysis:} an {fMRI} dual task study},
	volume = {7},
	year = {2017},
	Bdsk-File-1 = {YnBsaXN0MDDSAQIDBFxyZWxhdGl2ZVBhdGhZYWxpYXNEYXRhXxASUERGL0IvYnJiMy43MjQucGRmTxEBUgAAAAABUgACAAACQUUAAAAAAAAAAAAAAAAAAAAAAAAAAAAAAAAAAAAAAEJEAAH/////DGJyYjMuNzI0LnBkZgAAAAAAAAAAAAAAAAAAAAAAAAAAAAAAAAAAAAAAAAAAAAAAAAAAAAAAAAAAAAAAAAAAAP////8AAAAAAAAAAAAAAAAAAQAEAAASgWN1AAAAAAAAAAAAAAAAAAFCAAACACwvOlZvbHVtZXM6QUUgTGFwcGU6QUU6QmliOlBERjpCOmJyYjMuNzI0LnBkZgAOABoADABiAHIAYgAzAC4ANwAyADQALgBwAGQAZgAPAAYAAgBBAEUAEgAXL0JpYi9QREYvQi9icmIzLjcyNC5wZGYAABMAFC9Wb2x1bWVzL0FFIExhcHBlL0FFAAkAIQAhY3JibQAAcG9zeC9Wb2x1bWVzL0FFIExhcHBlL0FFAAD//wAAAAgADQAaACQAOQAAAAAAAAIBAAAAAAAAAAUAAAAAAAAAAAAAAAAAAAGP}}

@book{bishop2006pattern,
	author = {Bishop, C. M.},
	date-added = {2021-01-04 12:23:35 +0100},
	date-modified = {2021-01-04 12:24:36 +0100},
	local-url = {/Volumes/AE Lappe/AE/Bib/PDF/B/Bishop2006a.pdf},
	publisher = {springer},
	title = {Pattern recognition and machine learning},
	year = {2006},
	Bdsk-File-1 = {YnBsaXN0MDDSAQIDBFxyZWxhdGl2ZVBhdGhZYWxpYXNEYXRhXxAVUERGL0IvQmlzaG9wMjAwNmEucGRmTxEBXgAAAAABXgACAAACQUUAAAAAAAAAAAAAAAAAAAAAAAAAAAAAAAAAAAAAAEJEAAH/////D0Jpc2hvcDIwMDZhLnBkZgAAAAAAAAAAAAAAAAAAAAAAAAAAAAAAAAAAAAAAAAAAAAAAAAAAAAAAAAAAAAAAAP////8AAAAAAAAAAAAAAAAAAQAEAAASgWN1AAAAAAAAAAAAAAAAAAFCAAACAC8vOlZvbHVtZXM6QUUgTGFwcGU6QUU6QmliOlBERjpCOkJpc2hvcDIwMDZhLnBkZgAADgAgAA8AQgBpAHMAaABvAHAAMgAwADAANgBhAC4AcABkAGYADwAGAAIAQQBFABIAGi9CaWIvUERGL0IvQmlzaG9wMjAwNmEucGRmABMAFC9Wb2x1bWVzL0FFIExhcHBlL0FFAAkAIQAhY3JibQAAcG9zeC9Wb2x1bWVzL0FFIExhcHBlL0FFAAD//wAAAAgADQAaACQAPAAAAAAAAAIBAAAAAAAAAAUAAAAAAAAAAAAAAAAAAAGe}}

@article{noel2020rapid,
	author = {Noel, J.-P. and Bertoni, T. and Terrebonne, E. and Pellencin, E. and Herbelin, B. and Cascio, C. and Blanke, O. and Magosso, E. and Wallace, M. T. and Serino, A.},
	date-added = {2021-01-04 12:18:14 +0100},
	date-modified = {2021-01-04 12:22:23 +0100},
	journal = {Cerebral Cortex},
	local-url = {/Volumes/AE Lappe/AE/Bib/PDF/N/Noel2020a.pdf},
	number = {9},
	pages = {5088--5106},
	publisher = {Oxford University Press},
	title = {Rapid recalibration of {peri-personal} {space:} psychophysical, electrophysiological, and neural network modeling evidence},
	volume = {30},
	year = {2020},
	Bdsk-File-1 = {YnBsaXN0MDDSAQIDBFxyZWxhdGl2ZVBhdGhZYWxpYXNEYXRhXxATUERGL04vTm9lbDIwMjBhLnBkZk8RAVYAAAAAAVYAAgAAAkFFAAAAAAAAAAAAAAAAAAAAAAAAAAAAAAAAAAAAAABCRAAB/////w1Ob2VsMjAyMGEucGRmAAAAAAAAAAAAAAAAAAAAAAAAAAAAAAAAAAAAAAAAAAAAAAAAAAAAAAAAAAAAAAAAAAD/////AAAAAAAAAAAAAAAAAAEABAAAEoFjdQAAAAAAAAAAAAAAAAABTgAAAgAtLzpWb2x1bWVzOkFFIExhcHBlOkFFOkJpYjpQREY6TjpOb2VsMjAyMGEucGRmAAAOABwADQBOAG8AZQBsADIAMAAyADAAYQAuAHAAZABmAA8ABgACAEEARQASABgvQmliL1BERi9OL05vZWwyMDIwYS5wZGYAEwAUL1ZvbHVtZXMvQUUgTGFwcGUvQUUACQAhACFjcmJtAABwb3N4L1ZvbHVtZXMvQUUgTGFwcGUvQUUAAP//AAAACAANABoAJAA6AAAAAAAAAgEAAAAAAAAABQAAAAAAAAAAAAAAAAAAAZQ=}}

@article{bharmauria2020integration,
	author = {Bharmauria, V. and Sajad, A. and Li, J. and Yan, X. and Wang, H. and Crawford, J. D.},
	date-added = {2021-01-04 12:10:33 +0100},
	date-modified = {2021-01-04 12:13:53 +0100},
	journal = {Cerebral Cortex},
	local-url = {/Volumes/AE Lappe/AE/Bib/PDF/B/bhaa090.pdf},
	number = {9},
	pages = {4995--5013},
	publisher = {Oxford University Press},
	title = {Integration of {eye-centered} and {landmark-centered} codes in frontal eye field gaze responses},
	volume = {30},
	year = {2020},
	Bdsk-File-1 = {YnBsaXN0MDDSAQIDBFxyZWxhdGl2ZVBhdGhZYWxpYXNEYXRhXxARUERGL0IvYmhhYTA5MC5wZGZPEQFOAAAAAAFOAAIAAAJBRQAAAAAAAAAAAAAAAAAAAAAAAAAAAAAAAAAAAAAAQkQAAf////8LYmhhYTA5MC5wZGYAAAAAAAAAAAAAAAAAAAAAAAAAAAAAAAAAAAAAAAAAAAAAAAAAAAAAAAAAAAAAAAAAAAAA/////wAAAAAAAAAAAAAAAAABAAQAABKBY3UAAAAAAAAAAAAAAAAAAUIAAAIAKy86Vm9sdW1lczpBRSBMYXBwZTpBRTpCaWI6UERGOkI6YmhhYTA5MC5wZGYAAA4AGAALAGIAaABhAGEAMAA5ADAALgBwAGQAZgAPAAYAAgBBAEUAEgAWL0JpYi9QREYvQi9iaGFhMDkwLnBkZgATABQvVm9sdW1lcy9BRSBMYXBwZS9BRQAJACEAIWNyYm0AAHBvc3gvVm9sdW1lcy9BRSBMYXBwZS9BRQAA//8AAAAIAA0AGgAkADgAAAAAAAACAQAAAAAAAAAFAAAAAAAAAAAAAAAAAAABig==}}

@article{berg2012near,
	author = {Berg, I. and Palmowski-Wolfe, A. and Schwenzer-Zimmerer, K. and Kober, C. and Radue, E.-W. and Zeilhofer, H.-F. and Scheffler, K. and Kunz, C. and Buitrago-Tellez, C.},
	date-added = {2021-01-04 12:05:02 +0100},
	date-modified = {2021-01-04 12:09:50 +0100},
	journal = {European radiology},
	local-url = {/Volumes/AE Lappe/AE/Bib/PDF/B/Berg et al. - 2012 - Near-real time oculodynamic MRI a feasibility study for evaluation of diplopia in comparison with clinical testing.pdf},
	number = {2},
	pages = {358--363},
	publisher = {Springer},
	title = {Near-real time oculodynamic {MRI:} a feasibility study for evaluation of diplopia in comparison with clinical testing},
	volume = {22},
	year = {2012},
	Bdsk-File-1 = {YnBsaXN0MDDSAQIDBFxyZWxhdGl2ZVBhdGhZYWxpYXNEYXRhXxCRUERGL0IvQmVyZyBldCBhbC4gLSAyMDEyIC0gTmVhci1yZWFsIHRpbWUgb2N1bG9keW5hbWljIE1SSSBhIGZlYXNpYmlsaXR5IHN0dWR5IGZvciBldmFsdWF0aW9uIG9mIGRpcGxvcGlhIGluIGNvbXBhcmlzb24gd2l0aCBjbGluaWNhbCB0ZXN0aW5nLnBkZk8RA04AAAAAA04AAgAAAkFFAAAAAAAAAAAAAAAAAAAAAAAAAAAAAAAAAAAAAABCRAAB/////x9CZXJnIGV0IGFsLiAtIDIwMTIjRkZGRkZGRkYucGRmAAAAAAAAAAAAAAAAAAAAAAAAAAAAAAAAAAAAAAAAAAD/////AAAAAAAAAAAAAAAAAAEABAAAEoFjdQAAAAAAAAAAAAAAAAABQgAAAgCrLzpWb2x1bWVzOkFFIExhcHBlOkFFOkJpYjpQREY6QjpCZXJnIGV0IGFsLiAtIDIwMTIgLSBOZWFyLXJlYWwgdGltZSBvY3Vsb2R5bmFtaWMgTVJJIGEgZmVhc2liaWxpdHkgc3R1ZHkgZm9yIGV2YWx1YXRpb24gb2YgZGlwbG9waWEgaW4gY29tcGFyaXNvbiB3aXRoIGNsaW5pY2FsIHRlc3RpbmcucGRmAAAOARgAiwBCAGUAcgBnACAAZQB0ACAAYQBsAC4AIAAtACAAMgAwADEAMgAgAC0AIABOAGUAYQByAC0AcgBlAGEAbAAgAHQAaQBtAGUAIABvAGMAdQBsAG8AZAB5AG4AYQBtAGkAYwAgAE0AUgBJACAAYQAgAGYAZQBhAHMAaQBiAGkAbABpAHQAeQAgAHMAdAB1AGQAeQAgAGYAbwByACAAZQB2AGEAbAB1AGEAdABpAG8AbgAgAG8AZgAgAGQAaQBwAGwAbwBwAGkAYQAgAGkAbgAgAGMAbwBtAHAAYQByAGkAcwBvAG4AIAB3AGkAdABoACAAYwBsAGkAbgBpAGMAYQBsACAAdABlAHMAdABpAG4AZwAuAHAAZABmAA8ABgACAEEARQASAJYvQmliL1BERi9CL0JlcmcgZXQgYWwuIC0gMjAxMiAtIE5lYXItcmVhbCB0aW1lIG9jdWxvZHluYW1pYyBNUkkgYSBmZWFzaWJpbGl0eSBzdHVkeSBmb3IgZXZhbHVhdGlvbiBvZiBkaXBsb3BpYSBpbiBjb21wYXJpc29uIHdpdGggY2xpbmljYWwgdGVzdGluZy5wZGYAEwAUL1ZvbHVtZXMvQUUgTGFwcGUvQUUACQAhACFjcmJtAABwb3N4L1ZvbHVtZXMvQUUgTGFwcGUvQUUAAP//AAAACAANABoAJAC4AAAAAAAAAgEAAAAAAAAABQAAAAAAAAAAAAAAAAAABAo=}}

@article{bardy1999role,
	author = {Bardy, B. G. and Warren, W. H. and Kay, B. A.},
	date-added = {2021-01-04 12:01:53 +0100},
	date-modified = {2021-01-04 12:04:08 +0100},
	journal = {Perception \& psychophysics},
	local-url = {/Volumes/AE Lappe/AE/Bib/PDF/B/Bardy1999_Article_TheRoleOfCentralAndPeripheralV.pdf},
	number = {7},
	pages = {1356--1368},
	publisher = {Springer},
	title = {The role of central and peripheral vision in postural control duringwalking},
	volume = {61},
	year = {1999},
	Bdsk-File-1 = {YnBsaXN0MDDSAQIDBFxyZWxhdGl2ZVBhdGhZYWxpYXNEYXRhXxA6UERGL0IvQmFyZHkxOTk5X0FydGljbGVfVGhlUm9sZU9mQ2VudHJhbEFuZFBlcmlwaGVyYWxWLnBkZk8RAfIAAAAAAfIAAgAAAkFFAAAAAAAAAAAAAAAAAAAAAAAAAAAAAAAAAAAAAABCRAAB/////x9CYXJkeTE5OTlfQXJ0aWNsZV8jRkZGRkZGRkYucGRmAAAAAAAAAAAAAAAAAAAAAAAAAAAAAAAAAAAAAAAAAAD/////AAAAAAAAAAAAAAAAAAEABAAAEoFjdQAAAAAAAAAAAAAAAAABQgAAAgBULzpWb2x1bWVzOkFFIExhcHBlOkFFOkJpYjpQREY6QjpCYXJkeTE5OTlfQXJ0aWNsZV9UaGVSb2xlT2ZDZW50cmFsQW5kUGVyaXBoZXJhbFYucGRmAA4AagA0AEIAYQByAGQAeQAxADkAOQA5AF8AQQByAHQAaQBjAGwAZQBfAFQAaABlAFIAbwBsAGUATwBmAEMAZQBuAHQAcgBhAGwAQQBuAGQAUABlAHIAaQBwAGgAZQByAGEAbABWAC4AcABkAGYADwAGAAIAQQBFABIAPy9CaWIvUERGL0IvQmFyZHkxOTk5X0FydGljbGVfVGhlUm9sZU9mQ2VudHJhbEFuZFBlcmlwaGVyYWxWLnBkZgAAEwAUL1ZvbHVtZXMvQUUgTGFwcGUvQUUACQAhACFjcmJtAABwb3N4L1ZvbHVtZXMvQUUgTGFwcGUvQUUAAP//AAAACAANABoAJABhAAAAAAAAAgEAAAAAAAAABQAAAAAAAAAAAAAAAAAAAlc=}}

@book{geron2019hands,
	author = {G{\'e}ron, A.},
	booktitle = {Hands-on machine learning with {Scikit-Learn}, keras, and {TensorFlow:} concepts, tools, and techniques to build intelligent systems},
	date-added = {2021-01-04 11:58:20 +0100},
	date-modified = {2021-01-04 12:00:39 +0100},
	local-url = {/Volumes/AE Lappe/AE/Bib/PDF/G/Geron2019a.pdf},
	publisher = {O'Reilly Media},
	title = {Hands-on machine learning with {Scikit-Learn}, keras, and {TensorFlow:} concepts, tools, and techniques to build intelligent systems},
	year = {2019},
	Bdsk-File-1 = {YnBsaXN0MDDSAQIDBFxyZWxhdGl2ZVBhdGhZYWxpYXNEYXRhXxAUUERGL0cvR2Vyb24yMDE5YS5wZGZPEQFaAAAAAAFaAAIAAAJBRQAAAAAAAAAAAAAAAAAAAAAAAAAAAAAAAAAAAAAAQkQAAf////8OR2Vyb24yMDE5YS5wZGYAAAAAAAAAAAAAAAAAAAAAAAAAAAAAAAAAAAAAAAAAAAAAAAAAAAAAAAAAAAAAAAAA/////wAAAAAAAAAAAAAAAAABAAQAABKBY3UAAAAAAAAAAAAAAAAAAUcAAAIALi86Vm9sdW1lczpBRSBMYXBwZTpBRTpCaWI6UERGOkc6R2Vyb24yMDE5YS5wZGYADgAeAA4ARwBlAHIAbwBuADIAMAAxADkAYQAuAHAAZABmAA8ABgACAEEARQASABkvQmliL1BERi9HL0dlcm9uMjAxOWEucGRmAAATABQvVm9sdW1lcy9BRSBMYXBwZS9BRQAJACEAIWNyYm0AAHBvc3gvVm9sdW1lcy9BRSBMYXBwZS9BRQAA//8AAAAIAA0AGgAkADsAAAAAAAACAQAAAAAAAAAFAAAAAAAAAAAAAAAAAAABmQ==}}

@article{Theeuwes.2020,
	author = {Theeuwes, J. and Failing, M.},
	date-added = {2021-01-04 11:52:00 +0100},
	date-modified = {2021-01-04 11:56:14 +0100},
	doi = {10.1017/978110889},
	journal = {Cambridge University Press},
	local-url = {/Volumes/AE Lappe/AE/Bib/PDF/T/attentional_selection.pdf},
	title = {Attentional seection {Top-Down}, {Bottom-Up} and {History-Based} biases},
	year = {2020},
	Bdsk-File-1 = {YnBsaXN0MDDSAQIDBFxyZWxhdGl2ZVBhdGhZYWxpYXNEYXRhXxAfUERGL1QvYXR0ZW50aW9uYWxfc2VsZWN0aW9uLnBkZk8RAYYAAAAAAYYAAgAAAkFFAAAAAAAAAAAAAAAAAAAAAAAAAAAAAAAAAAAAAABCRAAB/////xlhdHRlbnRpb25hbF9zZWxlY3Rpb24ucGRmAAAAAAAAAAAAAAAAAAAAAAAAAAAAAAAAAAAAAAAAAAAAAAAAAAD/////AAAAAAAAAAAAAAAAAAEABAAAEoFjdQAAAAAAAAAAAAAAAAABVAAAAgA5LzpWb2x1bWVzOkFFIExhcHBlOkFFOkJpYjpQREY6VDphdHRlbnRpb25hbF9zZWxlY3Rpb24ucGRmAAAOADQAGQBhAHQAdABlAG4AdABpAG8AbgBhAGwAXwBzAGUAbABlAGMAdABpAG8AbgAuAHAAZABmAA8ABgACAEEARQASACQvQmliL1BERi9UL2F0dGVudGlvbmFsX3NlbGVjdGlvbi5wZGYAEwAUL1ZvbHVtZXMvQUUgTGFwcGUvQUUACQAhACFjcmJtAABwb3N4L1ZvbHVtZXMvQUUgTGFwcGUvQUUAAP//AAAACAANABoAJABGAAAAAAAAAgEAAAAAAAAABQAAAAAAAAAAAAAAAAAAAdA=}}

@article{abou2020better,
	author = {Abou Khalil, G. and Dor{\'e}-Mazars, K. and Senot, P. and Wang, D. P. and Legrand, A.},
	date-added = {2021-01-04 11:46:30 +0100},
	date-modified = {2021-01-04 11:49:47 +0100},
	journal = {Experimental Brain Research},
	local-url = {/Volumes/AE Lappe/AE/Bib/PDF/A/AbouKhalil2020_Article_IsItBetterToSitDownStandUpOrWa.pdf},
	number = {11},
	pages = {2487--2496},
	publisher = {Springer},
	title = {Is it better to sit down, stand up or walk when performing memory and arithmetic {activities?}},
	volume = {238},
	year = {2020},
	Bdsk-File-1 = {YnBsaXN0MDDSAQIDBFxyZWxhdGl2ZVBhdGhZYWxpYXNEYXRhXxA/UERGL0EvQWJvdUtoYWxpbDIwMjBfQXJ0aWNsZV9Jc0l0QmV0dGVyVG9TaXREb3duU3RhbmRVcE9yV2EucGRmTxECBgAAAAACBgACAAACQUUAAAAAAAAAAAAAAAAAAAAAAAAAAAAAAAAAAAAAAEJEAAH/////H0Fib3VLaGFsaWwyMDIwX0FydCNGRkZGRkZGRi5wZGYAAAAAAAAAAAAAAAAAAAAAAAAAAAAAAAAAAAAAAAAAAP////8AAAAAAAAAAAAAAAAAAQAEAAASgWN1AAAAAAAAAAAAAAAAAAFBAAACAFkvOlZvbHVtZXM6QUUgTGFwcGU6QUU6QmliOlBERjpBOkFib3VLaGFsaWwyMDIwX0FydGljbGVfSXNJdEJldHRlclRvU2l0RG93blN0YW5kVXBPcldhLnBkZgAADgB0ADkAQQBiAG8AdQBLAGgAYQBsAGkAbAAyADAAMgAwAF8AQQByAHQAaQBjAGwAZQBfAEkAcwBJAHQAQgBlAHQAdABlAHIAVABvAFMAaQB0AEQAbwB3AG4AUwB0AGEAbgBkAFUAcABPAHIAVwBhAC4AcABkAGYADwAGAAIAQQBFABIARC9CaWIvUERGL0EvQWJvdUtoYWxpbDIwMjBfQXJ0aWNsZV9Jc0l0QmV0dGVyVG9TaXREb3duU3RhbmRVcE9yV2EucGRmABMAFC9Wb2x1bWVzL0FFIExhcHBlL0FFAAkAIQAhY3JibQAAcG9zeC9Wb2x1bWVzL0FFIExhcHBlL0FFAAD//wAAAAgADQAaACQAZgAAAAAAAAIBAAAAAAAAAAUAAAAAAAAAAAAAAAAAAAJw}}

@inproceedings{hutton2016realistic,
	author = {Hutton, C. and Suma, E.},
	booktitle = {2016 IEEE Virtual Reality (VR)},
	date-added = {2021-01-04 11:10:17 +0100},
	date-modified = {2021-01-04 11:12:59 +0100},
	local-url = {/Volumes/AE Lappe/AE/Bib/PDF/H/A Realistic Walking Model hutton2016.pdf},
	organization = {IEEE},
	pages = {183--184},
	title = {A realistic walking model for enhancing redirection in virtual reality},
	year = {2016},
	Bdsk-File-1 = {YnBsaXN0MDDSAQIDBFxyZWxhdGl2ZVBhdGhZYWxpYXNEYXRhXxAuUERGL0gvQSBSZWFsaXN0aWMgV2Fsa2luZyBNb2RlbCBodXR0b24yMDE2LnBkZk8RAcIAAAAAAcIAAgAAAkFFAAAAAAAAAAAAAAAAAAAAAAAAAAAAAAAAAAAAAABCRAAB/////x9BIFJlYWxpc3RpYyBXYWxraW4jRkZGRkZGRkYucGRmAAAAAAAAAAAAAAAAAAAAAAAAAAAAAAAAAAAAAAAAAAD/////AAAAAAAAAAAAAAAAAAEABAAAEoFjdQAAAAAAAAAAAAAAAAABSAAAAgBILzpWb2x1bWVzOkFFIExhcHBlOkFFOkJpYjpQREY6SDpBIFJlYWxpc3RpYyBXYWxraW5nIE1vZGVsIGh1dHRvbjIwMTYucGRmAA4AUgAoAEEAIABSAGUAYQBsAGkAcwB0AGkAYwAgAFcAYQBsAGsAaQBuAGcAIABNAG8AZABlAGwAIABoAHUAdAB0AG8AbgAyADAAMQA2AC4AcABkAGYADwAGAAIAQQBFABIAMy9CaWIvUERGL0gvQSBSZWFsaXN0aWMgV2Fsa2luZyBNb2RlbCBodXR0b24yMDE2LnBkZgAAEwAUL1ZvbHVtZXMvQUUgTGFwcGUvQUUACQAhACFjcmJtAABwb3N4L1ZvbHVtZXMvQUUgTGFwcGUvQUUAAP//AAAACAANABoAJABVAAAAAAAAAgEAAAAAAAAABQAAAAAAAAAAAAAAAAAAAhs=}}

@article{chen2020seeing,
	author = {Chen, C.-C. and Ashida, H. and Yang, X. and Chen, P.-Y.},
	date-added = {2021-01-04 11:05:50 +0100},
	date-modified = {2021-01-04 11:09:37 +0100},
	journal = {i-Perception},
	local-url = {/Volumes/AE Lappe/AE/Bib/PDF/C/Chen, C.-C. and et.pdf},
	number = {5},
	pages = {2041669520961104},
	publisher = {SAGE Publications Sage UK: London, England},
	title = {Seeing global motion in a random dot image sequence},
	volume = {11},
	year = {2020},
	Bdsk-File-1 = {YnBsaXN0MDDSAQIDBFxyZWxhdGl2ZVBhdGhZYWxpYXNEYXRhXxAZUERGL0MvQ2hlbiwgQy4tQy4sIGV0LnBkZk8RAW4AAAAAAW4AAgAAAkFFAAAAAAAAAAAAAAAAAAAAAAAAAAAAAAAAAAAAAABCRAAB/////xNDaGVuLCBDLi1DLiwgZXQucGRmAAAAAAAAAAAAAAAAAAAAAAAAAAAAAAAAAAAAAAAAAAAAAAAAAAAAAAAAAAD/////AAAAAAAAAAAAAAAAAAEABAAAEoFjdQAAAAAAAAAAAAAAAAABQwAAAgAzLzpWb2x1bWVzOkFFIExhcHBlOkFFOkJpYjpQREY6QzpDaGVuLCBDLi1DLiwgZXQucGRmAAAOACgAEwBDAGgAZQBuACwAIABDAC4ALQBDAC4ALAAgAGUAdAAuAHAAZABmAA8ABgACAEEARQASAB4vQmliL1BERi9DL0NoZW4sIEMuLUMuLCBldC5wZGYAEwAUL1ZvbHVtZXMvQUUgTGFwcGUvQUUACQAhACFjcmJtAABwb3N4L1ZvbHVtZXMvQUUgTGFwcGUvQUUAAP//AAAACAANABoAJABAAAAAAAAAAgEAAAAAAAAABQAAAAAAAAAAAAAAAAAAAbI=}}

@article{bach2020rotating,
	author = {Bach, M. and Atala-Gerard, L.},
	date-added = {2021-01-04 11:03:20 +0100},
	date-modified = {2021-01-04 11:05:16 +0100},
	journal = {bioRxiv},
	local-url = {/Volumes/AE Lappe/AE/Bib/PDF/B/Bach2020a.pdf},
	publisher = {Cold Spring Harbor Laboratory},
	title = {The rotating snake illusion is a straightforward consequence of {non-linearity} in arrays of standard motion detectors},
	year = {2020},
	Bdsk-File-1 = {YnBsaXN0MDDSAQIDBFxyZWxhdGl2ZVBhdGhZYWxpYXNEYXRhXxATUERGL0IvQmFjaDIwMjBhLnBkZk8RAVYAAAAAAVYAAgAAAkFFAAAAAAAAAAAAAAAAAAAAAAAAAAAAAAAAAAAAAABCRAAB/////w1CYWNoMjAyMGEucGRmAAAAAAAAAAAAAAAAAAAAAAAAAAAAAAAAAAAAAAAAAAAAAAAAAAAAAAAAAAAAAAAAAAD/////AAAAAAAAAAAAAAAAAAEABAAAEoFjdQAAAAAAAAAAAAAAAAABQgAAAgAtLzpWb2x1bWVzOkFFIExhcHBlOkFFOkJpYjpQREY6QjpCYWNoMjAyMGEucGRmAAAOABwADQBCAGEAYwBoADIAMAAyADAAYQAuAHAAZABmAA8ABgACAEEARQASABgvQmliL1BERi9CL0JhY2gyMDIwYS5wZGYAEwAUL1ZvbHVtZXMvQUUgTGFwcGUvQUUACQAhACFjcmJtAABwb3N4L1ZvbHVtZXMvQUUgTGFwcGUvQUUAAP//AAAACAANABoAJAA6AAAAAAAAAgEAAAAAAAAABQAAAAAAAAAAAAAAAAAAAZQ=}}

@article{todd2020ambient,
	author = {Todd, J. T.},
	date-added = {2021-01-04 10:59:58 +0100},
	date-modified = {2021-01-04 11:02:38 +0100},
	journal = {i-Perception},
	local-url = {/Volumes/AE Lappe/AE/Bib/PDF/T/Todd2020a.pdf},
	number = {5},
	pages = {2041669520952097},
	publisher = {SAGE Publications Sage UK: London, England},
	title = {On the ambient optic {Array:} james gibson's insights about the phenomenon of chiaroscuro},
	volume = {11},
	year = {2020},
	Bdsk-File-1 = {YnBsaXN0MDDSAQIDBFxyZWxhdGl2ZVBhdGhZYWxpYXNEYXRhXxATUERGL1QvVG9kZDIwMjBhLnBkZk8RAVYAAAAAAVYAAgAAAkFFAAAAAAAAAAAAAAAAAAAAAAAAAAAAAAAAAAAAAABCRAAB/////w1Ub2RkMjAyMGEucGRmAAAAAAAAAAAAAAAAAAAAAAAAAAAAAAAAAAAAAAAAAAAAAAAAAAAAAAAAAAAAAAAAAAD/////AAAAAAAAAAAAAAAAAAEABAAAEoFjdQAAAAAAAAAAAAAAAAABVAAAAgAtLzpWb2x1bWVzOkFFIExhcHBlOkFFOkJpYjpQREY6VDpUb2RkMjAyMGEucGRmAAAOABwADQBUAG8AZABkADIAMAAyADAAYQAuAHAAZABmAA8ABgACAEEARQASABgvQmliL1BERi9UL1RvZGQyMDIwYS5wZGYAEwAUL1ZvbHVtZXMvQUUgTGFwcGUvQUUACQAhACFjcmJtAABwb3N4L1ZvbHVtZXMvQUUgTGFwcGUvQUUAAP//AAAACAANABoAJAA6AAAAAAAAAgEAAAAAAAAABQAAAAAAAAAAAAAAAAAAAZQ=}}

@article{matsuno2020scintillating,
	author = {Matsuno, T.},
	date-added = {2021-01-04 10:58:16 +0100},
	date-modified = {2021-01-04 10:58:59 +0100},
	journal = {i-Perception},
	local-url = {/Volumes/AE Lappe/AE/Bib/PDF/M/Matsuno2020a.pdf},
	number = {4},
	pages = {2041669520944418},
	publisher = {SAGE Publications Sage UK: London, England},
	title = {Scintillating grid illusion without the grid},
	volume = {11},
	year = {2020},
	Bdsk-File-1 = {YnBsaXN0MDDSAQIDBFxyZWxhdGl2ZVBhdGhZYWxpYXNEYXRhXxAWUERGL00vTWF0c3VubzIwMjBhLnBkZk8RAWIAAAAAAWIAAgAAAkFFAAAAAAAAAAAAAAAAAAAAAAAAAAAAAAAAAAAAAABCRAAB/////xBNYXRzdW5vMjAyMGEucGRmAAAAAAAAAAAAAAAAAAAAAAAAAAAAAAAAAAAAAAAAAAAAAAAAAAAAAAAAAAAAAAD/////AAAAAAAAAAAAAAAAAAEABAAAEoFjdQAAAAAAAAAAAAAAAAABTQAAAgAwLzpWb2x1bWVzOkFFIExhcHBlOkFFOkJpYjpQREY6TTpNYXRzdW5vMjAyMGEucGRmAA4AIgAQAE0AYQB0AHMAdQBuAG8AMgAwADIAMABhAC4AcABkAGYADwAGAAIAQQBFABIAGy9CaWIvUERGL00vTWF0c3VubzIwMjBhLnBkZgAAEwAUL1ZvbHVtZXMvQUUgTGFwcGUvQUUACQAhACFjcmJtAABwb3N4L1ZvbHVtZXMvQUUgTGFwcGUvQUUAAP//AAAACAANABoAJAA9AAAAAAAAAgEAAAAAAAAABQAAAAAAAAAAAAAAAAAAAaM=}}

@article{lorenceau2020jumpy,
	author = {Lorenceau, J. and Cavanagh, P.},
	date-added = {2021-01-04 10:49:27 +0100},
	date-modified = {2021-01-04 10:57:29 +0100},
	journal = {i-Perception},
	local-url = {/Volumes/AE Lappe/AE/Bib/PDF/L/Lorenceau, J. and Cavanagh, P..pdf},
	number = {5},
	pages = {2041669520939107},
	publisher = {SAGE Publications Sage UK: London, England},
	title = {Jumpy and Jerky: When Peripheral Vision Faces Reverse-Phi},
	volume = {11},
	year = {2020},
	Bdsk-File-1 = {YnBsaXN0MDDSAQIDBFxyZWxhdGl2ZVBhdGhZYWxpYXNEYXRhXxAlUERGL0wvTG9yZW5jZWF1LCBKLiwgQ2F2YW5hZ2gsIFAuLnBkZk8RAZ4AAAAAAZ4AAgAAAkFFAAAAAAAAAAAAAAAAAAAAAAAAAAAAAAAAAAAAAABCRAAB/////x9Mb3JlbmNlYXUsIEouLCBDYXZhbmFnaCwgUC4ucGRmAAAAAAAAAAAAAAAAAAAAAAAAAAAAAAAAAAAAAAAAAAD/////AAAAAAAAAAAAAAAAAAEABAAAEoFjdQAAAAAAAAAAAAAAAAABTAAAAgA/LzpWb2x1bWVzOkFFIExhcHBlOkFFOkJpYjpQREY6TDpMb3JlbmNlYXUsIEouLCBDYXZhbmFnaCwgUC4ucGRmAAAOAEAAHwBMAG8AcgBlAG4AYwBlAGEAdQAsACAASgAuACwAIABDAGEAdgBhAG4AYQBnAGgALAAgAFAALgAuAHAAZABmAA8ABgACAEEARQASACovQmliL1BERi9ML0xvcmVuY2VhdSwgSi4sIENhdmFuYWdoLCBQLi5wZGYAEwAUL1ZvbHVtZXMvQUUgTGFwcGUvQUUACQAhACFjcmJtAABwb3N4L1ZvbHVtZXMvQUUgTGFwcGUvQUUAAP//AAAACAANABoAJABMAAAAAAAAAgEAAAAAAAAABQAAAAAAAAAAAAAAAAAAAe4=}}

@article{zhaoping2020flip,
	author = {Zhaoping, L.},
	date-added = {2020-12-21 08:20:37 +0100},
	date-modified = {2021-01-04 10:48:39 +0100},
	journal = {i-Perception},
	local-url = {/Volumes/AE Lappe/AE/Bib/PDF/Z/Zhaoping2020a.pdf},
	number = {4},
	pages = {2041669520938408},
	publisher = {SAGE Publications Sage UK: London, England},
	title = {The flip tilt {Illusion:} visible in peripheral vision as predicted by the {Central-Peripheral} dichotomy},
	volume = {11},
	year = {2020},
	Bdsk-File-1 = {YnBsaXN0MDDSAQIDBFxyZWxhdGl2ZVBhdGhZYWxpYXNEYXRhXxAXUERGL1ovWmhhb3BpbmcyMDIwYS5wZGZPEQFmAAAAAAFmAAIAAAJBRQAAAAAAAAAAAAAAAAAAAAAAAAAAAAAAAAAAAAAAQkQAAf////8RWmhhb3BpbmcyMDIwYS5wZGYAAAAAAAAAAAAAAAAAAAAAAAAAAAAAAAAAAAAAAAAAAAAAAAAAAAAAAAAAAAAA/////wAAAAAAAAAAAAAAAAABAAQAABKBY3UAAAAAAAAAAAAAAAAAAVoAAAIAMS86Vm9sdW1lczpBRSBMYXBwZTpBRTpCaWI6UERGOlo6Wmhhb3BpbmcyMDIwYS5wZGYAAA4AJAARAFoAaABhAG8AcABpAG4AZwAyADAAMgAwAGEALgBwAGQAZgAPAAYAAgBBAEUAEgAcL0JpYi9QREYvWi9aaGFvcGluZzIwMjBhLnBkZgATABQvVm9sdW1lcy9BRSBMYXBwZS9BRQAJACEAIWNyYm0AAHBvc3gvVm9sdW1lcy9BRSBMYXBwZS9BRQAA//8AAAAIAA0AGgAkAD4AAAAAAAACAQAAAAAAAAAFAAAAAAAAAAAAAAAAAAABqA==}}

@article{2041669520927722.pdf,
	author = {Gallagher, R. M. and Tsuchiya, N.},
	date-added = {2020-12-16 15:27:28 +0100},
	date-modified = {2020-12-16 15:29:25 +0100},
	journal = {i-Perception},
	local-url = {/Volumes/AE Lappe/AE/Bib/PDF/G/Gallagher_Tsuchiya2020a.pdf},
	number = {4},
	pages = {2041669520927722},
	publisher = {SAGE Publications Sage UK: London, England},
	title = {{Third-Eye} rivalry},
	volume = {11},
	year = {2020},
	Bdsk-File-1 = {YnBsaXN0MDDSAQIDBFxyZWxhdGl2ZVBhdGhZYWxpYXNEYXRhXxAhUERGL0cvR2FsbGFnaGVyX1RzdWNoaXlhMjAyMGEucGRmTxEBjgAAAAABjgACAAACQUUAAAAAAAAAAAAAAAAAAAAAAAAAAAAAAAAAAAAAAEJEAAH/////G0dhbGxhZ2hlcl9Uc3VjaGl5YTIwMjBhLnBkZgAAAAAAAAAAAAAAAAAAAAAAAAAAAAAAAAAAAAAAAAAAAAAAAP////8AAAAAAAAAAAAAAAAAAQAEAAASgWN1AAAAAAAAAAAAAAAAAAFHAAACADsvOlZvbHVtZXM6QUUgTGFwcGU6QUU6QmliOlBERjpHOkdhbGxhZ2hlcl9Uc3VjaGl5YTIwMjBhLnBkZgAADgA4ABsARwBhAGwAbABhAGcAaABlAHIAXwBUAHMAdQBjAGgAaQB5AGEAMgAwADIAMABhAC4AcABkAGYADwAGAAIAQQBFABIAJi9CaWIvUERGL0cvR2FsbGFnaGVyX1RzdWNoaXlhMjAyMGEucGRmABMAFC9Wb2x1bWVzL0FFIExhcHBlL0FFAAkAIQAhY3JibQAAcG9zeC9Wb2x1bWVzL0FFIExhcHBlL0FFAAD//wAAAAgADQAaACQASAAAAAAAAAIBAAAAAAAAAAUAAAAAAAAAAAAAAAAAAAHa}}

@article{sheetal2020using,
	author = {Sheetal, A. and Feng, Z. and Savani, K.},
	date-added = {2020-12-16 15:24:38 +0100},
	date-modified = {2020-12-16 15:26:47 +0100},
	journal = {Psychological Science},
	local-url = {/Volumes/AE Lappe/AE/Bib/PDF/S/Sheetal_Feng_Savani2020a.pdf},
	number = {10},
	pages = {1222--1235},
	publisher = {SAGE Publications Sage CA: Los Angeles, CA},
	title = {Using machine learning to generate novel {Hypotheses:} increasing optimism about {COVID-19} makes people less willing to justify unethical behaviors},
	volume = {31},
	year = {2020},
	Bdsk-File-1 = {YnBsaXN0MDDSAQIDBFxyZWxhdGl2ZVBhdGhZYWxpYXNEYXRhXxAiUERGL1MvU2hlZXRhbF9GZW5nX1NhdmFuaTIwMjBhLnBkZk8RAZIAAAAAAZIAAgAAAkFFAAAAAAAAAAAAAAAAAAAAAAAAAAAAAAAAAAAAAABCRAAB/////xxTaGVldGFsX0ZlbmdfU2F2YW5pMjAyMGEucGRmAAAAAAAAAAAAAAAAAAAAAAAAAAAAAAAAAAAAAAAAAAAAAAD/////AAAAAAAAAAAAAAAAAAEABAAAEoFjdQAAAAAAAAAAAAAAAAABUwAAAgA8LzpWb2x1bWVzOkFFIExhcHBlOkFFOkJpYjpQREY6UzpTaGVldGFsX0ZlbmdfU2F2YW5pMjAyMGEucGRmAA4AOgAcAFMAaABlAGUAdABhAGwAXwBGAGUAbgBnAF8AUwBhAHYAYQBuAGkAMgAwADIAMABhAC4AcABkAGYADwAGAAIAQQBFABIAJy9CaWIvUERGL1MvU2hlZXRhbF9GZW5nX1NhdmFuaTIwMjBhLnBkZgAAEwAUL1ZvbHVtZXMvQUUgTGFwcGUvQUUACQAhACFjcmJtAABwb3N4L1ZvbHVtZXMvQUUgTGFwcGUvQUUAAP//AAAACAANABoAJABJAAAAAAAAAgEAAAAAAAAABQAAAAAAAAAAAAAAAAAAAd8=}}

@article{kuling2020looking,
	author = {Kuling, I. A. and Laan, L. and Lopik, Erik van and Smeets, J. B. J. and Brenner, E.},
	date-added = {2020-12-16 15:20:21 +0100},
	date-modified = {2020-12-16 15:23:21 +0100},
	journal = {Perception},
	local-url = {/Volumes/AE Lappe/AE/Bib/PDF/K/0301006620965133.pdf},
	number = {11},
	pages = {1252--1259},
	publisher = {SAGE Publications Sage UK: London, England},
	title = {Looking precisely at your fingertip requires visual guidance of gaze},
	volume = {49},
	year = {2020},
	Bdsk-File-1 = {YnBsaXN0MDDSAQIDBFxyZWxhdGl2ZVBhdGhZYWxpYXNEYXRhXxAaUERGL0svMDMwMTAwNjYyMDk2NTEzMy5wZGZPEQFyAAAAAAFyAAIAAAJBRQAAAAAAAAAAAAAAAAAAAAAAAAAAAAAAAAAAAAAAQkQAAf////8UMDMwMTAwNjYyMDk2NTEzMy5wZGYAAAAAAAAAAAAAAAAAAAAAAAAAAAAAAAAAAAAAAAAAAAAAAAAAAAAAAAAA/////wAAAAAAAAAAAAAAAAABAAQAABKBY3UAAAAAAAAAAAAAAAAAAUsAAAIANC86Vm9sdW1lczpBRSBMYXBwZTpBRTpCaWI6UERGOks6MDMwMTAwNjYyMDk2NTEzMy5wZGYADgAqABQAMAAzADAAMQAwADAANgA2ADIAMAA5ADYANQAxADMAMwAuAHAAZABmAA8ABgACAEEARQASAB8vQmliL1BERi9LLzAzMDEwMDY2MjA5NjUxMzMucGRmAAATABQvVm9sdW1lcy9BRSBMYXBwZS9BRQAJACEAIWNyYm0AAHBvc3gvVm9sdW1lcy9BRSBMYXBwZS9BRQAA//8AAAAIAA0AGgAkAEEAAAAAAAACAQAAAAAAAAAFAAAAAAAAAAAAAAAAAAABtw==}}

@misc{rogers2020keeping,
	author = {Rogers, B.},
	date-added = {2020-12-16 15:18:14 +0100},
	date-modified = {2020-12-16 15:19:48 +0100},
	local-url = {/Volumes/AE Lappe/AE/Bib/PDF/R/Rogers2020a.pdf},
	publisher = {SAGE Publications Sage UK: London, England},
	title = {Keeping your feet on the round},
	year = {2020},
	Bdsk-File-1 = {YnBsaXN0MDDSAQIDBFxyZWxhdGl2ZVBhdGhZYWxpYXNEYXRhXxAVUERGL1IvUm9nZXJzMjAyMGEucGRmTxEBXgAAAAABXgACAAACQUUAAAAAAAAAAAAAAAAAAAAAAAAAAAAAAAAAAAAAAEJEAAH/////D1JvZ2VyczIwMjBhLnBkZgAAAAAAAAAAAAAAAAAAAAAAAAAAAAAAAAAAAAAAAAAAAAAAAAAAAAAAAAAAAAAAAP////8AAAAAAAAAAAAAAAAAAQAEAAASgWN1AAAAAAAAAAAAAAAAAAFSAAACAC8vOlZvbHVtZXM6QUUgTGFwcGU6QUU6QmliOlBERjpSOlJvZ2VyczIwMjBhLnBkZgAADgAgAA8AUgBvAGcAZQByAHMAMgAwADIAMABhAC4AcABkAGYADwAGAAIAQQBFABIAGi9CaWIvUERGL1IvUm9nZXJzMjAyMGEucGRmABMAFC9Wb2x1bWVzL0FFIExhcHBlL0FFAAkAIQAhY3JibQAAcG9zeC9Wb2x1bWVzL0FFIExhcHBlL0FFAAD//wAAAAgADQAaACQAPAAAAAAAAAIBAAAAAAAAAAUAAAAAAAAAAAAAAAAAAAGe}}

@article{feldstein2020egocentric,
	author = {Feldstein, I. T. and K{\"o}lsch, F. M. and Konrad, R.},
	date-added = {2020-12-16 15:14:37 +0100},
	date-modified = {2020-12-16 15:17:16 +0100},
	journal = {Perception},
	local-url = {/Volumes/AE Lappe/AE/Bib/PDF/F/Feldstein_Kolsch_Konrad2020a.pdf},
	number = {9},
	pages = {940--967},
	publisher = {SAGE Publications Sage UK: London, England},
	title = {Egocentric distance {perception:} a comparative study investigating differences between real and virtual environments},
	volume = {49},
	year = {2020},
	Bdsk-File-1 = {YnBsaXN0MDDSAQIDBFxyZWxhdGl2ZVBhdGhZYWxpYXNEYXRhXxAmUERGL0YvRmVsZHN0ZWluX0tvbHNjaF9Lb25yYWQyMDIwYS5wZGZPEQGiAAAAAAGiAAIAAAJBRQAAAAAAAAAAAAAAAAAAAAAAAAAAAAAAAAAAAAAAQkQAAf////8fRmVsZHN0ZWluX0tvbHNjaF9LI0ZGRkZGRkZGLnBkZgAAAAAAAAAAAAAAAAAAAAAAAAAAAAAAAAAAAAAAAAAA/////wAAAAAAAAAAAAAAAAABAAQAABKBY3UAAAAAAAAAAAAAAAAAAUYAAAIAQC86Vm9sdW1lczpBRSBMYXBwZTpBRTpCaWI6UERGOkY6RmVsZHN0ZWluX0tvbHNjaF9Lb25yYWQyMDIwYS5wZGYADgBCACAARgBlAGwAZABzAHQAZQBpAG4AXwBLAG8AbABzAGMAaABfAEsAbwBuAHIAYQBkADIAMAAyADAAYQAuAHAAZABmAA8ABgACAEEARQASACsvQmliL1BERi9GL0ZlbGRzdGVpbl9Lb2xzY2hfS29ucmFkMjAyMGEucGRmAAATABQvVm9sdW1lcy9BRSBMYXBwZS9BRQAJACEAIWNyYm0AAHBvc3gvVm9sdW1lcy9BRSBMYXBwZS9BRQAA//8AAAAIAA0AGgAkAE0AAAAAAAACAQAAAAAAAAAFAAAAAAAAAAAAAAAAAAAB8w==}}

@article{norman2020visual,
	author = {Norman, J. F. and Dukes, J. M. and Shapiro, H. K. and Peterson, A. E.},
	date-added = {2020-12-16 15:10:48 +0100},
	date-modified = {2020-12-16 15:14:11 +0100},
	journal = {Perception},
	local-url = {/Volumes/AE Lappe/AE/Bib/PDF/N/Norman_Dukes_Shapiro_Peterson2020a.pdf},
	number = {9},
	pages = {968--977},
	publisher = {SAGE Publications Sage UK: London, England},
	title = {The visual perception of {large-scale} distances outdoors},
	volume = {49},
	year = {2020},
	Bdsk-File-1 = {YnBsaXN0MDDSAQIDBFxyZWxhdGl2ZVBhdGhZYWxpYXNEYXRhXxAsUERGL04vTm9ybWFuX0R1a2VzX1NoYXBpcm9fUGV0ZXJzb24yMDIwYS5wZGZPEQG6AAAAAAG6AAIAAAJBRQAAAAAAAAAAAAAAAAAAAAAAAAAAAAAAAAAAAAAAQkQAAf////8fTm9ybWFuX0R1a2VzX1NoYXBpI0ZGRkZGRkZGLnBkZgAAAAAAAAAAAAAAAAAAAAAAAAAAAAAAAAAAAAAAAAAA/////wAAAAAAAAAAAAAAAAABAAQAABKBY3UAAAAAAAAAAAAAAAAAAU4AAAIARi86Vm9sdW1lczpBRSBMYXBwZTpBRTpCaWI6UERGOk46Tm9ybWFuX0R1a2VzX1NoYXBpcm9fUGV0ZXJzb24yMDIwYS5wZGYADgBOACYATgBvAHIAbQBhAG4AXwBEAHUAawBlAHMAXwBTAGgAYQBwAGkAcgBvAF8AUABlAHQAZQByAHMAbwBuADIAMAAyADAAYQAuAHAAZABmAA8ABgACAEEARQASADEvQmliL1BERi9OL05vcm1hbl9EdWtlc19TaGFwaXJvX1BldGVyc29uMjAyMGEucGRmAAATABQvVm9sdW1lcy9BRSBMYXBwZS9BRQAJACEAIWNyYm0AAHBvc3gvVm9sdW1lcy9BRSBMYXBwZS9BRQAA//8AAAAIAA0AGgAkAFMAAAAAAAACAQAAAAAAAAAFAAAAAAAAAAAAAAAAAAACEQ==}}

@article{cicchini2018functional,
	author = {Cicchini, G. M. and Mikellidou, K. and Burr, D. C.},
	date-added = {2020-12-16 15:09:09 +0100},
	date-modified = {2020-12-16 15:10:08 +0100},
	journal = {Proceedings of the Royal Society B},
	local-url = {/Volumes/AE Lappe/AE/Bib/PDF/C/Cicchini_Mikellidou_Burr2018a.pdf},
	number = {1890},
	pages = {20181722},
	publisher = {The Royal Society},
	title = {The functional role of serial dependence},
	volume = {285},
	year = {2018},
	Bdsk-File-1 = {YnBsaXN0MDDSAQIDBFxyZWxhdGl2ZVBhdGhZYWxpYXNEYXRhXxAnUERGL0MvQ2ljY2hpbmlfTWlrZWxsaWRvdV9CdXJyMjAxOGEucGRmTxEBpgAAAAABpgACAAACQUUAAAAAAAAAAAAAAAAAAAAAAAAAAAAAAAAAAAAAAEJEAAH/////H0NpY2NoaW5pX01pa2VsbGlkbyNGRkZGRkZGRi5wZGYAAAAAAAAAAAAAAAAAAAAAAAAAAAAAAAAAAAAAAAAAAP////8AAAAAAAAAAAAAAAAAAQAEAAASgWN1AAAAAAAAAAAAAAAAAAFDAAACAEEvOlZvbHVtZXM6QUUgTGFwcGU6QUU6QmliOlBERjpDOkNpY2NoaW5pX01pa2VsbGlkb3VfQnVycjIwMThhLnBkZgAADgBEACEAQwBpAGMAYwBoAGkAbgBpAF8ATQBpAGsAZQBsAGwAaQBkAG8AdQBfAEIAdQByAHIAMgAwADEAOABhAC4AcABkAGYADwAGAAIAQQBFABIALC9CaWIvUERGL0MvQ2ljY2hpbmlfTWlrZWxsaWRvdV9CdXJyMjAxOGEucGRmABMAFC9Wb2x1bWVzL0FFIExhcHBlL0FFAAkAIQAhY3JibQAAcG9zeC9Wb2x1bWVzL0FFIExhcHBlL0FFAAD//wAAAAgADQAaACQATgAAAAAAAAIBAAAAAAAAAAUAAAAAAAAAAAAAAAAAAAH4}}

@article{humphrey2020role,
	author = {Humphrey, T. and Proops, L. and Forman, J. and Spooner, R. and McComb, K.},
	date-added = {2020-12-16 15:07:04 +0100},
	date-modified = {2020-12-16 15:08:31 +0100},
	journal = {Scientific reports},
	local-url = {/Volumes/AE Lappe/AE/Bib/PDF/H/Humphrey_Proops_Forman_Spooner_McComb2020a.pdf},
	number = {1},
	pages = {1--8},
	publisher = {Nature Publishing Group},
	title = {The role of cat eye narrowing movements in {cat--human} communication},
	volume = {10},
	year = {2020},
	Bdsk-File-1 = {YnBsaXN0MDDSAQIDBFxyZWxhdGl2ZVBhdGhZYWxpYXNEYXRhXxA0UERGL0gvSHVtcGhyZXlfUHJvb3BzX0Zvcm1hbl9TcG9vbmVyX01jQ29tYjIwMjBhLnBkZk8RAdoAAAAAAdoAAgAAAkFFAAAAAAAAAAAAAAAAAAAAAAAAAAAAAAAAAAAAAABCRAAB/////x9IdW1waHJleV9Qcm9vcHNfRm8jRkZGRkZGRkYucGRmAAAAAAAAAAAAAAAAAAAAAAAAAAAAAAAAAAAAAAAAAAD/////AAAAAAAAAAAAAAAAAAEABAAAEoFjdQAAAAAAAAAAAAAAAAABSAAAAgBOLzpWb2x1bWVzOkFFIExhcHBlOkFFOkJpYjpQREY6SDpIdW1waHJleV9Qcm9vcHNfRm9ybWFuX1Nwb29uZXJfTWNDb21iMjAyMGEucGRmAA4AXgAuAEgAdQBtAHAAaAByAGUAeQBfAFAAcgBvAG8AcABzAF8ARgBvAHIAbQBhAG4AXwBTAHAAbwBvAG4AZQByAF8ATQBjAEMAbwBtAGIAMgAwADIAMABhAC4AcABkAGYADwAGAAIAQQBFABIAOS9CaWIvUERGL0gvSHVtcGhyZXlfUHJvb3BzX0Zvcm1hbl9TcG9vbmVyX01jQ29tYjIwMjBhLnBkZgAAEwAUL1ZvbHVtZXMvQUUgTGFwcGUvQUUACQAhACFjcmJtAABwb3N4L1ZvbHVtZXMvQUUgTGFwcGUvQUUAAP//AAAACAANABoAJABbAAAAAAAAAgEAAAAAAAAABQAAAAAAAAAAAAAAAAAAAjk=}}

@article{arabadzhiyska2017saccade,
	author = {Arabadzhiyska, E. and Tursun, O. T. and Myszkowski, K. and Seidel, H.-P. and Didyk, P.},
	date-added = {2020-12-16 15:04:35 +0100},
	date-modified = {2020-12-16 15:06:27 +0100},
	journal = {ACM Transactions on Graphics (TOG)},
	local-url = {/Volumes/AE Lappe/AE/Bib/PDF/A/Arabadzhiyska_Tursun_Myszkowski_Seidel_Didyk2017a.pdf},
	number = {4},
	pages = {1--12},
	publisher = {ACM New York, NY, USA},
	title = {Saccade landing position prediction for {gaze-contingent} rendering},
	volume = {36},
	year = {2017},
	Bdsk-File-1 = {YnBsaXN0MDDSAQIDBFxyZWxhdGl2ZVBhdGhZYWxpYXNEYXRhXxA7UERGL0EvQXJhYmFkemhpeXNrYV9UdXJzdW5fTXlzemtvd3NraV9TZWlkZWxfRGlkeWsyMDE3YS5wZGZPEQH2AAAAAAH2AAIAAAJBRQAAAAAAAAAAAAAAAAAAAAAAAAAAAAAAAAAAAAAAQkQAAf////8fQXJhYmFkemhpeXNrYV9UdXJzI0ZGRkZGRkZGLnBkZgAAAAAAAAAAAAAAAAAAAAAAAAAAAAAAAAAAAAAAAAAA/////wAAAAAAAAAAAAAAAAABAAQAABKBY3UAAAAAAAAAAAAAAAAAAUEAAAIAVS86Vm9sdW1lczpBRSBMYXBwZTpBRTpCaWI6UERGOkE6QXJhYmFkemhpeXNrYV9UdXJzdW5fTXlzemtvd3NraV9TZWlkZWxfRGlkeWsyMDE3YS5wZGYAAA4AbAA1AEEAcgBhAGIAYQBkAHoAaABpAHkAcwBrAGEAXwBUAHUAcgBzAHUAbgBfAE0AeQBzAHoAawBvAHcAcwBrAGkAXwBTAGUAaQBkAGUAbABfAEQAaQBkAHkAawAyADAAMQA3AGEALgBwAGQAZgAPAAYAAgBBAEUAEgBAL0JpYi9QREYvQS9BcmFiYWR6aGl5c2thX1R1cnN1bl9NeXN6a293c2tpX1NlaWRlbF9EaWR5azIwMTdhLnBkZgATABQvVm9sdW1lcy9BRSBMYXBwZS9BRQAJACEAIWNyYm0AAHBvc3gvVm9sdW1lcy9BRSBMYXBwZS9BRQAA//8AAAAIAA0AGgAkAGIAAAAAAAACAQAAAAAAAAAFAAAAAAAAAAAAAAAAAAACXA==}}

@article{sengupta2017dynamic,
	author = {Sengupta, S. and Smith, D. S. and Smith, A. K. and Welch, E. B. and Smith, S. A.},
	date-added = {2020-12-16 15:01:08 +0100},
	date-modified = {2020-12-16 15:03:37 +0100},
	journal = {Investigative ophthalmology \& visual science},
	local-url = {/Volumes/AE Lappe/AE/Bib/PDF/S/Sengupta_Smith_Smith_Welch_Smith2017a.pdf},
	number = {10},
	pages = {4390--4398},
	publisher = {The Association for Research in Vision and Ophthalmology},
	title = {Dynamic imaging of the eye, optic nerve, and extraocular muscles with golden angle radial {MRI}},
	volume = {58},
	year = {2017},
	Bdsk-File-1 = {YnBsaXN0MDDSAQIDBFxyZWxhdGl2ZVBhdGhZYWxpYXNEYXRhXxAvUERGL1MvU2VuZ3VwdGFfU21pdGhfU21pdGhfV2VsY2hfU21pdGgyMDE3YS5wZGZPEQHGAAAAAAHGAAIAAAJBRQAAAAAAAAAAAAAAAAAAAAAAAAAAAAAAAAAAAAAAQkQAAf////8fU2VuZ3VwdGFfU21pdGhfU21pI0ZGRkZGRkZGLnBkZgAAAAAAAAAAAAAAAAAAAAAAAAAAAAAAAAAAAAAAAAAA/////wAAAAAAAAAAAAAAAAABAAQAABKBY3UAAAAAAAAAAAAAAAAAAVMAAAIASS86Vm9sdW1lczpBRSBMYXBwZTpBRTpCaWI6UERGOlM6U2VuZ3VwdGFfU21pdGhfU21pdGhfV2VsY2hfU21pdGgyMDE3YS5wZGYAAA4AVAApAFMAZQBuAGcAdQBwAHQAYQBfAFMAbQBpAHQAaABfAFMAbQBpAHQAaABfAFcAZQBsAGMAaABfAFMAbQBpAHQAaAAyADAAMQA3AGEALgBwAGQAZgAPAAYAAgBBAEUAEgA0L0JpYi9QREYvUy9TZW5ndXB0YV9TbWl0aF9TbWl0aF9XZWxjaF9TbWl0aDIwMTdhLnBkZgATABQvVm9sdW1lcy9BRSBMYXBwZS9BRQAJACEAIWNyYm0AAHBvc3gvVm9sdW1lcy9BRSBMYXBwZS9BRQAA//8AAAAIAA0AGgAkAFYAAAAAAAACAQAAAAAAAAAFAAAAAAAAAAAAAAAAAAACIA==}}

@article{singh2006three,
	author = {Singh, K. D. and Logan, N. S. and Gilmartin, B.},
	date-added = {2020-12-16 14:59:18 +0100},
	date-modified = {2020-12-16 15:00:26 +0100},
	journal = {Investigative ophthalmology \& visual science},
	local-url = {/Volumes/AE Lappe/AE/Bib/PDF/S/Singh_Logan_Gilmartin2006a.pdf},
	number = {6},
	pages = {2272--2279},
	publisher = {The Association for Research in Vision and Ophthalmology},
	title = {{Three-dimensional} modeling of the human eye based on magnetic resonance imaging},
	volume = {47},
	year = {2006},
	Bdsk-File-1 = {YnBsaXN0MDDSAQIDBFxyZWxhdGl2ZVBhdGhZYWxpYXNEYXRhXxAkUERGL1MvU2luZ2hfTG9nYW5fR2lsbWFydGluMjAwNmEucGRmTxEBmgAAAAABmgACAAACQUUAAAAAAAAAAAAAAAAAAAAAAAAAAAAAAAAAAAAAAEJEAAH/////HlNpbmdoX0xvZ2FuX0dpbG1hcnRpbjIwMDZhLnBkZgAAAAAAAAAAAAAAAAAAAAAAAAAAAAAAAAAAAAAAAAAAAP////8AAAAAAAAAAAAAAAAAAQAEAAASgWN1AAAAAAAAAAAAAAAAAAFTAAACAD4vOlZvbHVtZXM6QUUgTGFwcGU6QUU6QmliOlBERjpTOlNpbmdoX0xvZ2FuX0dpbG1hcnRpbjIwMDZhLnBkZgAOAD4AHgBTAGkAbgBnAGgAXwBMAG8AZwBhAG4AXwBHAGkAbABtAGEAcgB0AGkAbgAyADAAMAA2AGEALgBwAGQAZgAPAAYAAgBBAEUAEgApL0JpYi9QREYvUy9TaW5naF9Mb2dhbl9HaWxtYXJ0aW4yMDA2YS5wZGYAABMAFC9Wb2x1bWVzL0FFIExhcHBlL0FFAAkAIQAhY3JibQAAcG9zeC9Wb2x1bWVzL0FFIExhcHBlL0FFAAD//wAAAAgADQAaACQASwAAAAAAAAIBAAAAAAAAAAUAAAAAAAAAAAAAAAAAAAHp}}

@article{souto2020task,
	author = {Souto, D. and Sch{\"u}tz, A. C.},
	date-added = {2020-12-16 14:57:25 +0100},
	date-modified = {2020-12-16 14:58:40 +0100},
	journal = {Gazing toward the {future: Advances} in eye movement theory and applications},
	local-url = {/Volumes/AE Lappe/AE/Bib/PDF/S/Souto_Schutz2020a.pdf},
	pages = {157},
	publisher = {Academic Press},
	title = {Task-relevance is causal in eye movement learning and adaptation},
	volume = {73},
	year = {2020},
	Bdsk-File-1 = {YnBsaXN0MDDSAQIDBFxyZWxhdGl2ZVBhdGhZYWxpYXNEYXRhXxAbUERGL1MvU291dG9fU2NodXR6MjAyMGEucGRmTxEBdgAAAAABdgACAAACQUUAAAAAAAAAAAAAAAAAAAAAAAAAAAAAAAAAAAAAAEJEAAH/////FVNvdXRvX1NjaHV0ejIwMjBhLnBkZgAAAAAAAAAAAAAAAAAAAAAAAAAAAAAAAAAAAAAAAAAAAAAAAAAAAAAAAP////8AAAAAAAAAAAAAAAAAAQAEAAASgWN1AAAAAAAAAAAAAAAAAAFTAAACADUvOlZvbHVtZXM6QUUgTGFwcGU6QUU6QmliOlBERjpTOlNvdXRvX1NjaHV0ejIwMjBhLnBkZgAADgAsABUAUwBvAHUAdABvAF8AUwBjAGgAdQB0AHoAMgAwADIAMABhAC4AcABkAGYADwAGAAIAQQBFABIAIC9CaWIvUERGL1MvU291dG9fU2NodXR6MjAyMGEucGRmABMAFC9Wb2x1bWVzL0FFIExhcHBlL0FFAAkAIQAhY3JibQAAcG9zeC9Wb2x1bWVzL0FFIExhcHBlL0FFAAD//wAAAAgADQAaACQAQgAAAAAAAAIBAAAAAAAAAAUAAAAAAAAAAAAAAAAAAAG8}}

@article{maiello2016monocular,
	author = {Maiello, G. and Harrison, W. J. and Bex, P. J.},
	date-added = {2020-12-16 14:55:44 +0100},
	date-modified = {2020-12-16 14:56:49 +0100},
	journal = {Scientific reports},
	local-url = {/Volumes/AE Lappe/AE/Bib/PDF/M/Maiello_Harrison_Bex2016a.pdf},
	pages = {31861},
	publisher = {Nature Publishing Group},
	title = {Monocular and binocular contributions to oculomotor plasticity},
	volume = {6},
	year = {2016},
	Bdsk-File-1 = {YnBsaXN0MDDSAQIDBFxyZWxhdGl2ZVBhdGhZYWxpYXNEYXRhXxAjUERGL00vTWFpZWxsb19IYXJyaXNvbl9CZXgyMDE2YS5wZGZPEQGWAAAAAAGWAAIAAAJBRQAAAAAAAAAAAAAAAAAAAAAAAAAAAAAAAAAAAAAAQkQAAf////8dTWFpZWxsb19IYXJyaXNvbl9CZXgyMDE2YS5wZGYAAAAAAAAAAAAAAAAAAAAAAAAAAAAAAAAAAAAAAAAAAAAA/////wAAAAAAAAAAAAAAAAABAAQAABKBY3UAAAAAAAAAAAAAAAAAAU0AAAIAPS86Vm9sdW1lczpBRSBMYXBwZTpBRTpCaWI6UERGOk06TWFpZWxsb19IYXJyaXNvbl9CZXgyMDE2YS5wZGYAAA4APAAdAE0AYQBpAGUAbABsAG8AXwBIAGEAcgByAGkAcwBvAG4AXwBCAGUAeAAyADAAMQA2AGEALgBwAGQAZgAPAAYAAgBBAEUAEgAoL0JpYi9QREYvTS9NYWllbGxvX0hhcnJpc29uX0JleDIwMTZhLnBkZgATABQvVm9sdW1lcy9BRSBMYXBwZS9BRQAJACEAIWNyYm0AAHBvc3gvVm9sdW1lcy9BRSBMYXBwZS9BRQAA//8AAAAIAA0AGgAkAEoAAAAAAAACAQAAAAAAAAAFAAAAAAAAAAAAAAAAAAAB5A==}}

@article{sarre2008steering,
	author = {Sarre, G. and Berard, J. and Fung, J. and Lamontagne, A.},
	date-added = {2020-12-16 14:53:48 +0100},
	date-modified = {2020-12-16 14:55:10 +0100},
	journal = {Neuroscience letters},
	local-url = {/Volumes/AE Lappe/AE/Bib/PDF/S/Sarre_Berard_Fung_Lamontagne2008a.pdf},
	number = {2},
	pages = {96--101},
	publisher = {Elsevier},
	title = {Steering behaviour can be modulated by different optic flows during walking},
	volume = {436},
	year = {2008},
	Bdsk-File-1 = {YnBsaXN0MDDSAQIDBFxyZWxhdGl2ZVBhdGhZYWxpYXNEYXRhXxArUERGL1MvU2FycmVfQmVyYXJkX0Z1bmdfTGFtb250YWduZTIwMDhhLnBkZk8RAbYAAAAAAbYAAgAAAkFFAAAAAAAAAAAAAAAAAAAAAAAAAAAAAAAAAAAAAABCRAAB/////x9TYXJyZV9CZXJhcmRfRnVuZ18jRkZGRkZGRkYucGRmAAAAAAAAAAAAAAAAAAAAAAAAAAAAAAAAAAAAAAAAAAD/////AAAAAAAAAAAAAAAAAAEABAAAEoFjdQAAAAAAAAAAAAAAAAABUwAAAgBFLzpWb2x1bWVzOkFFIExhcHBlOkFFOkJpYjpQREY6UzpTYXJyZV9CZXJhcmRfRnVuZ19MYW1vbnRhZ25lMjAwOGEucGRmAAAOAEwAJQBTAGEAcgByAGUAXwBCAGUAcgBhAHIAZABfAEYAdQBuAGcAXwBMAGEAbQBvAG4AdABhAGcAbgBlADIAMAAwADgAYQAuAHAAZABmAA8ABgACAEEARQASADAvQmliL1BERi9TL1NhcnJlX0JlcmFyZF9GdW5nX0xhbW9udGFnbmUyMDA4YS5wZGYAEwAUL1ZvbHVtZXMvQUUgTGFwcGUvQUUACQAhACFjcmJtAABwb3N4L1ZvbHVtZXMvQUUgTGFwcGUvQUUAAP//AAAACAANABoAJABSAAAAAAAAAgEAAAAAAAAABQAAAAAAAAAAAAAAAAAAAgw=}}

@article{stevenson1986dependence,
	author = {Stevenson, S. B. and Volkmann, F. C. and Kelly, J. P. and Riggs, L. A.},
	date-added = {2020-12-16 14:51:15 +0100},
	date-modified = {2020-12-16 14:53:09 +0100},
	journal = {Vision Research},
	local-url = {/Volumes/AE Lappe/AE/Bib/PDF/S/Stevenson1986.pdf},
	number = {11},
	pages = {1815--1824},
	publisher = {Elsevier},
	title = {Dependence of visual suppression on the amplitudes of saccades and blinks},
	volume = {26},
	year = {1986},
	Bdsk-File-1 = {YnBsaXN0MDDSAQIDBFxyZWxhdGl2ZVBhdGhZYWxpYXNEYXRhXxAXUERGL1MvU3RldmVuc29uMTk4Ni5wZGZPEQFmAAAAAAFmAAIAAAJBRQAAAAAAAAAAAAAAAAAAAAAAAAAAAAAAAAAAAAAAQkQAAf////8RU3RldmVuc29uMTk4Ni5wZGYAAAAAAAAAAAAAAAAAAAAAAAAAAAAAAAAAAAAAAAAAAAAAAAAAAAAAAAAAAAAA/////wAAAAAAAAAAAAAAAAABAAQAABKBY3UAAAAAAAAAAAAAAAAAAVMAAAIAMS86Vm9sdW1lczpBRSBMYXBwZTpBRTpCaWI6UERGOlM6U3RldmVuc29uMTk4Ni5wZGYAAA4AJAARAFMAdABlAHYAZQBuAHMAbwBuADEAOQA4ADYALgBwAGQAZgAPAAYAAgBBAEUAEgAcL0JpYi9QREYvUy9TdGV2ZW5zb24xOTg2LnBkZgATABQvVm9sdW1lcy9BRSBMYXBwZS9BRQAJACEAIWNyYm0AAHBvc3gvVm9sdW1lcy9BRSBMYXBwZS9BRQAA//8AAAAIAA0AGgAkAD4AAAAAAAACAQAAAAAAAAAFAAAAAAAAAAAAAAAAAAABqA==}}

@article{marius2009gaze,
	author = {Marius't Hart, B. and Vockeroth, J. and Schumann, F. and Bartl, K. and Schneider, E. and K{\"o}nig, P. and Einh{\"a}user, W.},
	date-added = {2020-12-16 14:47:12 +0100},
	date-modified = {2020-12-16 14:50:26 +0100},
	journal = {Visual Cognition},
	local-url = {/Volumes/AE Lappe/AE/Bib/PDF/M/Marius't Hart_Vockeroth_Schumann_Bartl_Schneider_KonigEtAl2009a.pdf},
	number = {6-7},
	pages = {1132--1158},
	publisher = {Taylor \& Francis},
	title = {Gaze allocation in natural {stimuli: Comparing} free exploration to {head-fixed} viewing conditions},
	volume = {17},
	year = {2009},
	Bdsk-File-1 = {YnBsaXN0MDDSAQIDBFxyZWxhdGl2ZVBhdGhZYWxpYXNEYXRhXxBJUERGL00vTWFyaXVzJ3QgSGFydF9Wb2NrZXJvdGhfU2NodW1hbm5fQmFydGxfU2NobmVpZGVyX0tvbmlnRXRBbDIwMDlhLnBkZk8RAi4AAAAAAi4AAgAAAkFFAAAAAAAAAAAAAAAAAAAAAAAAAAAAAAAAAAAAAABCRAAB/////x9NYXJpdXMndCBIYXJ0X1ZvY2sjRkZGRkZGRkYucGRmAAAAAAAAAAAAAAAAAAAAAAAAAAAAAAAAAAAAAAAAAAD/////AAAAAAAAAAAAAAAAAAEABAAAEoFjdQAAAAAAAAAAAAAAAAABTQAAAgBjLzpWb2x1bWVzOkFFIExhcHBlOkFFOkJpYjpQREY6TTpNYXJpdXMndCBIYXJ0X1ZvY2tlcm90aF9TY2h1bWFubl9CYXJ0bF9TY2huZWlkZXJfS29uaWdFdEFsMjAwOWEucGRmAAAOAIgAQwBNAGEAcgBpAHUAcwAnAHQAIABIAGEAcgB0AF8AVgBvAGMAawBlAHIAbwB0AGgAXwBTAGMAaAB1AG0AYQBuAG4AXwBCAGEAcgB0AGwAXwBTAGMAaABuAGUAaQBkAGUAcgBfAEsAbwBuAGkAZwBFAHQAQQBsADIAMAAwADkAYQAuAHAAZABmAA8ABgACAEEARQASAE4vQmliL1BERi9NL01hcml1cyd0IEhhcnRfVm9ja2Vyb3RoX1NjaHVtYW5uX0JhcnRsX1NjaG5laWRlcl9Lb25pZ0V0QWwyMDA5YS5wZGYAEwAUL1ZvbHVtZXMvQUUgTGFwcGUvQUUACQAhACFjcmJtAABwb3N4L1ZvbHVtZXMvQUUgTGFwcGUvQUUAAP//AAAACAANABoAJABwAAAAAAAAAgEAAAAAAAAABQAAAAAAAAAAAAAAAAAAAqI=}}

@article{land2006eye,
	author = {Land, M. F.},
	date-added = {2020-12-16 14:44:37 +0100},
	date-modified = {2020-12-16 14:46:08 +0100},
	journal = {Progress in retinal and eye research},
	local-url = {/Volumes/AE Lappe/AE/Bib/PDF/L/ÜBERBLICK eye-movements-every-day-life-land-2006.pdf},
	number = {3},
	pages = {296--324},
	publisher = {Elsevier},
	title = {Eye movements and the control of actions in everyday life},
	volume = {25},
	year = {2006},
	Bdsk-File-1 = {YnBsaXN0MDDSAQIDBFxyZWxhdGl2ZVBhdGhZYWxpYXNEYXRhbxA7AFAARABGAC8ATAAvAFUDCABCAEUAUgBCAEwASQBDAEsAIABlAHkAZQAtAG0AbwB2AGUAbQBlAG4AdABzAC0AZQB2AGUAcgB5AC0AZABhAHkALQBsAGkAZgBlAC0AbABhAG4AZAAtADIAMAAwADYALgBwAGQAZk8RAfgAAAAAAfgAAgAAAkFFAAAAAAAAAAAAAAAAAAAAAAAAAAAAAAAAAAAAAABCRAAB/////x+GQkVSQkxJQ0sgZXllLW1vdmUjRkZGRkZGRkYucGRmAAAAAAAAAAAAAAAAAAAAAAAAAAAAAAAAAAAAAAAAAAD/////AAAAAAAAAAAAAAAAAAEABAAAEoFjdQAAAAAAAAAAAAAAAAABTAAAAgBWLzpWb2x1bWVzOkFFIExhcHBlOkFFOkJpYjpQREY6TDpVzIhCRVJCTElDSyBleWUtbW92ZW1lbnRzLWV2ZXJ5LWRheS1saWZlLWxhbmQtMjAwNi5wZGYADgBsADUAVQMIAEIARQBSAEIATABJAEMASwAgAGUAeQBlAC0AbQBvAHYAZQBtAGUAbgB0AHMALQBlAHYAZQByAHkALQBkAGEAeQAtAGwAaQBmAGUALQBsAGEAbgBkAC0AMgAwADAANgAuAHAAZABmAA8ABgACAEEARQASAEEvQmliL1BERi9ML1XMiEJFUkJMSUNLIGV5ZS1tb3ZlbWVudHMtZXZlcnktZGF5LWxpZmUtbGFuZC0yMDA2LnBkZgAAEwAUL1ZvbHVtZXMvQUUgTGFwcGUvQUUACQAhACFjcmJtAABwb3N4L1ZvbHVtZXMvQUUgTGFwcGUvQUUAAP//AAAACAANABoAJACdAAAAAAAAAgEAAAAAAAAABQAAAAAAAAAAAAAAAAAAApk=}}

@article{tschermak1939parallaktoskopie,
	author = {Tschermak-Seysenegg, A.},
	date-added = {2020-12-16 14:39:54 +0100},
	date-modified = {2020-12-16 14:43:01 +0100},
	journal = {{Pfl{\"u}ger's} archiv f{\"u}r die gesamte physiologie des menschen und der tiere},
	local-url = {/Volumes/AE Lappe/AE/Bib/PDF/T/Von Tschermak-Seyenegg - 1938 - Uber Parallaktoskopie.pdf},
	number = {4},
	pages = {455--469},
	publisher = {Springer},
	title = {{\"U}ber parallaktoskopie},
	volume = {241},
	year = {1939},
	Bdsk-File-1 = {YnBsaXN0MDDSAQIDBFxyZWxhdGl2ZVBhdGhZYWxpYXNEYXRhXxA/UERGL1QvVm9uIFRzY2hlcm1hay1TZXllbmVnZyAtIDE5MzggLSBVYmVyIFBhcmFsbGFrdG9za29waWUucGRmTxECBgAAAAACBgACAAACQUUAAAAAAAAAAAAAAAAAAAAAAAAAAAAAAAAAAAAAAEJEAAH/////H1ZvbiBUc2NoZXJtYWstU2V5ZSNGRkZGRkZGRi5wZGYAAAAAAAAAAAAAAAAAAAAAAAAAAAAAAAAAAAAAAAAAAP////8AAAAAAAAAAAAAAAAAAQAEAAASgWN1AAAAAAAAAAAAAAAAAAFUAAACAFkvOlZvbHVtZXM6QUUgTGFwcGU6QUU6QmliOlBERjpUOlZvbiBUc2NoZXJtYWstU2V5ZW5lZ2cgLSAxOTM4IC0gVWJlciBQYXJhbGxha3Rvc2tvcGllLnBkZgAADgB0ADkAVgBvAG4AIABUAHMAYwBoAGUAcgBtAGEAawAtAFMAZQB5AGUAbgBlAGcAZwAgAC0AIAAxADkAMwA4ACAALQAgAFUAYgBlAHIAIABQAGEAcgBhAGwAbABhAGsAdABvAHMAawBvAHAAaQBlAC4AcABkAGYADwAGAAIAQQBFABIARC9CaWIvUERGL1QvVm9uIFRzY2hlcm1hay1TZXllbmVnZyAtIDE5MzggLSBVYmVyIFBhcmFsbGFrdG9za29waWUucGRmABMAFC9Wb2x1bWVzL0FFIExhcHBlL0FFAAkAIQAhY3JibQAAcG9zeC9Wb2x1bWVzL0FFIExhcHBlL0FFAAD//wAAAAgADQAaACQAZgAAAAAAAAIBAAAAAAAAAAUAAAAAAAAAAAAAAAAAAAJw}}

@article{warren1992role,
	author = {Warren, W. H. and Kurtz, K. J.},
	date-added = {2020-12-16 14:34:26 +0100},
	date-modified = {2020-12-16 14:39:11 +0100},
	doi = {file:///Volumes/AE%20Lappe/AE/Bib/PDF/W/Warren-Kurtz1992_Article_TheRoleOfCentralAndPeripheralV.pdf},
	journal = {Perception \& Psychophysics},
	local-url = {/Volumes/AE Lappe/AE/Bib/PDF/W/Warren-Kurtz1992_Article_TheRoleOfCentralAndPeripheralV.pdf},
	number = {5},
	pages = {443--454},
	publisher = {Springer},
	title = {The role of central and peripheral vision in perceiving the direction of {self-motion}},
	volume = {51},
	year = {1992},
	Bdsk-File-1 = {YnBsaXN0MDDSAQIDBFxyZWxhdGl2ZVBhdGhZYWxpYXNEYXRhXxBBUERGL1cvV2FycmVuLUt1cnR6MTk5Ml9BcnRpY2xlX1RoZVJvbGVPZkNlbnRyYWxBbmRQZXJpcGhlcmFsVi5wZGZPEQIOAAAAAAIOAAIAAAJBRQAAAAAAAAAAAAAAAAAAAAAAAAAAAAAAAAAAAAAAQkQAAf////8fV2FycmVuLUt1cnR6MTk5Ml9BI0ZGRkZGRkZGLnBkZgAAAAAAAAAAAAAAAAAAAAAAAAAAAAAAAAAAAAAAAAAA/////wAAAAAAAAAAAAAAAAABAAQAABKBY3UAAAAAAAAAAAAAAAAAAVcAAAIAWy86Vm9sdW1lczpBRSBMYXBwZTpBRTpCaWI6UERGOlc6V2FycmVuLUt1cnR6MTk5Ml9BcnRpY2xlX1RoZVJvbGVPZkNlbnRyYWxBbmRQZXJpcGhlcmFsVi5wZGYAAA4AeAA7AFcAYQByAHIAZQBuAC0ASwB1AHIAdAB6ADEAOQA5ADIAXwBBAHIAdABpAGMAbABlAF8AVABoAGUAUgBvAGwAZQBPAGYAQwBlAG4AdAByAGEAbABBAG4AZABQAGUAcgBpAHAAaABlAHIAYQBsAFYALgBwAGQAZgAPAAYAAgBBAEUAEgBGL0JpYi9QREYvVy9XYXJyZW4tS3VydHoxOTkyX0FydGljbGVfVGhlUm9sZU9mQ2VudHJhbEFuZFBlcmlwaGVyYWxWLnBkZgATABQvVm9sdW1lcy9BRSBMYXBwZS9BRQAJACEAIWNyYm0AAHBvc3gvVm9sdW1lcy9BRSBMYXBwZS9BRQAA//8AAAAIAA0AGgAkAGgAAAAAAAACAQAAAAAAAAAFAAAAAAAAAAAAAAAAAAACeg==}}

@article{warren1990eye,
	author = {Warren, W. H. and Hannon, D. J.},
	date-added = {2020-12-16 14:32:49 +0100},
	date-modified = {2020-12-16 14:33:47 +0100},
	journal = {JOSA A},
	local-url = {/Volumes/AE Lappe/AE/Bib/PDF/W/Warren_Hannon1990a.pdf},
	number = {1},
	pages = {160--169},
	publisher = {Optical Society of America},
	title = {Eye movements and optical flow},
	volume = {7},
	year = {1990},
	Bdsk-File-1 = {YnBsaXN0MDDSAQIDBFxyZWxhdGl2ZVBhdGhZYWxpYXNEYXRhXxAcUERGL1cvV2FycmVuX0hhbm5vbjE5OTBhLnBkZk8RAXoAAAAAAXoAAgAAAkFFAAAAAAAAAAAAAAAAAAAAAAAAAAAAAAAAAAAAAABCRAAB/////xZXYXJyZW5fSGFubm9uMTk5MGEucGRmAAAAAAAAAAAAAAAAAAAAAAAAAAAAAAAAAAAAAAAAAAAAAAAAAAAAAAD/////AAAAAAAAAAAAAAAAAAEABAAAEoFjdQAAAAAAAAAAAAAAAAABVwAAAgA2LzpWb2x1bWVzOkFFIExhcHBlOkFFOkJpYjpQREY6VzpXYXJyZW5fSGFubm9uMTk5MGEucGRmAA4ALgAWAFcAYQByAHIAZQBuAF8ASABhAG4AbgBvAG4AMQA5ADkAMABhAC4AcABkAGYADwAGAAIAQQBFABIAIS9CaWIvUERGL1cvV2FycmVuX0hhbm5vbjE5OTBhLnBkZgAAEwAUL1ZvbHVtZXMvQUUgTGFwcGUvQUUACQAhACFjcmJtAABwb3N4L1ZvbHVtZXMvQUUgTGFwcGUvQUUAAP//AAAACAANABoAJABDAAAAAAAAAgEAAAAAAAAABQAAAAAAAAAAAAAAAAAAAcE=}}

@article{wong2012using,
	author = {Wong, A. L. and Shelhamer, M.},
	date-added = {2020-12-16 14:30:47 +0100},
	date-modified = {2020-12-16 14:32:08 +0100},
	journal = {Experimental brain research},
	local-url = {/Volumes/AE Lappe/AE/Bib/PDF/W/Wong_Shelhamer2012a.pdf},
	number = {1-2},
	pages = {55--64},
	publisher = {Springer},
	title = {Using prediction errors to drive saccade {adaptation:} the implicit {double-step} task},
	volume = {222},
	year = {2012},
	Bdsk-File-1 = {YnBsaXN0MDDSAQIDBFxyZWxhdGl2ZVBhdGhZYWxpYXNEYXRhXxAdUERGL1cvV29uZ19TaGVsaGFtZXIyMDEyYS5wZGZPEQF+AAAAAAF+AAIAAAJBRQAAAAAAAAAAAAAAAAAAAAAAAAAAAAAAAAAAAAAAQkQAAf////8XV29uZ19TaGVsaGFtZXIyMDEyYS5wZGYAAAAAAAAAAAAAAAAAAAAAAAAAAAAAAAAAAAAAAAAAAAAAAAAAAAAA/////wAAAAAAAAAAAAAAAAABAAQAABKBY3UAAAAAAAAAAAAAAAAAAVcAAAIANy86Vm9sdW1lczpBRSBMYXBwZTpBRTpCaWI6UERGOlc6V29uZ19TaGVsaGFtZXIyMDEyYS5wZGYAAA4AMAAXAFcAbwBuAGcAXwBTAGgAZQBsAGgAYQBtAGUAcgAyADAAMQAyAGEALgBwAGQAZgAPAAYAAgBBAEUAEgAiL0JpYi9QREYvVy9Xb25nX1NoZWxoYW1lcjIwMTJhLnBkZgATABQvVm9sdW1lcy9BRSBMYXBwZS9BRQAJACEAIWNyYm0AAHBvc3gvVm9sdW1lcy9BRSBMYXBwZS9BRQAA//8AAAAIAA0AGgAkAEQAAAAAAAACAQAAAAAAAAAFAAAAAAAAAAAAAAAAAAABxg==}}

@article{zank2016you,
	author = {Zank, M. and Kunz, A.},
	date-added = {2020-12-16 14:28:44 +0100},
	date-modified = {2020-12-16 14:30:07 +0100},
	journal = {The Visual Computer},
	local-url = {/Volumes/AE Lappe/AE/Bib/PDF/Z/Zank_Kunz2016b.pdf},
	number = {10},
	pages = {1323--1335},
	publisher = {Springer},
	title = {Where are you {going? Using} human locomotion models for target estimation},
	volume = {32},
	year = {2016},
	Bdsk-File-1 = {YnBsaXN0MDDSAQIDBFxyZWxhdGl2ZVBhdGhZYWxpYXNEYXRhXxAYUERGL1ovWmFua19LdW56MjAxNmIucGRmTxEBagAAAAABagACAAACQUUAAAAAAAAAAAAAAAAAAAAAAAAAAAAAAAAAAAAAAEJEAAH/////ElphbmtfS3VuejIwMTZiLnBkZgAAAAAAAAAAAAAAAAAAAAAAAAAAAAAAAAAAAAAAAAAAAAAAAAAAAAAAAAAAAP////8AAAAAAAAAAAAAAAAAAQAEAAASgWN1AAAAAAAAAAAAAAAAAAFaAAACADIvOlZvbHVtZXM6QUUgTGFwcGU6QUU6QmliOlBERjpaOlphbmtfS3VuejIwMTZiLnBkZgAOACYAEgBaAGEAbgBrAF8ASwB1AG4AegAyADAAMQA2AGIALgBwAGQAZgAPAAYAAgBBAEUAEgAdL0JpYi9QREYvWi9aYW5rX0t1bnoyMDE2Yi5wZGYAABMAFC9Wb2x1bWVzL0FFIExhcHBlL0FFAAkAIQAhY3JibQAAcG9zeC9Wb2x1bWVzL0FFIExhcHBlL0FFAAD//wAAAAgADQAaACQAPwAAAAAAAAIBAAAAAAAAAAUAAAAAAAAAAAAAAAAAAAGt}}

@article{zmuda2013optimizing,
	author = {Zmuda, M. A. and Wonser, J. L. and Bachmann, E. R. and Hodgson, E.},
	date-added = {2020-12-16 14:25:03 +0100},
	date-modified = {2020-12-16 14:27:56 +0100},
	journal = {IEEE transactions on visualization and computer graphics},
	local-url = {/Volumes/AE Lappe/AE/Bib/PDF/Z/Zmuda_Wonser_Bachmann_Hodgson2013a.pdf},
	number = {11},
	pages = {1872--1884},
	publisher = {IEEE},
	title = {Optimizing {constrained-environment} redirected walking instructions using search techniques},
	volume = {19},
	year = {2013},
	Bdsk-File-1 = {YnBsaXN0MDDSAQIDBFxyZWxhdGl2ZVBhdGhZYWxpYXNEYXRhXxAsUERGL1ovWm11ZGFfV29uc2VyX0JhY2htYW5uX0hvZGdzb24yMDEzYS5wZGZPEQG6AAAAAAG6AAIAAAJBRQAAAAAAAAAAAAAAAAAAAAAAAAAAAAAAAAAAAAAAQkQAAf////8fWm11ZGFfV29uc2VyX0JhY2htI0ZGRkZGRkZGLnBkZgAAAAAAAAAAAAAAAAAAAAAAAAAAAAAAAAAAAAAAAAAA/////wAAAAAAAAAAAAAAAAABAAQAABKBY3UAAAAAAAAAAAAAAAAAAVoAAAIARi86Vm9sdW1lczpBRSBMYXBwZTpBRTpCaWI6UERGOlo6Wm11ZGFfV29uc2VyX0JhY2htYW5uX0hvZGdzb24yMDEzYS5wZGYADgBOACYAWgBtAHUAZABhAF8AVwBvAG4AcwBlAHIAXwBCAGEAYwBoAG0AYQBuAG4AXwBIAG8AZABnAHMAbwBuADIAMAAxADMAYQAuAHAAZABmAA8ABgACAEEARQASADEvQmliL1BERi9aL1ptdWRhX1dvbnNlcl9CYWNobWFubl9Ib2Rnc29uMjAxM2EucGRmAAATABQvVm9sdW1lcy9BRSBMYXBwZS9BRQAJACEAIWNyYm0AAHBvc3gvVm9sdW1lcy9BRSBMYXBwZS9BRQAA//8AAAAIAA0AGgAkAFMAAAAAAAACAQAAAAAAAAAFAAAAAAAAAAAAAAAAAAACEQ==}}

@article{welchman2008bayesian,
	author = {Welchman, A. E. and Lam, J. M. and B{\"u}lthoff, H. H.},
	date-added = {2020-12-15 11:49:00 +0100},
	date-modified = {2020-12-15 12:31:48 +0100},
	journal = {Proceedings of the National Academy of Sciences},
	local-url = {/Volumes/AE Lappe/AE/Bib/PDF/W/Welchman_Lam_Bulthoff2008a.pdf},
	number = {33},
	pages = {12087--12092},
	publisher = {National Acad Sciences},
	title = {Bayesian motion estimation accounts for a surprising bias in {3D} vision},
	volume = {105},
	year = {2008},
	Bdsk-File-1 = {YnBsaXN0MDDSAQIDBFxyZWxhdGl2ZVBhdGhZYWxpYXNEYXRhXxAkUERGL1cvV2VsY2htYW5fTGFtX0J1bHRob2ZmMjAwOGEucGRmTxEBmgAAAAABmgACAAACQUUAAAAAAAAAAAAAAAAAAAAAAAAAAAAAAAAAAAAAAEJEAAH/////HldlbGNobWFuX0xhbV9CdWx0aG9mZjIwMDhhLnBkZgAAAAAAAAAAAAAAAAAAAAAAAAAAAAAAAAAAAAAAAAAAAP////8AAAAAAAAAAAAAAAAAAQAEAAASgWN1AAAAAAAAAAAAAAAAAAFXAAACAD4vOlZvbHVtZXM6QUUgTGFwcGU6QUU6QmliOlBERjpXOldlbGNobWFuX0xhbV9CdWx0aG9mZjIwMDhhLnBkZgAOAD4AHgBXAGUAbABjAGgAbQBhAG4AXwBMAGEAbQBfAEIAdQBsAHQAaABvAGYAZgAyADAAMAA4AGEALgBwAGQAZgAPAAYAAgBBAEUAEgApL0JpYi9QREYvVy9XZWxjaG1hbl9MYW1fQnVsdGhvZmYyMDA4YS5wZGYAABMAFC9Wb2x1bWVzL0FFIExhcHBlL0FFAAkAIQAhY3JibQAAcG9zeC9Wb2x1bWVzL0FFIExhcHBlL0FFAAD//wAAAAgADQAaACQASwAAAAAAAAIBAAAAAAAAAAUAAAAAAAAAAAAAAAAAAAHp}}

@article{rahmati2020spatially,
	author = {Rahmati, M. and DeSimone, K. and Curtis, C. E. and Sreenivasan, K. K.},
	date-added = {2020-12-15 11:45:10 +0100},
	date-modified = {2020-12-15 11:47:04 +0100},
	journal = {Journal of Neuroscience},
	local-url = {/Volumes/AE Lappe/AE/Bib/PDF/R/Rahmati_DeSimone_Curtis_Sreenivasan2020a.pdf},
	number = {49},
	pages = {9487--9495},
	publisher = {Soc Neuroscience},
	title = {Spatially specific working memory activity in the human superior colliculus},
	volume = {40},
	year = {2020},
	Bdsk-File-1 = {YnBsaXN0MDDSAQIDBFxyZWxhdGl2ZVBhdGhZYWxpYXNEYXRhXxAyUERGL1IvUmFobWF0aV9EZVNpbW9uZV9DdXJ0aXNfU3JlZW5pdmFzYW4yMDIwYS5wZGZPEQHSAAAAAAHSAAIAAAJBRQAAAAAAAAAAAAAAAAAAAAAAAAAAAAAAAAAAAAAAQkQAAf////8fUmFobWF0aV9EZVNpbW9uZV9DI0ZGRkZGRkZGLnBkZgAAAAAAAAAAAAAAAAAAAAAAAAAAAAAAAAAAAAAAAAAA/////wAAAAAAAAAAAAAAAAABAAQAABKBY3UAAAAAAAAAAAAAAAAAAVIAAAIATC86Vm9sdW1lczpBRSBMYXBwZTpBRTpCaWI6UERGOlI6UmFobWF0aV9EZVNpbW9uZV9DdXJ0aXNfU3JlZW5pdmFzYW4yMDIwYS5wZGYADgBaACwAUgBhAGgAbQBhAHQAaQBfAEQAZQBTAGkAbQBvAG4AZQBfAEMAdQByAHQAaQBzAF8AUwByAGUAZQBuAGkAdgBhAHMAYQBuADIAMAAyADAAYQAuAHAAZABmAA8ABgACAEEARQASADcvQmliL1BERi9SL1JhaG1hdGlfRGVTaW1vbmVfQ3VydGlzX1NyZWVuaXZhc2FuMjAyMGEucGRmAAATABQvVm9sdW1lcy9BRSBMYXBwZS9BRQAJACEAIWNyYm0AAHBvc3gvVm9sdW1lcy9BRSBMYXBwZS9BRQAA//8AAAAIAA0AGgAkAFkAAAAAAAACAQAAAAAAAAAFAAAAAAAAAAAAAAAAAAACLw==}}

@article{jogan2015signal,
	author = {Jogan, M. and Stocker, A. A.},
	date-added = {2020-12-15 09:37:28 +0100},
	date-modified = {2020-12-15 09:38:11 +0100},
	journal = {Journal of Neuroscience},
	local-url = {/Volumes/AE Lappe/AE/Bib/PDF/J/Jogan_Stocker2015a.pdf},
	number = {25},
	pages = {9381--9390},
	publisher = {Soc Neuroscience},
	title = {Signal integration in human visual speed perception},
	volume = {35},
	year = {2015},
	Bdsk-File-1 = {YnBsaXN0MDDSAQIDBFxyZWxhdGl2ZVBhdGhZYWxpYXNEYXRhXxAcUERGL0ovSm9nYW5fU3RvY2tlcjIwMTVhLnBkZk8RAXoAAAAAAXoAAgAAAkFFAAAAAAAAAAAAAAAAAAAAAAAAAAAAAAAAAAAAAABCRAAB/////xZKb2dhbl9TdG9ja2VyMjAxNWEucGRmAAAAAAAAAAAAAAAAAAAAAAAAAAAAAAAAAAAAAAAAAAAAAAAAAAAAAAD/////AAAAAAAAAAAAAAAAAAEABAAAEoFjdQAAAAAAAAAAAAAAAAABSgAAAgA2LzpWb2x1bWVzOkFFIExhcHBlOkFFOkJpYjpQREY6SjpKb2dhbl9TdG9ja2VyMjAxNWEucGRmAA4ALgAWAEoAbwBnAGEAbgBfAFMAdABvAGMAawBlAHIAMgAwADEANQBhAC4AcABkAGYADwAGAAIAQQBFABIAIS9CaWIvUERGL0ovSm9nYW5fU3RvY2tlcjIwMTVhLnBkZgAAEwAUL1ZvbHVtZXMvQUUgTGFwcGUvQUUACQAhACFjcmJtAABwb3N4L1ZvbHVtZXMvQUUgTGFwcGUvQUUAAP//AAAACAANABoAJABDAAAAAAAAAgEAAAAAAAAABQAAAAAAAAAAAAAAAAAAAcE=}}

@article{dokka2019causal,
	author = {Dokka, K. and Park, H. and Jansen, M. and DeAngelis, G. C. and Angelaki, D. E.},
	date-added = {2020-12-15 09:28:36 +0100},
	date-modified = {2020-12-15 09:35:50 +0100},
	journal = {Proceedings of the National Academy of Sciences},
	local-url = {/Volumes/AE Lappe/AE/Bib/PDF/D/Dokka, K. Causal.2019.pdf},
	number = {18},
	pages = {9060--9065},
	publisher = {National Acad Sciences},
	title = {Causal inference accounts for heading perception in the presence of object motion},
	volume = {116},
	year = {2019},
	Bdsk-File-1 = {YnBsaXN0MDDSAQIDBFxyZWxhdGl2ZVBhdGhZYWxpYXNEYXRhXxAfUERGL0QvRG9ra2EsIEsuIENhdXNhbC4yMDE5LnBkZk8RAYYAAAAAAYYAAgAAAkFFAAAAAAAAAAAAAAAAAAAAAAAAAAAAAAAAAAAAAABCRAAB/////xlEb2trYSwgSy4gQ2F1c2FsLjIwMTkucGRmAAAAAAAAAAAAAAAAAAAAAAAAAAAAAAAAAAAAAAAAAAAAAAAAAAD/////AAAAAAAAAAAAAAAAAAEABAAAEoFjdQAAAAAAAAAAAAAAAAABRAAAAgA5LzpWb2x1bWVzOkFFIExhcHBlOkFFOkJpYjpQREY6RDpEb2trYSwgSy4gQ2F1c2FsLjIwMTkucGRmAAAOADQAGQBEAG8AawBrAGEALAAgAEsALgAgAEMAYQB1AHMAYQBsAC4AMgAwADEAOQAuAHAAZABmAA8ABgACAEEARQASACQvQmliL1BERi9EL0Rva2thLCBLLiBDYXVzYWwuMjAxOS5wZGYAEwAUL1ZvbHVtZXMvQUUgTGFwcGUvQUUACQAhACFjcmJtAABwb3N4L1ZvbHVtZXMvQUUgTGFwcGUvQUUAAP//AAAACAANABoAJABGAAAAAAAAAgEAAAAAAAAABQAAAAAAAAAAAAAAAAAAAdA=}}

@article{frauscher2020rapid,
	author = {Frauscher, B. and von Ellenrieder, N. and Dolezalova, I. and Bouhadoun, S. and Gotman, J. and Peter-Derex, L.},
	date-added = {2020-12-15 09:17:01 +0100},
	date-modified = {2020-12-15 09:19:10 +0100},
	journal = {Journal of Neuroscience},
	local-url = {/Volumes/AE Lappe/AE/Bib/PDF/F/Frauscher_Ellenrieder_Dolezalova_Bouhadoun_Gotman_Peter-Derex2020a.pdf},
	number = {46},
	pages = {8900--8912},
	publisher = {Soc Neuroscience},
	title = {Rapid eye movement sleep sawtooth waves are associated with widespread cortical activations},
	volume = {40},
	year = {2020},
	Bdsk-File-1 = {YnBsaXN0MDDSAQIDBFxyZWxhdGl2ZVBhdGhZYWxpYXNEYXRhXxBMUERGL0YvRnJhdXNjaGVyX0VsbGVucmllZGVyX0RvbGV6YWxvdmFfQm91aGFkb3VuX0dvdG1hbl9QZXRlci1EZXJleDIwMjBhLnBkZk8RAjoAAAAAAjoAAgAAAkFFAAAAAAAAAAAAAAAAAAAAAAAAAAAAAAAAAAAAAABCRAAB/////x9GcmF1c2NoZXJfRWxsZW5yaWUjRkZGRkZGRkYucGRmAAAAAAAAAAAAAAAAAAAAAAAAAAAAAAAAAAAAAAAAAAD/////AAAAAAAAAAAAAAAAAAEABAAAEoFjdQAAAAAAAAAAAAAAAAABRgAAAgBmLzpWb2x1bWVzOkFFIExhcHBlOkFFOkJpYjpQREY6RjpGcmF1c2NoZXJfRWxsZW5yaWVkZXJfRG9sZXphbG92YV9Cb3VoYWRvdW5fR290bWFuX1BldGVyLURlcmV4MjAyMGEucGRmAA4AjgBGAEYAcgBhAHUAcwBjAGgAZQByAF8ARQBsAGwAZQBuAHIAaQBlAGQAZQByAF8ARABvAGwAZQB6AGEAbABvAHYAYQBfAEIAbwB1AGgAYQBkAG8AdQBuAF8ARwBvAHQAbQBhAG4AXwBQAGUAdABlAHIALQBEAGUAcgBlAHgAMgAwADIAMABhAC4AcABkAGYADwAGAAIAQQBFABIAUS9CaWIvUERGL0YvRnJhdXNjaGVyX0VsbGVucmllZGVyX0RvbGV6YWxvdmFfQm91aGFkb3VuX0dvdG1hbl9QZXRlci1EZXJleDIwMjBhLnBkZgAAEwAUL1ZvbHVtZXMvQUUgTGFwcGUvQUUACQAhACFjcmJtAABwb3N4L1ZvbHVtZXMvQUUgTGFwcGUvQUUAAP//AAAACAANABoAJABzAAAAAAAAAgEAAAAAAAAABQAAAAAAAAAAAAAAAAAAArE=}}

@article{storrs2020model,
	author = {Storrs, K. R. and Maiello, G.},
	date-added = {2020-12-15 09:10:12 +0100},
	date-modified = {2020-12-15 09:11:02 +0100},
	journal = {Journal of Neuroscience},
	local-url = {/Volumes/AE Lappe/AE/Bib/PDF/S/Storrs_Maiello2020a.pdf},
	number = {37},
	pages = {7010--7012},
	publisher = {Soc Neuroscience},
	title = {A model for neural network modeling in neuroscience},
	volume = {40},
	year = {2020},
	Bdsk-File-1 = {YnBsaXN0MDDSAQIDBFxyZWxhdGl2ZVBhdGhZYWxpYXNEYXRhXxAdUERGL1MvU3RvcnJzX01haWVsbG8yMDIwYS5wZGZPEQF+AAAAAAF+AAIAAAJBRQAAAAAAAAAAAAAAAAAAAAAAAAAAAAAAAAAAAAAAQkQAAf////8XU3RvcnJzX01haWVsbG8yMDIwYS5wZGYAAAAAAAAAAAAAAAAAAAAAAAAAAAAAAAAAAAAAAAAAAAAAAAAAAAAA/////wAAAAAAAAAAAAAAAAABAAQAABKBY3UAAAAAAAAAAAAAAAAAAVMAAAIANy86Vm9sdW1lczpBRSBMYXBwZTpBRTpCaWI6UERGOlM6U3RvcnJzX01haWVsbG8yMDIwYS5wZGYAAA4AMAAXAFMAdABvAHIAcgBzAF8ATQBhAGkAZQBsAGwAbwAyADAAMgAwAGEALgBwAGQAZgAPAAYAAgBBAEUAEgAiL0JpYi9QREYvUy9TdG9ycnNfTWFpZWxsbzIwMjBhLnBkZgATABQvVm9sdW1lcy9BRSBMYXBwZS9BRQAJACEAIWNyYm0AAHBvc3gvVm9sdW1lcy9BRSBMYXBwZS9BRQAA//8AAAAIAA0AGgAkAEQAAAAAAAACAQAAAAAAAAAFAAAAAAAAAAAAAAAAAAABxg==}}

@article{cavanaugh2020organization,
	author = {Cavanaugh, J. and McAlonan, K. and Wurtz, R. H.},
	date-added = {2020-12-15 09:05:40 +0100},
	date-modified = {2020-12-15 09:06:39 +0100},
	journal = {Journal of Neuroscience},
	local-url = {/Volumes/AE Lappe/AE/Bib/PDF/C/Cavanaugh_McAlonan_Wurtz2020a.pdf},
	number = {33},
	pages = {6367--6378},
	publisher = {Soc Neuroscience},
	title = {Organization of corollary discharge neurons in monkey medial dorsal thalamus},
	volume = {40},
	year = {2020},
	Bdsk-File-1 = {YnBsaXN0MDDSAQIDBFxyZWxhdGl2ZVBhdGhZYWxpYXNEYXRhXxAnUERGL0MvQ2F2YW5hdWdoX01jQWxvbmFuX1d1cnR6MjAyMGEucGRmTxEBpgAAAAABpgACAAACQUUAAAAAAAAAAAAAAAAAAAAAAAAAAAAAAAAAAAAAAEJEAAH/////H0NhdmFuYXVnaF9NY0Fsb25hbiNGRkZGRkZGRi5wZGYAAAAAAAAAAAAAAAAAAAAAAAAAAAAAAAAAAAAAAAAAAP////8AAAAAAAAAAAAAAAAAAQAEAAASgWN1AAAAAAAAAAAAAAAAAAFDAAACAEEvOlZvbHVtZXM6QUUgTGFwcGU6QUU6QmliOlBERjpDOkNhdmFuYXVnaF9NY0Fsb25hbl9XdXJ0ejIwMjBhLnBkZgAADgBEACEAQwBhAHYAYQBuAGEAdQBnAGgAXwBNAGMAQQBsAG8AbgBhAG4AXwBXAHUAcgB0AHoAMgAwADIAMABhAC4AcABkAGYADwAGAAIAQQBFABIALC9CaWIvUERGL0MvQ2F2YW5hdWdoX01jQWxvbmFuX1d1cnR6MjAyMGEucGRmABMAFC9Wb2x1bWVzL0FFIExhcHBlL0FFAAkAIQAhY3JibQAAcG9zeC9Wb2x1bWVzL0FFIExhcHBlL0FFAAD//wAAAAgADQAaACQATgAAAAAAAAIBAAAAAAAAAAUAAAAAAAAAAAAAAAAAAAH4}}

@article{hogendoorn2020motion,
	author = {Hogendoorn, H.},
	date-added = {2020-12-15 09:00:41 +0100},
	date-modified = {2020-12-15 09:04:05 +0100},
	journal = {Journal of Neuroscience},
	local-url = {/Volumes/AE Lappe/AE/Bib/PDF/H/Hogendoorn2020a.pdf},
	number = {30},
	pages = {5698--5705},
	publisher = {Soc Neuroscience},
	title = {Motion extrapolation in visual processing: Lessons from {25} years of {flash-lag} debate},
	volume = {40},
	year = {2020},
	Bdsk-File-1 = {YnBsaXN0MDDSAQIDBFxyZWxhdGl2ZVBhdGhZYWxpYXNEYXRhXxAZUERGL0gvSG9nZW5kb29ybjIwMjBhLnBkZk8RAW4AAAAAAW4AAgAAAkFFAAAAAAAAAAAAAAAAAAAAAAAAAAAAAAAAAAAAAABCRAAB/////xNIb2dlbmRvb3JuMjAyMGEucGRmAAAAAAAAAAAAAAAAAAAAAAAAAAAAAAAAAAAAAAAAAAAAAAAAAAAAAAAAAAD/////AAAAAAAAAAAAAAAAAAEABAAAEoFjdQAAAAAAAAAAAAAAAAABSAAAAgAzLzpWb2x1bWVzOkFFIExhcHBlOkFFOkJpYjpQREY6SDpIb2dlbmRvb3JuMjAyMGEucGRmAAAOACgAEwBIAG8AZwBlAG4AZABvAG8AcgBuADIAMAAyADAAYQAuAHAAZABmAA8ABgACAEEARQASAB4vQmliL1BERi9IL0hvZ2VuZG9vcm4yMDIwYS5wZGYAEwAUL1ZvbHVtZXMvQUUgTGFwcGUvQUUACQAhACFjcmJtAABwb3N4L1ZvbHVtZXMvQUUgTGFwcGUvQUUAAP//AAAACAANABoAJABAAAAAAAAAAgEAAAAAAAAABQAAAAAAAAAAAAAAAAAAAbI=}}

@article{hochreiter1997long,
	author = {Hochreiter, S. and Schmidhuber, J.},
	date-added = {2020-12-15 08:55:36 +0100},
	date-modified = {2020-12-15 08:56:37 +0100},
	journal = {Neural computation},
	local-url = {/Volumes/AE Lappe/AE/Bib/PDF/H/Hochreiter_Schmidhuber1997a.pdf},
	number = {8},
	pages = {1735--1780},
	publisher = {MIT Press},
	title = {Long {short-term} memory},
	volume = {9},
	year = {1997},
	Bdsk-File-1 = {YnBsaXN0MDDSAQIDBFxyZWxhdGl2ZVBhdGhZYWxpYXNEYXRhXxAlUERGL0gvSG9jaHJlaXRlcl9TY2htaWRodWJlcjE5OTdhLnBkZk8RAZ4AAAAAAZ4AAgAAAkFFAAAAAAAAAAAAAAAAAAAAAAAAAAAAAAAAAAAAAABCRAAB/////x9Ib2NocmVpdGVyX1NjaG1pZGh1YmVyMTk5N2EucGRmAAAAAAAAAAAAAAAAAAAAAAAAAAAAAAAAAAAAAAAAAAD/////AAAAAAAAAAAAAAAAAAEABAAAEoFjdQAAAAAAAAAAAAAAAAABSAAAAgA/LzpWb2x1bWVzOkFFIExhcHBlOkFFOkJpYjpQREY6SDpIb2NocmVpdGVyX1NjaG1pZGh1YmVyMTk5N2EucGRmAAAOAEAAHwBIAG8AYwBoAHIAZQBpAHQAZQByAF8AUwBjAGgAbQBpAGQAaAB1AGIAZQByADEAOQA5ADcAYQAuAHAAZABmAA8ABgACAEEARQASACovQmliL1BERi9IL0hvY2hyZWl0ZXJfU2NobWlkaHViZXIxOTk3YS5wZGYAEwAUL1ZvbHVtZXMvQUUgTGFwcGUvQUUACQAhACFjcmJtAABwb3N4L1ZvbHVtZXMvQUUgTGFwcGUvQUUAAP//AAAACAANABoAJABMAAAAAAAAAgEAAAAAAAAABQAAAAAAAAAAAAAAAAAAAe4=}}

@article{rideaux2020but,
	author = {Rideaux, R. and Welchman, A. E.},
	date-added = {2020-12-15 08:53:36 +0100},
	date-modified = {2020-12-15 08:54:40 +0100},
	journal = {Journal of Neuroscience},
	local-url = {/Volumes/AE Lappe/AE/Bib/PDF/R/Rideaux_Welchman2020a.pdf},
	number = {12},
	pages = {2538--2552},
	publisher = {Soc Neuroscience},
	title = {But still it moves: static image statistics underlie how we see motion},
	volume = {40},
	year = {2020},
	Bdsk-File-1 = {YnBsaXN0MDDSAQIDBFxyZWxhdGl2ZVBhdGhZYWxpYXNEYXRhXxAfUERGL1IvUmlkZWF1eF9XZWxjaG1hbjIwMjBhLnBkZk8RAYYAAAAAAYYAAgAAAkFFAAAAAAAAAAAAAAAAAAAAAAAAAAAAAAAAAAAAAABCRAAB/////xlSaWRlYXV4X1dlbGNobWFuMjAyMGEucGRmAAAAAAAAAAAAAAAAAAAAAAAAAAAAAAAAAAAAAAAAAAAAAAAAAAD/////AAAAAAAAAAAAAAAAAAEABAAAEoFjdQAAAAAAAAAAAAAAAAABUgAAAgA5LzpWb2x1bWVzOkFFIExhcHBlOkFFOkJpYjpQREY6UjpSaWRlYXV4X1dlbGNobWFuMjAyMGEucGRmAAAOADQAGQBSAGkAZABlAGEAdQB4AF8AVwBlAGwAYwBoAG0AYQBuADIAMAAyADAAYQAuAHAAZABmAA8ABgACAEEARQASACQvQmliL1BERi9SL1JpZGVhdXhfV2VsY2htYW4yMDIwYS5wZGYAEwAUL1ZvbHVtZXMvQUUgTGFwcGUvQUUACQAhACFjcmJtAABwb3N4L1ZvbHVtZXMvQUUgTGFwcGUvQUUAAP//AAAACAANABoAJABGAAAAAAAAAgEAAAAAAAAABQAAAAAAAAAAAAAAAAAAAdA=}}

@article{grunert2020cell,
	author = {Gr{\"u}nert, U. and Martin, P. R.},
	date-added = {2020-12-15 08:43:01 +0100},
	date-modified = {2020-12-15 08:45:33 +0100},
	journal = {Progress in Retinal and Eye Research},
	local-url = {/Volumes/AE Lappe/AE/Bib/PDF/G/1-s2.0-S1350946220300161-main.pdf},
	pages = {100844},
	publisher = {Elsevier},
	title = {Cell types and cell circuits in human and {non-human} primate retina},
	year = {2020},
	Bdsk-File-1 = {YnBsaXN0MDDSAQIDBFxyZWxhdGl2ZVBhdGhZYWxpYXNEYXRhXxAnUERGL0cvMS1zMi4wLVMxMzUwOTQ2MjIwMzAwMTYxLW1haW4ucGRmTxEBpgAAAAABpgACAAACQUUAAAAAAAAAAAAAAAAAAAAAAAAAAAAAAAAAAAAAAEJEAAH/////HzEtczIuMC1TMTM1MDk0NjIyMCNGRkZGRkZGRi5wZGYAAAAAAAAAAAAAAAAAAAAAAAAAAAAAAAAAAAAAAAAAAP////8AAAAAAAAAAAAAAAAAAQAEAAASgWN1AAAAAAAAAAAAAAAAAAFHAAACAEEvOlZvbHVtZXM6QUUgTGFwcGU6QUU6QmliOlBERjpHOjEtczIuMC1TMTM1MDk0NjIyMDMwMDE2MS1tYWluLnBkZgAADgBEACEAMQAtAHMAMgAuADAALQBTADEAMwA1ADAAOQA0ADYAMgAyADAAMwAwADAAMQA2ADEALQBtAGEAaQBuAC4AcABkAGYADwAGAAIAQQBFABIALC9CaWIvUERGL0cvMS1zMi4wLVMxMzUwOTQ2MjIwMzAwMTYxLW1haW4ucGRmABMAFC9Wb2x1bWVzL0FFIExhcHBlL0FFAAkAIQAhY3JibQAAcG9zeC9Wb2x1bWVzL0FFIExhcHBlL0FFAAD//wAAAAgADQAaACQATgAAAAAAAAIBAAAAAAAAAAUAAAAAAAAAAAAAAAAAAAH4}}

@article{gekas2017normalization,
	author = {Gekas, N. and Meso, A. I. and Masson, G. S. and Mamassian, P.},
	date-added = {2020-12-15 08:37:35 +0100},
	date-modified = {2020-12-15 08:52:49 +0100},
	journal = {Current Biology},
	local-url = {/Volumes/AE Lappe/AE/Bib/PDF/G/Gekas_Meso_Masson_Mamassian2017a.pdf},
	number = {10},
	pages = {1514--1520},
	publisher = {Elsevier},
	title = {A normalization mechanism for estimating visual motion across speeds and scales},
	volume = {27},
	year = {2017},
	Bdsk-File-1 = {YnBsaXN0MDDSAQIDBFxyZWxhdGl2ZVBhdGhZYWxpYXNEYXRhXxAqUERGL0cvR2VrYXNfTWVzb19NYXNzb25fTWFtYXNzaWFuMjAxN2EucGRmTxEBsgAAAAABsgACAAACQUUAAAAAAAAAAAAAAAAAAAAAAAAAAAAAAAAAAAAAAEJEAAH/////H0dla2FzX01lc29fTWFzc29uXyNGRkZGRkZGRi5wZGYAAAAAAAAAAAAAAAAAAAAAAAAAAAAAAAAAAAAAAAAAAP////8AAAAAAAAAAAAAAAAAAQAEAAASgWN1AAAAAAAAAAAAAAAAAAFHAAACAEQvOlZvbHVtZXM6QUUgTGFwcGU6QUU6QmliOlBERjpHOkdla2FzX01lc29fTWFzc29uX01hbWFzc2lhbjIwMTdhLnBkZgAOAEoAJABHAGUAawBhAHMAXwBNAGUAcwBvAF8ATQBhAHMAcwBvAG4AXwBNAGEAbQBhAHMAcwBpAGEAbgAyADAAMQA3AGEALgBwAGQAZgAPAAYAAgBBAEUAEgAvL0JpYi9QREYvRy9HZWthc19NZXNvX01hc3Nvbl9NYW1hc3NpYW4yMDE3YS5wZGYAABMAFC9Wb2x1bWVzL0FFIExhcHBlL0FFAAkAIQAhY3JibQAAcG9zeC9Wb2x1bWVzL0FFIExhcHBlL0FFAAD//wAAAAgADQAaACQAUQAAAAAAAAIBAAAAAAAAAAUAAAAAAAAAAAAAAAAAAAIH}}

@article{fritsche2017opposite,
	author = {Fritsche, M. and Mostert, P. and de Lange, F. P.},
	date-added = {2020-12-15 08:35:54 +0100},
	date-modified = {2020-12-15 08:36:59 +0100},
	journal = {Current Biology},
	local-url = {/Volumes/AE Lappe/AE/Bib/PDF/F/Fritsche_Mostert_Lange2017a.pdf},
	number = {4},
	pages = {590--595},
	publisher = {Elsevier},
	title = {Opposite effects of recent history on perception and decision},
	volume = {27},
	year = {2017},
	Bdsk-File-1 = {YnBsaXN0MDDSAQIDBFxyZWxhdGl2ZVBhdGhZYWxpYXNEYXRhXxAlUERGL0YvRnJpdHNjaGVfTW9zdGVydF9MYW5nZTIwMTdhLnBkZk8RAZ4AAAAAAZ4AAgAAAkFFAAAAAAAAAAAAAAAAAAAAAAAAAAAAAAAAAAAAAABCRAAB/////x9Gcml0c2NoZV9Nb3N0ZXJ0X0xhbmdlMjAxN2EucGRmAAAAAAAAAAAAAAAAAAAAAAAAAAAAAAAAAAAAAAAAAAD/////AAAAAAAAAAAAAAAAAAEABAAAEoFjdQAAAAAAAAAAAAAAAAABRgAAAgA/LzpWb2x1bWVzOkFFIExhcHBlOkFFOkJpYjpQREY6RjpGcml0c2NoZV9Nb3N0ZXJ0X0xhbmdlMjAxN2EucGRmAAAOAEAAHwBGAHIAaQB0AHMAYwBoAGUAXwBNAG8AcwB0AGUAcgB0AF8ATABhAG4AZwBlADIAMAAxADcAYQAuAHAAZABmAA8ABgACAEEARQASACovQmliL1BERi9GL0ZyaXRzY2hlX01vc3RlcnRfTGFuZ2UyMDE3YS5wZGYAEwAUL1ZvbHVtZXMvQUUgTGFwcGUvQUUACQAhACFjcmJtAABwb3N4L1ZvbHVtZXMvQUUgTGFwcGUvQUUAAP//AAAACAANABoAJABMAAAAAAAAAgEAAAAAAAAABQAAAAAAAAAAAAAAAAAAAe4=}}

@article{lui2015structure,
	author = {Lui, L. L. and Rosa, M. G. P.},
	date-added = {2020-12-15 08:31:38 +0100},
	date-modified = {2020-12-15 08:33:02 +0100},
	journal = {Neuroscience Research},
	local-url = {/Volumes/AE Lappe/AE/Bib/PDF/L/Lui_Rosa2015a.pdf},
	pages = {62--71},
	publisher = {Elsevier},
	title = {Structure and function of the middle temporal visual area (MT) in the {marmoset: Comparisons} with the macaque monkey},
	volume = {93},
	year = {2015},
	Bdsk-File-1 = {YnBsaXN0MDDSAQIDBFxyZWxhdGl2ZVBhdGhZYWxpYXNEYXRhXxAXUERGL0wvTHVpX1Jvc2EyMDE1YS5wZGZPEQFmAAAAAAFmAAIAAAJBRQAAAAAAAAAAAAAAAAAAAAAAAAAAAAAAAAAAAAAAQkQAAf////8RTHVpX1Jvc2EyMDE1YS5wZGYAAAAAAAAAAAAAAAAAAAAAAAAAAAAAAAAAAAAAAAAAAAAAAAAAAAAAAAAAAAAA/////wAAAAAAAAAAAAAAAAABAAQAABKBY3UAAAAAAAAAAAAAAAAAAUwAAAIAMS86Vm9sdW1lczpBRSBMYXBwZTpBRTpCaWI6UERGOkw6THVpX1Jvc2EyMDE1YS5wZGYAAA4AJAARAEwAdQBpAF8AUgBvAHMAYQAyADAAMQA1AGEALgBwAGQAZgAPAAYAAgBBAEUAEgAcL0JpYi9QREYvTC9MdWlfUm9zYTIwMTVhLnBkZgATABQvVm9sdW1lcy9BRSBMYXBwZS9BRQAJACEAIWNyYm0AAHBvc3gvVm9sdW1lcy9BRSBMYXBwZS9BRQAA//8AAAAIAA0AGgAkAD4AAAAAAAACAQAAAAAAAAAFAAAAAAAAAAAAAAAAAAABqA==}}

@article{wurtz2008neuronal,
	author = {Wurtz, R. H.},
	date-added = {2020-12-15 08:29:28 +0100},
	date-modified = {2020-12-15 08:30:19 +0100},
	journal = {Vision research},
	local-url = {/Volumes/AE Lappe/AE/Bib/PDF/W/Wurtz2008a.pdf},
	number = {20},
	pages = {2070--2089},
	publisher = {Elsevier},
	title = {Neuronal mechanisms of visual stability},
	volume = {48},
	year = {2008},
	Bdsk-File-1 = {YnBsaXN0MDDSAQIDBFxyZWxhdGl2ZVBhdGhZYWxpYXNEYXRhXxAUUERGL1cvV3VydHoyMDA4YS5wZGZPEQFaAAAAAAFaAAIAAAJBRQAAAAAAAAAAAAAAAAAAAAAAAAAAAAAAAAAAAAAAQkQAAf////8OV3VydHoyMDA4YS5wZGYAAAAAAAAAAAAAAAAAAAAAAAAAAAAAAAAAAAAAAAAAAAAAAAAAAAAAAAAAAAAAAAAA/////wAAAAAAAAAAAAAAAAABAAQAABKBY3UAAAAAAAAAAAAAAAAAAVcAAAIALi86Vm9sdW1lczpBRSBMYXBwZTpBRTpCaWI6UERGOlc6V3VydHoyMDA4YS5wZGYADgAeAA4AVwB1AHIAdAB6ADIAMAAwADgAYQAuAHAAZABmAA8ABgACAEEARQASABkvQmliL1BERi9XL1d1cnR6MjAwOGEucGRmAAATABQvVm9sdW1lcy9BRSBMYXBwZS9BRQAJACEAIWNyYm0AAHBvc3gvVm9sdW1lcy9BRSBMYXBwZS9BRQAA//8AAAAIAA0AGgAkADsAAAAAAAACAQAAAAAAAAAFAAAAAAAAAAAAAAAAAAABmQ==}}

@article{zimmermann2020separate,
	author = {Zimmermann, and Ghio, M. and Pergola, G. and Koch, B. and Schwarz, M. and Bellebaum, C.},
	date-added = {2020-12-15 08:22:35 +0100},
	date-modified = {2020-12-15 08:27:44 +0100},
	journal = {Neuropsychologia},
	local-url = {/Volumes/AE Lappe/AE/Bib/PDF/Z/Zimmermann_Ghio_Pergola_Koch_Schwarz_Bellebaum2020a.pdf},
	pages = {107558},
	publisher = {Elsevier},
	title = {Separate and overlapping functional roles for efference copies in the human thalamus},
	volume = {147},
	year = {2020},
	Bdsk-File-1 = {YnBsaXN0MDDSAQIDBFxyZWxhdGl2ZVBhdGhZYWxpYXNEYXRhXxA9UERGL1ovWmltbWVybWFubl9HaGlvX1BlcmdvbGFfS29jaF9TY2h3YXJ6X0JlbGxlYmF1bTIwMjBhLnBkZk8RAf4AAAAAAf4AAgAAAkFFAAAAAAAAAAAAAAAAAAAAAAAAAAAAAAAAAAAAAABCRAAB/////x9aaW1tZXJtYW5uX0doaW9fUGUjRkZGRkZGRkYucGRmAAAAAAAAAAAAAAAAAAAAAAAAAAAAAAAAAAAAAAAAAAD/////AAAAAAAAAAAAAAAAAAEABAAAEoFjdQAAAAAAAAAAAAAAAAABWgAAAgBXLzpWb2x1bWVzOkFFIExhcHBlOkFFOkJpYjpQREY6WjpaaW1tZXJtYW5uX0doaW9fUGVyZ29sYV9Lb2NoX1NjaHdhcnpfQmVsbGViYXVtMjAyMGEucGRmAAAOAHAANwBaAGkAbQBtAGUAcgBtAGEAbgBuAF8ARwBoAGkAbwBfAFAAZQByAGcAbwBsAGEAXwBLAG8AYwBoAF8AUwBjAGgAdwBhAHIAegBfAEIAZQBsAGwAZQBiAGEAdQBtADIAMAAyADAAYQAuAHAAZABmAA8ABgACAEEARQASAEIvQmliL1BERi9aL1ppbW1lcm1hbm5fR2hpb19QZXJnb2xhX0tvY2hfU2Nod2Fyel9CZWxsZWJhdW0yMDIwYS5wZGYAEwAUL1ZvbHVtZXMvQUUgTGFwcGUvQUUACQAhACFjcmJtAABwb3N4L1ZvbHVtZXMvQUUgTGFwcGUvQUUAAP//AAAACAANABoAJABkAAAAAAAAAgEAAAAAAAAABQAAAAAAAAAAAAAAAAAAAmY=}}

@article{mathias2020visual,
	author = {Mathias, B. and Sureth, L. and Hartwigsen, G. and Macedonia, M. and Mayer, K. M. and Kriegstein, K. von},
	date-added = {2020-11-03 12:27:20 +0100},
	date-modified = {2020-11-03 12:30:22 +0100},
	journal = {Cerebral Cortex},
	local-url = {/Volumes/AE Lappe/AE/Bib/PDF/M/Mathias_Sureth_Hartwigsen_Macedonia_Mayer_Kriegstein2020a.pdf},
	title = {Visual sensory cortices causally contribute to auditory word recognition following {Sensorimotor-Enriched} vocabulary training},
	year = {2020},
	Bdsk-File-1 = {YnBsaXN0MDDSAQIDBFxyZWxhdGl2ZVBhdGhZYWxpYXNEYXRhXxBDUERGL00vTWF0aGlhc19TdXJldGhfSGFydHdpZ3Nlbl9NYWNlZG9uaWFfTWF5ZXJfS3JpZWdzdGVpbjIwMjBhLnBkZk8RAhYAAAAAAhYAAgAAAkFFAAAAAAAAAAAAAAAAAAAAAAAAAAAAAAAAAAAAAABCRAAB/////x9NYXRoaWFzX1N1cmV0aF9IYXIjRkZGRkZGRkYucGRmAAAAAAAAAAAAAAAAAAAAAAAAAAAAAAAAAAAAAAAAAAD/////AAAAAAAAAAAAAAAAAAEABAAAEoFjdQAAAAAAAAAAAAAAAAABTQAAAgBdLzpWb2x1bWVzOkFFIExhcHBlOkFFOkJpYjpQREY6TTpNYXRoaWFzX1N1cmV0aF9IYXJ0d2lnc2VuX01hY2Vkb25pYV9NYXllcl9LcmllZ3N0ZWluMjAyMGEucGRmAAAOAHwAPQBNAGEAdABoAGkAYQBzAF8AUwB1AHIAZQB0AGgAXwBIAGEAcgB0AHcAaQBnAHMAZQBuAF8ATQBhAGMAZQBkAG8AbgBpAGEAXwBNAGEAeQBlAHIAXwBLAHIAaQBlAGcAcwB0AGUAaQBuADIAMAAyADAAYQAuAHAAZABmAA8ABgACAEEARQASAEgvQmliL1BERi9NL01hdGhpYXNfU3VyZXRoX0hhcnR3aWdzZW5fTWFjZWRvbmlhX01heWVyX0tyaWVnc3RlaW4yMDIwYS5wZGYAEwAUL1ZvbHVtZXMvQUUgTGFwcGUvQUUACQAhACFjcmJtAABwb3N4L1ZvbHVtZXMvQUUgTGFwcGUvQUUAAP//AAAACAANABoAJABqAAAAAAAAAgEAAAAAAAAABQAAAAAAAAAAAAAAAAAAAoQ=}}

@article{hulemeier2020combining,
	author = {H{\"u}lemeier, A.-G. and Lappe, M.},
	date-added = {2020-11-03 12:24:47 +0100},
	date-modified = {2020-11-03 12:25:57 +0100},
	journal = {Journal of Vision},
	local-url = {/Volumes/AE Lappe/AE/Bib/PDF/H/Hulemeier_Lappe2020a.pdf},
	number = {9},
	pages = {7--7},
	publisher = {The Association for Research in Vision and Ophthalmology},
	title = {Combining biological motion perception with optic flow analysis for {self-motion} in crowds},
	volume = {20},
	year = {2020},
	Bdsk-File-1 = {YnBsaXN0MDDSAQIDBFxyZWxhdGl2ZVBhdGhZYWxpYXNEYXRhXxAeUERGL0gvSHVsZW1laWVyX0xhcHBlMjAyMGEucGRmTxEBggAAAAABggACAAACQUUAAAAAAAAAAAAAAAAAAAAAAAAAAAAAAAAAAAAAAEJEAAH/////GEh1bGVtZWllcl9MYXBwZTIwMjBhLnBkZgAAAAAAAAAAAAAAAAAAAAAAAAAAAAAAAAAAAAAAAAAAAAAAAAAAAP////8AAAAAAAAAAAAAAAAAAQAEAAASgWN1AAAAAAAAAAAAAAAAAAFIAAACADgvOlZvbHVtZXM6QUUgTGFwcGU6QUU6QmliOlBERjpIOkh1bGVtZWllcl9MYXBwZTIwMjBhLnBkZgAOADIAGABIAHUAbABlAG0AZQBpAGUAcgBfAEwAYQBwAHAAZQAyADAAMgAwAGEALgBwAGQAZgAPAAYAAgBBAEUAEgAjL0JpYi9QREYvSC9IdWxlbWVpZXJfTGFwcGUyMDIwYS5wZGYAABMAFC9Wb2x1bWVzL0FFIExhcHBlL0FFAAkAIQAhY3JibQAAcG9zeC9Wb2x1bWVzL0FFIExhcHBlL0FFAAD//wAAAAgADQAaACQARQAAAAAAAAIBAAAAAAAAAAUAAAAAAAAAAAAAAAAAAAHL}}

@article{wolf2020top,
	author = {Wolf, C. and Lappe, M.},
	date-added = {2020-11-03 12:22:46 +0100},
	date-modified = {2020-11-03 12:23:46 +0100},
	journal = {Attention, Perception, \& Psychophysics},
	local-url = {/Volumes/AE Lappe/AE/Bib/PDF/W/Wolf_Lappe2020a.pdf},
	pages = {1--15},
	publisher = {Springer},
	title = {Top-down control of saccades requires inhibition of suddenly appearing stimuli},
	year = {2020},
	Bdsk-File-1 = {YnBsaXN0MDDSAQIDBFxyZWxhdGl2ZVBhdGhZYWxpYXNEYXRhXxAZUERGL1cvV29sZl9MYXBwZTIwMjBhLnBkZk8RAW4AAAAAAW4AAgAAAkFFAAAAAAAAAAAAAAAAAAAAAAAAAAAAAAAAAAAAAABCRAAB/////xNXb2xmX0xhcHBlMjAyMGEucGRmAAAAAAAAAAAAAAAAAAAAAAAAAAAAAAAAAAAAAAAAAAAAAAAAAAAAAAAAAAD/////AAAAAFBERiBDQVJPAAEABAAAEoFjdQAAAAAAAAAAAAAAAAABVwAAAgAzLzpWb2x1bWVzOkFFIExhcHBlOkFFOkJpYjpQREY6VzpXb2xmX0xhcHBlMjAyMGEucGRmAAAOACgAEwBXAG8AbABmAF8ATABhAHAAcABlADIAMAAyADAAYQAuAHAAZABmAA8ABgACAEEARQASAB4vQmliL1BERi9XL1dvbGZfTGFwcGUyMDIwYS5wZGYAEwAUL1ZvbHVtZXMvQUUgTGFwcGUvQUUACQAhACFjcmJtAABwb3N4L1ZvbHVtZXMvQUUgTGFwcGUvQUUAAP//AAAACAANABoAJABAAAAAAAAAAgEAAAAAAAAABQAAAAAAAAAAAAAAAAAAAbI=}}

@article{bosco2020trans,
	author = {Bosco, A. and Rifai, K. and Wahl, S. and Fattori, P. and Lappe, M.},
	date-added = {2020-11-03 12:20:17 +0100},
	date-modified = {2020-11-03 12:21:45 +0100},
	journal = {Journal of Vision},
	local-url = {/Volumes/AE Lappe/AE/Bib/PDF/B/Bosco_Rifai_Wahl_Fattori_Lappe2020a.pdf},
	number = {7},
	pages = {19--19},
	publisher = {The Association for Research in Vision and Ophthalmology},
	title = {Trans-saccadic adaptation of perceived size independent of saccadic adaptation},
	volume = {20},
	year = {2020},
	Bdsk-File-1 = {YnBsaXN0MDDSAQIDBFxyZWxhdGl2ZVBhdGhZYWxpYXNEYXRhXxAtUERGL0IvQm9zY29fUmlmYWlfV2FobF9GYXR0b3JpX0xhcHBlMjAyMGEucGRmTxEBvgAAAAABvgACAAACQUUAAAAAAAAAAAAAAAAAAAAAAAAAAAAAAAAAAAAAAEJEAAH/////H0Jvc2NvX1JpZmFpX1dhaGxfRiNGRkZGRkZGRi5wZGYAAAAAAAAAAAAAAAAAAAAAAAAAAAAAAAAAAAAAAAAAAP////8AAAAAUERGIENBUk8AAQAEAAASgWN1AAAAAAAAAAAAAAAAAAFCAAACAEcvOlZvbHVtZXM6QUUgTGFwcGU6QUU6QmliOlBERjpCOkJvc2NvX1JpZmFpX1dhaGxfRmF0dG9yaV9MYXBwZTIwMjBhLnBkZgAADgBQACcAQgBvAHMAYwBvAF8AUgBpAGYAYQBpAF8AVwBhAGgAbABfAEYAYQB0AHQAbwByAGkAXwBMAGEAcABwAGUAMgAwADIAMABhAC4AcABkAGYADwAGAAIAQQBFABIAMi9CaWIvUERGL0IvQm9zY29fUmlmYWlfV2FobF9GYXR0b3JpX0xhcHBlMjAyMGEucGRmABMAFC9Wb2x1bWVzL0FFIExhcHBlL0FFAAkAIQAhY3JibQAAcG9zeC9Wb2x1bWVzL0FFIExhcHBlL0FFAAD//wAAAAgADQAaACQAVAAAAAAAAAIBAAAAAAAAAAUAAAAAAAAAAAAAAAAAAAIW}}

@article{koerfer2020pitting,
	author = {Koerfer, K. and Lappe, M.},
	date-added = {2020-11-03 12:18:03 +0100},
	date-modified = {2020-11-03 12:19:02 +0100},
	journal = {Journal of Vision},
	local-url = {/Volumes/AE Lappe/AE/Bib/PDF/K/Koerfer_Lappe2020a.pdf},
	number = {8},
	pages = {18--18},
	publisher = {The Association for Research in Vision and Ophthalmology},
	title = {Pitting optic flow, object motion, and biological motion against each other},
	volume = {20},
	year = {2020},
	Bdsk-File-1 = {YnBsaXN0MDDSAQIDBFxyZWxhdGl2ZVBhdGhZYWxpYXNEYXRhXxAcUERGL0svS29lcmZlcl9MYXBwZTIwMjBhLnBkZk8RAXoAAAAAAXoAAgAAAkFFAAAAAAAAAAAAAAAAAAAAAAAAAAAAAAAAAAAAAABCRAAB/////xZLb2VyZmVyX0xhcHBlMjAyMGEucGRmAAAAAAAAAAAAAAAAAAAAAAAAAAAAAAAAAAAAAAAAAAAAAAAAAAAAAAD/////AAAAAFBERiBDQVJPAAEABAAAEoFjdQAAAAAAAAAAAAAAAAABSwAAAgA2LzpWb2x1bWVzOkFFIExhcHBlOkFFOkJpYjpQREY6SzpLb2VyZmVyX0xhcHBlMjAyMGEucGRmAA4ALgAWAEsAbwBlAHIAZgBlAHIAXwBMAGEAcABwAGUAMgAwADIAMABhAC4AcABkAGYADwAGAAIAQQBFABIAIS9CaWIvUERGL0svS29lcmZlcl9MYXBwZTIwMjBhLnBkZgAAEwAUL1ZvbHVtZXMvQUUgTGFwcGUvQUUACQAhACFjcmJtAABwb3N4L1ZvbHVtZXMvQUUgTGFwcGUvQUUAAP//AAAACAANABoAJABDAAAAAAAAAgEAAAAAAAAABQAAAAAAAAAAAAAAAAAAAcE=}}

@article{mathiascan,
	author = {Mathias, B. and Andr{\"a}, C. and Mayer, K. M. and Sureth, L. and Klingebiel, A. and Hartwigsen, G. and Macedonia, M. and von Kriegstein, K.},
	date-added = {2020-11-03 12:09:23 +0100},
	date-modified = {2020-11-03 12:16:45 +0100},
	doi = {10.3389/frym.2020.00089},
	journal = {fontiers for young minds},
	local-url = {/Volumes/AE Lappe/AE/Bib/PDF/M/Mathias, B. and Andra, C. Mayer, K.,_et_al_2020[1].pdf},
	title = {HOW CAN WE LEARN FOREIGN LANGUAGE VOCABULARY MORE EASILY?},
	year = {2020},
	Bdsk-File-1 = {YnBsaXN0MDDSAQIDBFxyZWxhdGl2ZVBhdGhZYWxpYXNEYXRhXxBDUERGL00vTWF0aGlhc19BbmRyYV9NYXllcl9TdXJldGhfS2xpbmdlYmllbF9IYXJ0d2lnc2VuRXRBbDIwMjBhLnBkZk8RAhYAAAAAAhYAAgAAAkFFAAAAAAAAAAAAAAAAAAAAAAAAAAAAAAAAAAAAAABCRAAB/////x9NYXRoaWFzX0FuZHJhX01heWUjRkZGRkZGRkYucGRmAAAAAAAAAAAAAAAAAAAAAAAAAAAAAAAAAAAAAAAAAAD/////AAAAAFBERiBDQVJPAAEABAAAEoFjdQAAAAAAAAAAAAAAAAABTQAAAgBdLzpWb2x1bWVzOkFFIExhcHBlOkFFOkJpYjpQREY6TTpNYXRoaWFzX0FuZHJhX01heWVyX1N1cmV0aF9LbGluZ2ViaWVsX0hhcnR3aWdzZW5FdEFsMjAyMGEucGRmAAAOAHwAPQBNAGEAdABoAGkAYQBzAF8AQQBuAGQAcgBhAF8ATQBhAHkAZQByAF8AUwB1AHIAZQB0AGgAXwBLAGwAaQBuAGcAZQBiAGkAZQBsAF8ASABhAHIAdAB3AGkAZwBzAGUAbgBFAHQAQQBsADIAMAAyADAAYQAuAHAAZABmAA8ABgACAEEARQASAEgvQmliL1BERi9NL01hdGhpYXNfQW5kcmFfTWF5ZXJfU3VyZXRoX0tsaW5nZWJpZWxfSGFydHdpZ3NlbkV0QWwyMDIwYS5wZGYAEwAUL1ZvbHVtZXMvQUUgTGFwcGUvQUUACQAhACFjcmJtAABwb3N4L1ZvbHVtZXMvQUUgTGFwcGUvQUUAAP//AAAACAANABoAJABqAAAAAAAAAgEAAAAAAAAABQAAAAAAAAAAAAAAAAAAAoQ=}}

@article{xie2020roles,
	author = {Xie, M. and Niehorster, D. C. and Lappe, M. and Li, L.},
	date-added = {2020-11-03 12:05:38 +0100},
	date-modified = {2020-11-03 12:08:12 +0100},
	journal = {Journal of Vision},
	local-url = {/Volumes/AE Lappe/AE/Bib/PDF/X/Xie_Niehorster_Lappe_Li2020a.pdf},
	number = {10},
	pages = {15--15},
	publisher = {The Association for Research in Vision and Ophthalmology},
	title = {Roles of visual and {non-visual} information in the perception of {scene-relative} object motion during walking},
	volume = {20},
	year = {2020},
	Bdsk-File-1 = {YnBsaXN0MDDSAQIDBFxyZWxhdGl2ZVBhdGhZYWxpYXNEYXRhXxAmUERGL1gvWGllX05pZWhvcnN0ZXJfTGFwcGVfTGkyMDIwYS5wZGZPEQGiAAAAAAGiAAIAAAJBRQAAAAAAAAAAAAAAAAAAAAAAAAAAAAAAAAAAAAAAQkQAAf////8fWGllX05pZWhvcnN0ZXJfTGFwI0ZGRkZGRkZGLnBkZgAAAAAAAAAAAAAAAAAAAAAAAAAAAAAAAAAAAAAAAAAA/////wAAAAAAAAAAAAAAAAABAAQAABKBY3UAAAAAAAAAAAAAAAAAAVgAAAIAQC86Vm9sdW1lczpBRSBMYXBwZTpBRTpCaWI6UERGOlg6WGllX05pZWhvcnN0ZXJfTGFwcGVfTGkyMDIwYS5wZGYADgBCACAAWABpAGUAXwBOAGkAZQBoAG8AcgBzAHQAZQByAF8ATABhAHAAcABlAF8ATABpADIAMAAyADAAYQAuAHAAZABmAA8ABgACAEEARQASACsvQmliL1BERi9YL1hpZV9OaWVob3JzdGVyX0xhcHBlX0xpMjAyMGEucGRmAAATABQvVm9sdW1lcy9BRSBMYXBwZS9BRQAJACEAIWNyYm0AAHBvc3gvVm9sdW1lcy9BRSBMYXBwZS9BRQAA//8AAAAIAA0AGgAkAE0AAAAAAAACAQAAAAAAAAAFAAAAAAAAAAAAAAAAAAAB8w==}}

@article{yuodelis1986qualitative,
	author = {Yuodelis, C. and Hendrickson, A.},
	date-added = {2020-07-20 10:30:28 +0200},
	date-modified = {2020-08-27 10:06:22 +0200},
	journal = {Vision research},
	local-url = {/Volumes/AE Lappe/AE/Bib/PDF/Y/Yuodelis_Hendrickson1986a.pdf},
	number = {6},
	pages = {847--855},
	publisher = {Elsevier},
	title = {A qualitative and quantitative analysis of the human fovea during development},
	volume = {26},
	year = {1986},
	Bdsk-File-1 = {YnBsaXN0MDDSAQIDBFxyZWxhdGl2ZVBhdGhZYWxpYXNEYXRhXxAjUERGL1kvWXVvZGVsaXNfSGVuZHJpY2tzb24xOTg2YS5wZGZPEQGWAAAAAAGWAAIAAAJBRQAAAAAAAAAAAAAAAAAAAAAAAAAAAAAAAAAAAAAAQkQAAf////8dWXVvZGVsaXNfSGVuZHJpY2tzb24xOTg2YS5wZGYAAAAAAAAAAAAAAAAAAAAAAAAAAAAAAAAAAAAAAAAAAAAA/////wAAAABQREYgQ0FSTwABAAQAABKBY3UAAAAAAAAAAAAAAAAAAVkAAAIAPS86Vm9sdW1lczpBRSBMYXBwZTpBRTpCaWI6UERGOlk6WXVvZGVsaXNfSGVuZHJpY2tzb24xOTg2YS5wZGYAAA4APAAdAFkAdQBvAGQAZQBsAGkAcwBfAEgAZQBuAGQAcgBpAGMAawBzAG8AbgAxADkAOAA2AGEALgBwAGQAZgAPAAYAAgBBAEUAEgAoL0JpYi9QREYvWS9ZdW9kZWxpc19IZW5kcmlja3NvbjE5ODZhLnBkZgATABQvVm9sdW1lcy9BRSBMYXBwZS9BRQAJACEAIWNyYm0AAHBvc3gvVm9sdW1lcy9BRSBMYXBwZS9BRQAA//8AAAAIAA0AGgAkAEoAAAAAAAACAQAAAAAAAAAFAAAAAAAAAAAAAAAAAAAB5A==}}

@article{chong2003representation,
	author = {Chong, S. C. and Treisman, A.},
	date-added = {2020-07-20 10:27:29 +0200},
	date-modified = {2020-08-03 08:37:55 +0200},
	journal = {Vision research},
	local-url = {/Volumes/AE Lappe/AE/Bib/PDF/C/Chong_Treisman2003a.pdf},
	number = {4},
	pages = {393--404},
	publisher = {Elsevier},
	title = {Representation of statistical properties},
	volume = {43},
	year = {2003},
	Bdsk-File-1 = {YnBsaXN0MDDSAQIDBFxyZWxhdGl2ZVBhdGhZYWxpYXNEYXRhXxAdUERGL0MvQ2hvbmdfVHJlaXNtYW4yMDAzYS5wZGZPEQF+AAAAAAF+AAIAAAJBRQAAAAAAAAAAAAAAAAAAAAAAAAAAAAAAAAAAAAAAQkQAAf////8XQ2hvbmdfVHJlaXNtYW4yMDAzYS5wZGYAAAAAAAAAAAAAAAAAAAAAAAAAAAAAAAAAAAAAAAAAAAAAAAAAAAAA/////wAAAABQREYgQ0FSTwABAAQAABKBY3UAAAAAAAAAAAAAAAAAAUMAAAIANy86Vm9sdW1lczpBRSBMYXBwZTpBRTpCaWI6UERGOkM6Q2hvbmdfVHJlaXNtYW4yMDAzYS5wZGYAAA4AMAAXAEMAaABvAG4AZwBfAFQAcgBlAGkAcwBtAGEAbgAyADAAMAAzAGEALgBwAGQAZgAPAAYAAgBBAEUAEgAiL0JpYi9QREYvQy9DaG9uZ19UcmVpc21hbjIwMDNhLnBkZgATABQvVm9sdW1lcy9BRSBMYXBwZS9BRQAJACEAIWNyYm0AAHBvc3gvVm9sdW1lcy9BRSBMYXBwZS9BRQAA//8AAAAIAA0AGgAkAEQAAAAAAAACAQAAAAAAAAAFAAAAAAAAAAAAAAAAAAABxg==}}

@article{alvarez2011representing,
	author = {Alvarez, G. A.},
	date-added = {2020-07-20 10:25:30 +0200},
	date-modified = {2020-08-03 08:15:02 +0200},
	journal = {Trends in cognitive sciences},
	local-url = {/Volumes/AE Lappe/AE/Bib/PDF/A/Alvarez2011a.pdf},
	number = {3},
	pages = {122--131},
	publisher = {Elsevier},
	title = {Representing multiple objects as an ensemble enhances visual cognition},
	volume = {15},
	year = {2011},
	Bdsk-File-1 = {YnBsaXN0MDDSAQIDBFxyZWxhdGl2ZVBhdGhZYWxpYXNEYXRhXxAWUERGL0EvQWx2YXJlejIwMTFhLnBkZk8RAWIAAAAAAWIAAgAAAkFFAAAAAAAAAAAAAAAAAAAAAAAAAAAAAAAAAAAAAABCRAAB/////xBBbHZhcmV6MjAxMWEucGRmAAAAAAAAAAAAAAAAAAAAAAAAAAAAAAAAAAAAAAAAAAAAAAAAAAAAAAAAAAAAAAD/////AAAAAFBERiBDQVJPAAEABAAAEoFjdQAAAAAAAAAAAAAAAAABQQAAAgAwLzpWb2x1bWVzOkFFIExhcHBlOkFFOkJpYjpQREY6QTpBbHZhcmV6MjAxMWEucGRmAA4AIgAQAEEAbAB2AGEAcgBlAHoAMgAwADEAMQBhAC4AcABkAGYADwAGAAIAQQBFABIAGy9CaWIvUERGL0EvQWx2YXJlejIwMTFhLnBkZgAAEwAUL1ZvbHVtZXMvQUUgTGFwcGUvQUUACQAhACFjcmJtAABwb3N4L1ZvbHVtZXMvQUUgTGFwcGUvQUUAAP//AAAACAANABoAJAA9AAAAAAAAAgEAAAAAAAAABQAAAAAAAAAAAAAAAAAAAaM=}}

@article{bays2008dynamic,
	author = {Bays, P. M. and Husain, M.},
	date-added = {2020-07-20 10:23:38 +0200},
	date-modified = {2020-08-03 08:31:06 +0200},
	journal = {Science},
	local-url = {/Volumes/AE Lappe/AE/Bib/PDF/B/Bays, P. M. and Husain, M.2017.pdf},
	number = {5890},
	pages = {851--854},
	publisher = {American Association for the Advancement of Science},
	title = {Dynamic shifts of limited working memory resources in human vision},
	volume = {321},
	year = {2008},
	Bdsk-File-1 = {YnBsaXN0MDDSAQIDBFxyZWxhdGl2ZVBhdGhZYWxpYXNEYXRhXxAlUERGL0IvQmF5cywgUC4gTS4sIEh1c2FpbiwgTS4yMDE3LnBkZk8RAZ4AAAAAAZ4AAgAAAkFFAAAAAAAAAAAAAAAAAAAAAAAAAAAAAAAAAAAAAABCRAAB/////x9CYXlzLCBQLiBNLiwgSHVzYWluLCBNLjIwMTcucGRmAAAAAAAAAAAAAAAAAAAAAAAAAAAAAAAAAAAAAAAAAAD/////AAAAAFBERiBDQVJPAAEABAAAEoFjdQAAAAAAAAAAAAAAAAABQgAAAgA/LzpWb2x1bWVzOkFFIExhcHBlOkFFOkJpYjpQREY6QjpCYXlzLCBQLiBNLiwgSHVzYWluLCBNLjIwMTcucGRmAAAOAEAAHwBCAGEAeQBzACwAIABQAC4AIABNAC4ALAAgAEgAdQBzAGEAaQBuACwAIABNAC4AMgAwADEANwAuAHAAZABmAA8ABgACAEEARQASACovQmliL1BERi9CL0JheXMsIFAuIE0uLCBIdXNhaW4sIE0uMjAxNy5wZGYAEwAUL1ZvbHVtZXMvQUUgTGFwcGUvQUUACQAhACFjcmJtAABwb3N4L1ZvbHVtZXMvQUUgTGFwcGUvQUUAAP//AAAACAANABoAJABMAAAAAAAAAgEAAAAAAAAABQAAAAAAAAAAAAAAAAAAAe4=}}

@article{ariely2001seeing,
	author = {Ariely, D.},
	date-added = {2020-07-20 10:21:45 +0200},
	date-modified = {2020-08-03 08:22:18 +0200},
	journal = {Psychological science},
	local-url = {/Volumes/AE Lappe/AE/Bib/PDF/A/Ariely, D.2001.pdf},
	number = {2},
	pages = {157--162},
	publisher = {SAGE Publications Sage CA: Los Angeles, CA},
	title = {Seeing {sets:} representation by statistical properties},
	volume = {12},
	year = {2001},
	Bdsk-File-1 = {YnBsaXN0MDDSAQIDBFxyZWxhdGl2ZVBhdGhZYWxpYXNEYXRhXxAYUERGL0EvQXJpZWx5LCBELjIwMDEucGRmTxEBagAAAAABagACAAACQUUAAAAAAAAAAAAAAAAAAAAAAAAAAAAAAAAAAAAAAEJEAAH/////EkFyaWVseSwgRC4yMDAxLnBkZgAAAAAAAAAAAAAAAAAAAAAAAAAAAAAAAAAAAAAAAAAAAAAAAAAAAAAAAAAAAP////8AAAAAUERGIENBUk8AAQAEAAASgWN1AAAAAAAAAAAAAAAAAAFBAAACADIvOlZvbHVtZXM6QUUgTGFwcGU6QUU6QmliOlBERjpBOkFyaWVseSwgRC4yMDAxLnBkZgAOACYAEgBBAHIAaQBlAGwAeQAsACAARAAuADIAMAAwADEALgBwAGQAZgAPAAYAAgBBAEUAEgAdL0JpYi9QREYvQS9BcmllbHksIEQuMjAwMS5wZGYAABMAFC9Wb2x1bWVzL0FFIExhcHBlL0FFAAkAIQAhY3JibQAAcG9zeC9Wb2x1bWVzL0FFIExhcHBlL0FFAAD//wAAAAgADQAaACQAPwAAAAAAAAIBAAAAAAAAAAUAAAAAAAAAAAAAAAAAAAGt}}

@article{sasaki2020flexible,
	author = {Sasaki, R. and Anzai, A. and Angelaki, D. E. and DeAngelis, G. C.},
	date-added = {2020-07-20 10:19:07 +0200},
	date-modified = {2020-08-04 13:26:49 +0200},
	journal = {Nature Neuroscience},
	local-url = {/Volumes/AE Lappe/AE/Bib/PDF/S/Sasaki_Anzai_Angelaki_DeAngelis2020a.pdf},
	pages = {1--12},
	publisher = {Nature Publishing Group},
	title = {Flexible coding of object motion in multiple reference frames by parietal cortex neurons},
	year = {2020},
	Bdsk-File-1 = {YnBsaXN0MDDSAQIDBFxyZWxhdGl2ZVBhdGhZYWxpYXNEYXRhXxAuUERGL1MvU2FzYWtpX0FuemFpX0FuZ2VsYWtpX0RlQW5nZWxpczIwMjBhLnBkZk8RAcIAAAAAAcIAAgAAAkFFAAAAAAAAAAAAAAAAAAAAAAAAAAAAAAAAAAAAAABCRAAB/////x9TYXNha2lfQW56YWlfQW5nZWwjRkZGRkZGRkYucGRmAAAAAAAAAAAAAAAAAAAAAAAAAAAAAAAAAAAAAAAAAAD/////AAAAAAAAAAAAAAAAAAEABAAAEoFjdQAAAAAAAAAAAAAAAAABUwAAAgBILzpWb2x1bWVzOkFFIExhcHBlOkFFOkJpYjpQREY6UzpTYXNha2lfQW56YWlfQW5nZWxha2lfRGVBbmdlbGlzMjAyMGEucGRmAA4AUgAoAFMAYQBzAGEAawBpAF8AQQBuAHoAYQBpAF8AQQBuAGcAZQBsAGEAawBpAF8ARABlAEEAbgBnAGUAbABpAHMAMgAwADIAMABhAC4AcABkAGYADwAGAAIAQQBFABIAMy9CaWIvUERGL1MvU2FzYWtpX0FuemFpX0FuZ2VsYWtpX0RlQW5nZWxpczIwMjBhLnBkZgAAEwAUL1ZvbHVtZXMvQUUgTGFwcGUvQUUACQAhACFjcmJtAABwb3N4L1ZvbHVtZXMvQUUgTGFwcGUvQUUAAP//AAAACAANABoAJABVAAAAAAAAAgEAAAAAAAAABQAAAAAAAAAAAAAAAAAAAhs=}}

@article{hadjidimitrakis2019topographic,
	author = {Hadjidimitrakis, K. and Bakola, S. and Chaplin, T. A. and Yu, H.-H. and Alanazi, O. and Chan, J. M. and Worthy, K. H. and Rosa, M. G. P.},
	date-added = {2020-07-20 10:15:24 +0200},
	date-modified = {2020-08-27 10:27:03 +0200},
	journal = {Journal of Neuroscience},
	local-url = {/Volumes/AE Lappe/AE/Bib/PDF/H/Hadjidimitrakis_Bakola_Chaplin_Yu_Alanazi_ChanEtAl2019b.pdf},
	number = {27},
	pages = {5311--5325},
	publisher = {Soc Neuroscience},
	title = {Topographic organization of the {'Third-Tier'} dorsomedial visual cortex in the macaque},
	volume = {39},
	year = {2019},
	Bdsk-File-1 = {YnBsaXN0MDDSAQIDBFxyZWxhdGl2ZVBhdGhZYWxpYXNEYXRhXxBBUERGL0gvSGFkamlkaW1pdHJha2lzX0Jha29sYV9DaGFwbGluX1l1X0FsYW5hemlfQ2hhbkV0QWwyMDE5Yi5wZGZPEQIOAAAAAAIOAAIAAAJBRQAAAAAAAAAAAAAAAAAAAAAAAAAAAAAAAAAAAAAAQkQAAf////8fSGFkamlkaW1pdHJha2lzX0JhI0ZGRkZGRkZGLnBkZgAAAAAAAAAAAAAAAAAAAAAAAAAAAAAAAAAAAAAAAAAA/////wAAAABQREYgQ0FSTwABAAQAABKBY3UAAAAAAAAAAAAAAAAAAUgAAAIAWy86Vm9sdW1lczpBRSBMYXBwZTpBRTpCaWI6UERGOkg6SGFkamlkaW1pdHJha2lzX0Jha29sYV9DaGFwbGluX1l1X0FsYW5hemlfQ2hhbkV0QWwyMDE5Yi5wZGYAAA4AeAA7AEgAYQBkAGoAaQBkAGkAbQBpAHQAcgBhAGsAaQBzAF8AQgBhAGsAbwBsAGEAXwBDAGgAYQBwAGwAaQBuAF8AWQB1AF8AQQBsAGEAbgBhAHoAaQBfAEMAaABhAG4ARQB0AEEAbAAyADAAMQA5AGIALgBwAGQAZgAPAAYAAgBBAEUAEgBGL0JpYi9QREYvSC9IYWRqaWRpbWl0cmFraXNfQmFrb2xhX0NoYXBsaW5fWXVfQWxhbmF6aV9DaGFuRXRBbDIwMTliLnBkZgATABQvVm9sdW1lcy9BRSBMYXBwZS9BRQAJACEAIWNyYm0AAHBvc3gvVm9sdW1lcy9BRSBMYXBwZS9BRQAA//8AAAAIAA0AGgAkAGgAAAAAAAACAQAAAAAAAAAFAAAAAAAAAAAAAAAAAAACeg==}}

@article{shen2020apparent,
	author = {Shen, L. and Han, B. and de Lange, F. P.},
	date-added = {2020-07-20 10:13:04 +0200},
	date-modified = {2020-08-04 13:24:45 +0200},
	journal = {Journal of Neuroscience},
	local-url = {/Volumes/AE Lappe/AE/Bib/PDF/S/Shen_Han_Lange2020a.pdf},
	number = {28},
	pages = {5471--5479},
	publisher = {Soc Neuroscience},
	title = {Apparent motion induces activity suppression in early visual cortex and impairs visual detection},
	volume = {40},
	year = {2020},
	Bdsk-File-1 = {YnBsaXN0MDDSAQIDBFxyZWxhdGl2ZVBhdGhZYWxpYXNEYXRhXxAdUERGL1MvU2hlbl9IYW5fTGFuZ2UyMDIwYS5wZGZPEQF+AAAAAAF+AAIAAAJBRQAAAAAAAAAAAAAAAAAAAAAAAAAAAAAAAAAAAAAAQkQAAf////8XU2hlbl9IYW5fTGFuZ2UyMDIwYS5wZGYAAAAAAAAAAAAAAAAAAAAAAAAAAAAAAAAAAAAAAAAAAAAAAAAAAAAA/////wAAAABQREYgQ0FSTwABAAQAABKBY3UAAAAAAAAAAAAAAAAAAVMAAAIANy86Vm9sdW1lczpBRSBMYXBwZTpBRTpCaWI6UERGOlM6U2hlbl9IYW5fTGFuZ2UyMDIwYS5wZGYAAA4AMAAXAFMAaABlAG4AXwBIAGEAbgBfAEwAYQBuAGcAZQAyADAAMgAwAGEALgBwAGQAZgAPAAYAAgBBAEUAEgAiL0JpYi9QREYvUy9TaGVuX0hhbl9MYW5nZTIwMjBhLnBkZgATABQvVm9sdW1lcy9BRSBMYXBwZS9BRQAJACEAIWNyYm0AAHBvc3gvVm9sdW1lcy9BRSBMYXBwZS9BRQAA//8AAAAIAA0AGgAkAEQAAAAAAAACAQAAAAAAAAAFAAAAAAAAAAAAAAAAAAABxg==}}

@article{viswanathan1999optimizing,
	author = {Viswanathan, G. M. and Buldyrev, S. V. and Havlin, S. and da Luz, M. G. E. and Raposo, E. P. and Stanley, H. E.},
	date-added = {2020-07-20 10:08:32 +0200},
	date-modified = {2020-08-27 09:51:09 +0200},
	journal = {nature},
	local-url = {/Volumes/AE Lappe/AE/Bib/PDF/V/Viswanathan_Buldyrev_Havlin_Luz_Raposo_Stanley1999b.pdf},
	number = {6756},
	pages = {911--914},
	publisher = {Nature Publishing Group},
	title = {Optimizing the success of random searches},
	volume = {401},
	year = {1999},
	Bdsk-File-1 = {YnBsaXN0MDDSAQIDBFxyZWxhdGl2ZVBhdGhZYWxpYXNEYXRhXxA9UERGL1YvVmlzd2FuYXRoYW5fQnVsZHlyZXZfSGF2bGluX0x1el9SYXBvc29fU3RhbmxleTE5OTliLnBkZk8RAf4AAAAAAf4AAgAAAkFFAAAAAAAAAAAAAAAAAAAAAAAAAAAAAAAAAAAAAABCRAAB/////x9WaXN3YW5hdGhhbl9CdWxkeXIjRkZGRkZGRkYucGRmAAAAAAAAAAAAAAAAAAAAAAAAAAAAAAAAAAAAAAAAAAD/////AAAAAFBERiBDQVJPAAEABAAAEoFjdQAAAAAAAAAAAAAAAAABVgAAAgBXLzpWb2x1bWVzOkFFIExhcHBlOkFFOkJpYjpQREY6VjpWaXN3YW5hdGhhbl9CdWxkeXJldl9IYXZsaW5fTHV6X1JhcG9zb19TdGFubGV5MTk5OWIucGRmAAAOAHAANwBWAGkAcwB3AGEAbgBhAHQAaABhAG4AXwBCAHUAbABkAHkAcgBlAHYAXwBIAGEAdgBsAGkAbgBfAEwAdQB6AF8AUgBhAHAAbwBzAG8AXwBTAHQAYQBuAGwAZQB5ADEAOQA5ADkAYgAuAHAAZABmAA8ABgACAEEARQASAEIvQmliL1BERi9WL1Zpc3dhbmF0aGFuX0J1bGR5cmV2X0hhdmxpbl9MdXpfUmFwb3NvX1N0YW5sZXkxOTk5Yi5wZGYAEwAUL1ZvbHVtZXMvQUUgTGFwcGUvQUUACQAhACFjcmJtAABwb3N4L1ZvbHVtZXMvQUUgTGFwcGUvQUUAAP//AAAACAANABoAJABkAAAAAAAAAgEAAAAAAAAABQAAAAAAAAAAAAAAAAAAAmY=}}

@article{baldwin2016perceived,
	author = {Baldwin, J. and Burleigh, A. and Pepperell, R. and Ruta, N.},
	date-added = {2020-07-20 10:04:12 +0200},
	date-modified = {2020-08-03 08:34:52 +0200},
	journal = {i-Perception},
	local-url = {/Volumes/AE Lappe/AE/Bib/PDF/B/Baldwin_Burleigh_Pepperell_Ruta2016a.pdf},
	number = {4},
	pages = {2041669516661900},
	publisher = {Sage Publications Sage UK: London, England},
	title = {The perceived size and shape of objects in peripheral vision},
	volume = {7},
	year = {2016},
	Bdsk-File-1 = {YnBsaXN0MDDSAQIDBFxyZWxhdGl2ZVBhdGhZYWxpYXNEYXRhXxAuUERGL0IvQmFsZHdpbl9CdXJsZWlnaF9QZXBwZXJlbGxfUnV0YTIwMTZhLnBkZk8RAcIAAAAAAcIAAgAAAkFFAAAAAAAAAAAAAAAAAAAAAAAAAAAAAAAAAAAAAABCRAAB/////x9CYWxkd2luX0J1cmxlaWdoX1AjRkZGRkZGRkYucGRmAAAAAAAAAAAAAAAAAAAAAAAAAAAAAAAAAAAAAAAAAAD/////AAAAAFBERiBDQVJPAAEABAAAEoFjdQAAAAAAAAAAAAAAAAABQgAAAgBILzpWb2x1bWVzOkFFIExhcHBlOkFFOkJpYjpQREY6QjpCYWxkd2luX0J1cmxlaWdoX1BlcHBlcmVsbF9SdXRhMjAxNmEucGRmAA4AUgAoAEIAYQBsAGQAdwBpAG4AXwBCAHUAcgBsAGUAaQBnAGgAXwBQAGUAcABwAGUAcgBlAGwAbABfAFIAdQB0AGEAMgAwADEANgBhAC4AcABkAGYADwAGAAIAQQBFABIAMy9CaWIvUERGL0IvQmFsZHdpbl9CdXJsZWlnaF9QZXBwZXJlbGxfUnV0YTIwMTZhLnBkZgAAEwAUL1ZvbHVtZXMvQUUgTGFwcGUvQUUACQAhACFjcmJtAABwb3N4L1ZvbHVtZXMvQUUgTGFwcGUvQUUAAP//AAAACAANABoAJABVAAAAAAAAAgEAAAAAAAAABQAAAAAAAAAAAAAAAAAAAhs=}}

@article{anstis2020retinal,
	author = {Anstis, S.},
	date-added = {2020-07-20 10:01:30 +0200},
	date-modified = {2020-07-20 10:02:46 +0200},
	journal = {i-Perception},
	local-url = {/Volumes/AE Lappe/AE/Bib/PDF/A/Anstis2020a.pdf},
	number = {3},
	pages = {2041669520937029},
	publisher = {SAGE Publications Sage UK: London, England},
	title = {Retinal periphery is insensitive to sudden transient motion},
	volume = {11},
	year = {2020},
	Bdsk-File-1 = {YnBsaXN0MDDSAQIDBFxyZWxhdGl2ZVBhdGhZYWxpYXNEYXRhXxAVUERGL0EvQW5zdGlzMjAyMGEucGRmTxEBXgAAAAABXgACAAACQUUAAAAAAAAAAAAAAAAAAAAAAAAAAAAAAAAAAAAAAEJEAAH/////D0Fuc3RpczIwMjBhLnBkZgAAAAAAAAAAAAAAAAAAAAAAAAAAAAAAAAAAAAAAAAAAAAAAAAAAAAAAAAAAAAAAAP////8AAAAAAAAAAAAAAAAAAQAEAAASgWN1AAAAAAAAAAAAAAAAAAFBAAACAC8vOlZvbHVtZXM6QUUgTGFwcGU6QUU6QmliOlBERjpBOkFuc3RpczIwMjBhLnBkZgAADgAgAA8AQQBuAHMAdABpAHMAMgAwADIAMABhAC4AcABkAGYADwAGAAIAQQBFABIAGi9CaWIvUERGL0EvQW5zdGlzMjAyMGEucGRmABMAFC9Wb2x1bWVzL0FFIExhcHBlL0FFAAkAIQAhY3JibQAAcG9zeC9Wb2x1bWVzL0FFIExhcHBlL0FFAAD//wAAAAgADQAaACQAPAAAAAAAAAIBAAAAAAAAAAUAAAAAAAAAAAAAAAAAAAGe}}

@article{park2020basal,
	author = {Park, J. and Coddington, L. T. and Dudman, J. T.},
	date-added = {2020-07-20 09:59:10 +0200},
	date-modified = {2020-08-04 13:14:28 +0200},
	journal = {Annual Review of Neuroscience},
	local-url = {/Volumes/AE Lappe/AE/Bib/PDF/P/Park_Coddington_Dudman2020a.pdf},
	publisher = {Annual Reviews},
	title = {Basal ganglia circuits for action specification},
	volume = {43},
	year = {2020},
	Bdsk-File-1 = {YnBsaXN0MDDSAQIDBFxyZWxhdGl2ZVBhdGhZYWxpYXNEYXRhXxAlUERGL1AvUGFya19Db2RkaW5ndG9uX0R1ZG1hbjIwMjBhLnBkZk8RAZ4AAAAAAZ4AAgAAAkFFAAAAAAAAAAAAAAAAAAAAAAAAAAAAAAAAAAAAAABCRAAB/////x9QYXJrX0NvZGRpbmd0b25fRHVkbWFuMjAyMGEucGRmAAAAAAAAAAAAAAAAAAAAAAAAAAAAAAAAAAAAAAAAAAD/////AAAAAFBERiBDQVJPAAEABAAAEoFjdQAAAAAAAAAAAAAAAAABUAAAAgA/LzpWb2x1bWVzOkFFIExhcHBlOkFFOkJpYjpQREY6UDpQYXJrX0NvZGRpbmd0b25fRHVkbWFuMjAyMGEucGRmAAAOAEAAHwBQAGEAcgBrAF8AQwBvAGQAZABpAG4AZwB0AG8AbgBfAEQAdQBkAG0AYQBuADIAMAAyADAAYQAuAHAAZABmAA8ABgACAEEARQASACovQmliL1BERi9QL1BhcmtfQ29kZGluZ3Rvbl9EdWRtYW4yMDIwYS5wZGYAEwAUL1ZvbHVtZXMvQUUgTGFwcGUvQUUACQAhACFjcmJtAABwb3N4L1ZvbHVtZXMvQUUgTGFwcGUvQUUAAP//AAAACAANABoAJABMAAAAAAAAAgEAAAAAAAAABQAAAAAAAAAAAAAAAAAAAe4=}}

@article{vyas2020computation,
	author = {Vyas, S. and Golub, M. D. and Sussillo, D. and Shenoy, K. V.},
	date-added = {2020-07-20 09:56:37 +0200},
	date-modified = {2020-08-27 09:53:27 +0200},
	journal = {Annual Review of Neuroscience},
	local-url = {/Volumes/AE Lappe/AE/Bib/PDF/V/Vyas_Golub_Sussillo_Shenoy2020a.pdf},
	pages = {249--275},
	publisher = {Annual Reviews},
	title = {Computation through neural population dynamics},
	volume = {43},
	year = {2020},
	Bdsk-File-1 = {YnBsaXN0MDDSAQIDBFxyZWxhdGl2ZVBhdGhZYWxpYXNEYXRhXxApUERGL1YvVnlhc19Hb2x1Yl9TdXNzaWxsb19TaGVub3kyMDIwYS5wZGZPEQGuAAAAAAGuAAIAAAJBRQAAAAAAAAAAAAAAAAAAAAAAAAAAAAAAAAAAAAAAQkQAAf////8fVnlhc19Hb2x1Yl9TdXNzaWxsI0ZGRkZGRkZGLnBkZgAAAAAAAAAAAAAAAAAAAAAAAAAAAAAAAAAAAAAAAAAA/////wAAAABQREYgQ0FSTwABAAQAABKBY3UAAAAAAAAAAAAAAAAAAVYAAAIAQy86Vm9sdW1lczpBRSBMYXBwZTpBRTpCaWI6UERGOlY6Vnlhc19Hb2x1Yl9TdXNzaWxsb19TaGVub3kyMDIwYS5wZGYAAA4ASAAjAFYAeQBhAHMAXwBHAG8AbAB1AGIAXwBTAHUAcwBzAGkAbABsAG8AXwBTAGgAZQBuAG8AeQAyADAAMgAwAGEALgBwAGQAZgAPAAYAAgBBAEUAEgAuL0JpYi9QREYvVi9WeWFzX0dvbHViX1N1c3NpbGxvX1NoZW5veTIwMjBhLnBkZgATABQvVm9sdW1lcy9BRSBMYXBwZS9BRQAJACEAIWNyYm0AAHBvc3gvVm9sdW1lcy9BRSBMYXBwZS9BRQAA//8AAAAIAA0AGgAkAFAAAAAAAAACAQAAAAAAAAAFAAAAAAAAAAAAAAAAAAACAg==}}

@article{pont2019light,
	author = {Pont, S. C.},
	date-added = {2020-07-20 09:54:02 +0200},
	date-modified = {2020-08-04 13:16:29 +0200},
	journal = {Annual review of vision science},
	local-url = {/Volumes/AE Lappe/AE/Bib/PDF/P/Pont2019a.pdf},
	pages = {503--527},
	publisher = {Annual Reviews},
	title = {{Light:} toward a transdisciplinary science of appearance and atmosphere},
	volume = {5},
	year = {2019},
	Bdsk-File-1 = {YnBsaXN0MDDSAQIDBFxyZWxhdGl2ZVBhdGhZYWxpYXNEYXRhXxATUERGL1AvUG9udDIwMTlhLnBkZk8RAVYAAAAAAVYAAgAAAkFFAAAAAAAAAAAAAAAAAAAAAAAAAAAAAAAAAAAAAABCRAAB/////w1Qb250MjAxOWEucGRmAAAAAAAAAAAAAAAAAAAAAAAAAAAAAAAAAAAAAAAAAAAAAAAAAAAAAAAAAAAAAAAAAAD/////AAAAAFBERiBDQVJPAAEABAAAEoFjdQAAAAAAAAAAAAAAAAABUAAAAgAtLzpWb2x1bWVzOkFFIExhcHBlOkFFOkJpYjpQREY6UDpQb250MjAxOWEucGRmAAAOABwADQBQAG8AbgB0ADIAMAAxADkAYQAuAHAAZABmAA8ABgACAEEARQASABgvQmliL1BERi9QL1BvbnQyMDE5YS5wZGYAEwAUL1ZvbHVtZXMvQUUgTGFwcGUvQUUACQAhACFjcmJtAABwb3N4L1ZvbHVtZXMvQUUgTGFwcGUvQUUAAP//AAAACAANABoAJAA6AAAAAAAAAgEAAAAAAAAABQAAAAAAAAAAAAAAAAAAAZQ=}}

@article{scarfe2019science,
	author = {Scarfe, P. and Glennerster, A.},
	date-added = {2020-07-20 09:52:13 +0200},
	date-modified = {2020-08-04 13:28:56 +0200},
	journal = {Annual review of vision science},
	local-url = {/Volumes/AE Lappe/AE/Bib/PDF/S/Scarfe_Glennerster2019a.pdf},
	pages = {529--547},
	publisher = {Annual Reviews},
	title = {The science behind virtual reality displays},
	volume = {5},
	year = {2019},
	Bdsk-File-1 = {YnBsaXN0MDDSAQIDBFxyZWxhdGl2ZVBhdGhZYWxpYXNEYXRhXxAhUERGL1MvU2NhcmZlX0dsZW5uZXJzdGVyMjAxOWEucGRmTxEBjgAAAAABjgACAAACQUUAAAAAAAAAAAAAAAAAAAAAAAAAAAAAAAAAAAAAAEJEAAH/////G1NjYXJmZV9HbGVubmVyc3RlcjIwMTlhLnBkZgAAAAAAAAAAAAAAAAAAAAAAAAAAAAAAAAAAAAAAAAAAAAAAAP////8AAAAAUERGIENBUk8AAQAEAAASgWN1AAAAAAAAAAAAAAAAAAFTAAACADsvOlZvbHVtZXM6QUUgTGFwcGU6QUU6QmliOlBERjpTOlNjYXJmZV9HbGVubmVyc3RlcjIwMTlhLnBkZgAADgA4ABsAUwBjAGEAcgBmAGUAXwBHAGwAZQBuAG4AZQByAHMAdABlAHIAMgAwADEAOQBhAC4AcABkAGYADwAGAAIAQQBFABIAJi9CaWIvUERGL1MvU2NhcmZlX0dsZW5uZXJzdGVyMjAxOWEucGRmABMAFC9Wb2x1bWVzL0FFIExhcHBlL0FFAAkAIQAhY3JibQAAcG9zeC9Wb2x1bWVzL0FFIExhcHBlL0FFAAD//wAAAAgADQAaACQASAAAAAAAAAIBAAAAAAAAAAUAAAAAAAAAAAAAAAAAAAHa}}

@article{thier2019role,
	author = {Thier, P. and Markanday, A.},
	date-added = {2020-07-20 09:50:03 +0200},
	date-modified = {2020-08-27 09:42:44 +0200},
	journal = {Annual review of vision science},
	local-url = {/Volumes/AE Lappe/AE/Bib/PDF/T/Thier_Markanday2019a.pdf},
	pages = {247--268},
	publisher = {Annual Reviews},
	title = {Role of the vermal cerebellum in visually guided eye movements and visual motion perception},
	volume = {5},
	year = {2019},
	Bdsk-File-1 = {YnBsaXN0MDDSAQIDBFxyZWxhdGl2ZVBhdGhZYWxpYXNEYXRhXxAeUERGL1QvVGhpZXJfTWFya2FuZGF5MjAxOWEucGRmTxEBggAAAAABggACAAACQUUAAAAAAAAAAAAAAAAAAAAAAAAAAAAAAAAAAAAAAEJEAAH/////GFRoaWVyX01hcmthbmRheTIwMTlhLnBkZgAAAAAAAAAAAAAAAAAAAAAAAAAAAAAAAAAAAAAAAAAAAAAAAAAAAP////8AAAAAUERGIENBUk8AAQAEAAASgWN1AAAAAAAAAAAAAAAAAAFUAAACADgvOlZvbHVtZXM6QUUgTGFwcGU6QUU6QmliOlBERjpUOlRoaWVyX01hcmthbmRheTIwMTlhLnBkZgAOADIAGABUAGgAaQBlAHIAXwBNAGEAcgBrAGEAbgBkAGEAeQAyADAAMQA5AGEALgBwAGQAZgAPAAYAAgBBAEUAEgAjL0JpYi9QREYvVC9UaGllcl9NYXJrYW5kYXkyMDE5YS5wZGYAABMAFC9Wb2x1bWVzL0FFIExhcHBlL0FFAAkAIQAhY3JibQAAcG9zeC9Wb2x1bWVzL0FFIExhcHBlL0FFAAD//wAAAAgADQAaACQARQAAAAAAAAIBAAAAAAAAAAUAAAAAAAAAAAAAAAAAAAHL}}

@article{brockmann2000ecology,
	author = {Brockmann, D. and Geisel, T.},
	date-added = {2020-07-20 09:48:04 +0200},
	date-modified = {2020-07-20 09:49:20 +0200},
	journal = {Neurocomputing},
	local-url = {/Volumes/AE Lappe/AE/Bib/PDF/B/brockmann2000neurocomputing.pdf},
	pages = {643--650},
	publisher = {Elsevier},
	title = {The ecology of gaze shifts},
	volume = {32},
	year = {2000},
	Bdsk-File-1 = {YnBsaXN0MDDSAQIDBFxyZWxhdGl2ZVBhdGhZYWxpYXNEYXRhXxAlUERGL0IvYnJvY2ttYW5uMjAwMG5ldXJvY29tcHV0aW5nLnBkZk8RAZ4AAAAAAZ4AAgAAAkFFAAAAAAAAAAAAAAAAAAAAAAAAAAAAAAAAAAAAAABCRAAB/////x9icm9ja21hbm4yMDAwbmV1cm9jb21wdXRpbmcucGRmAAAAAAAAAAAAAAAAAAAAAAAAAAAAAAAAAAAAAAAAAAD/////AAAAAAAAAAAAAAAAAAEABAAAEoFjdQAAAAAAAAAAAAAAAAABQgAAAgA/LzpWb2x1bWVzOkFFIExhcHBlOkFFOkJpYjpQREY6Qjpicm9ja21hbm4yMDAwbmV1cm9jb21wdXRpbmcucGRmAAAOAEAAHwBiAHIAbwBjAGsAbQBhAG4AbgAyADAAMAAwAG4AZQB1AHIAbwBjAG8AbQBwAHUAdABpAG4AZwAuAHAAZABmAA8ABgACAEEARQASACovQmliL1BERi9CL2Jyb2NrbWFubjIwMDBuZXVyb2NvbXB1dGluZy5wZGYAEwAUL1ZvbHVtZXMvQUUgTGFwcGUvQUUACQAhACFjcmJtAABwb3N4L1ZvbHVtZXMvQUUgTGFwcGUvQUUAAP//AAAACAANABoAJABMAAAAAAAAAgEAAAAAAAAABQAAAAAAAAAAAAAAAAAAAe4=}}

@article{de2019neglected,
	author = {De Vitis, M. and Breveglieri, R. and Hadjidimitrakis, K. and Vanduffel, Wi.and Galletti, C. and Fattori, P.},
	date-added = {2020-07-20 09:42:50 +0200},
	date-modified = {2020-07-20 09:47:10 +0200},
	journal = {Brain Structure and Function},
	local-url = {/Volumes/AE Lappe/AE/Bib/PDF/D/De Vitis_Breveglieri_Hadjidimitrakis_Vanduffel_Fattori2019a.pdf},
	number = {7},
	pages = {2537--2557},
	publisher = {Springer},
	title = {The neglected medial part of macaque area {PE:} segregated processing of reach depth and direction},
	volume = {224},
	year = {2019},
	Bdsk-File-1 = {YnBsaXN0MDDSAQIDBFxyZWxhdGl2ZVBhdGhZYWxpYXNEYXRhXxBFUERGL0QvRGUgVml0aXNfQnJldmVnbGllcmlfSGFkamlkaW1pdHJha2lzX1ZhbmR1ZmZlbF9GYXR0b3JpMjAxOWEucGRmTxECHgAAAAACHgACAAACQUUAAAAAAAAAAAAAAAAAAAAAAAAAAAAAAAAAAAAAAEJEAAH/////H0RlIFZpdGlzX0JyZXZlZ2xpZSNGRkZGRkZGRi5wZGYAAAAAAAAAAAAAAAAAAAAAAAAAAAAAAAAAAAAAAAAAAP////8AAAAAAAAAAAAAAAAAAQAEAAASgWN1AAAAAAAAAAAAAAAAAAFEAAACAF8vOlZvbHVtZXM6QUUgTGFwcGU6QUU6QmliOlBERjpEOkRlIFZpdGlzX0JyZXZlZ2xpZXJpX0hhZGppZGltaXRyYWtpc19WYW5kdWZmZWxfRmF0dG9yaTIwMTlhLnBkZgAADgCAAD8ARABlACAAVgBpAHQAaQBzAF8AQgByAGUAdgBlAGcAbABpAGUAcgBpAF8ASABhAGQAagBpAGQAaQBtAGkAdAByAGEAawBpAHMAXwBWAGEAbgBkAHUAZgBmAGUAbABfAEYAYQB0AHQAbwByAGkAMgAwADEAOQBhAC4AcABkAGYADwAGAAIAQQBFABIASi9CaWIvUERGL0QvRGUgVml0aXNfQnJldmVnbGllcmlfSGFkamlkaW1pdHJha2lzX1ZhbmR1ZmZlbF9GYXR0b3JpMjAxOWEucGRmABMAFC9Wb2x1bWVzL0FFIExhcHBlL0FFAAkAIQAhY3JibQAAcG9zeC9Wb2x1bWVzL0FFIExhcHBlL0FFAAD//wAAAAgADQAaACQAbAAAAAAAAAIBAAAAAAAAAAUAAAAAAAAAAAAAAAAAAAKO}}

@article{engel2020inter,
	author = {Engel, D. and Sch{\"u}tz, A. and Krala, M. and Schwenk, J. C.B. and Morris, A. P. and Bremmer, F.},
	date-added = {2020-07-20 09:39:12 +0200},
	date-modified = {2020-07-20 09:41:49 +0200},
	journal = {Experimental Brain Research},
	local-url = {/Volumes/AE Lappe/AE/Bib/PDF/E/Engel2020_Article_Inter-trialPhaseCoherenceOfVis.pdf},
	pages = {1--13},
	publisher = {Springer},
	title = {{Inter-trial} phase coherence of visually evoked postural responses in virtual reality},
	year = {2020},
	Bdsk-File-1 = {YnBsaXN0MDDSAQIDBFxyZWxhdGl2ZVBhdGhZYWxpYXNEYXRhXxA6UERGL0UvRW5nZWwyMDIwX0FydGljbGVfSW50ZXItdHJpYWxQaGFzZUNvaGVyZW5jZU9mVmlzLnBkZk8RAfIAAAAAAfIAAgAAAkFFAAAAAAAAAAAAAAAAAAAAAAAAAAAAAAAAAAAAAABCRAAB/////x9FbmdlbDIwMjBfQXJ0aWNsZV8jRkZGRkZGRkYucGRmAAAAAAAAAAAAAAAAAAAAAAAAAAAAAAAAAAAAAAAAAAD/////AAAAAAAAAAAAAAAAAAEABAAAEoFjdQAAAAAAAAAAAAAAAAABRQAAAgBULzpWb2x1bWVzOkFFIExhcHBlOkFFOkJpYjpQREY6RTpFbmdlbDIwMjBfQXJ0aWNsZV9JbnRlci10cmlhbFBoYXNlQ29oZXJlbmNlT2ZWaXMucGRmAA4AagA0AEUAbgBnAGUAbAAyADAAMgAwAF8AQQByAHQAaQBjAGwAZQBfAEkAbgB0AGUAcgAtAHQAcgBpAGEAbABQAGgAYQBzAGUAQwBvAGgAZQByAGUAbgBjAGUATwBmAFYAaQBzAC4AcABkAGYADwAGAAIAQQBFABIAPy9CaWIvUERGL0UvRW5nZWwyMDIwX0FydGljbGVfSW50ZXItdHJpYWxQaGFzZUNvaGVyZW5jZU9mVmlzLnBkZgAAEwAUL1ZvbHVtZXMvQUUgTGFwcGUvQUUACQAhACFjcmJtAABwb3N4L1ZvbHVtZXMvQUUgTGFwcGUvQUUAAP//AAAACAANABoAJABhAAAAAAAAAgEAAAAAAAAABQAAAAAAAAAAAAAAAAAAAlc=}}

@article{kutz2020somatosensory,
	author = {Kutz, D. F. and Kolb, F. P. and Glasauer, S. and Straka, H.},
	date-added = {2020-07-20 09:35:26 +0200},
	date-modified = {2020-08-03 09:28:53 +0200},
	journal = {Frontiers in Neurology},
	local-url = {/Volumes/AE Lappe/AE/Bib/PDF/K/Kutz_Kolb_Glasauer_Straka2020a.pdf},
	pages = {332},
	publisher = {Frontiers},
	title = {Somatosensory influence on {platform-induced} translational {vestibulo-ocular} reflex in vertical direction in humansfneur},
	volume = {11},
	year = {2020},
	Bdsk-File-1 = {YnBsaXN0MDDSAQIDBFxyZWxhdGl2ZVBhdGhZYWxpYXNEYXRhXxAoUERGL0svS3V0el9Lb2xiX0dsYXNhdWVyX1N0cmFrYTIwMjBhLnBkZk8RAaoAAAAAAaoAAgAAAkFFAAAAAAAAAAAAAAAAAAAAAAAAAAAAAAAAAAAAAABCRAAB/////x9LdXR6X0tvbGJfR2xhc2F1ZXIjRkZGRkZGRkYucGRmAAAAAAAAAAAAAAAAAAAAAAAAAAAAAAAAAAAAAAAAAAD/////AAAAAFBERiBDQVJPAAEABAAAEoFjdQAAAAAAAAAAAAAAAAABSwAAAgBCLzpWb2x1bWVzOkFFIExhcHBlOkFFOkJpYjpQREY6SzpLdXR6X0tvbGJfR2xhc2F1ZXJfU3RyYWthMjAyMGEucGRmAA4ARgAiAEsAdQB0AHoAXwBLAG8AbABiAF8ARwBsAGEAcwBhAHUAZQByAF8AUwB0AHIAYQBrAGEAMgAwADIAMABhAC4AcABkAGYADwAGAAIAQQBFABIALS9CaWIvUERGL0svS3V0el9Lb2xiX0dsYXNhdWVyX1N0cmFrYTIwMjBhLnBkZgAAEwAUL1ZvbHVtZXMvQUUgTGFwcGUvQUUACQAhACFjcmJtAABwb3N4L1ZvbHVtZXMvQUUgTGFwcGUvQUUAAP//AAAACAANABoAJABPAAAAAAAAAgEAAAAAAAAABQAAAAAAAAAAAAAAAAAAAf0=}}

@article{gibaldi2017evaluation,
	author = {Gibaldi, A. and Vanegas, M. and Bex, P. J. and Maiello, G.},
	date-added = {2020-07-20 09:32:27 +0200},
	date-modified = {2020-07-20 09:34:33 +0200},
	journal = {Behavior research methods},
	local-url = {/Volumes/AE Lappe/AE/Bib/PDF/G/Gibaldi_Vanegas_Bex_Maiello2017a.pdf},
	number = {3},
	pages = {923--946},
	publisher = {Springer},
	title = {Evaluation of the Tobii EyeX Eye tracking controller and Matlab toolkit for research},
	volume = {49},
	year = {2017},
	Bdsk-File-1 = {YnBsaXN0MDDSAQIDBFxyZWxhdGl2ZVBhdGhZYWxpYXNEYXRhXxAqUERGL0cvR2liYWxkaV9WYW5lZ2FzX0JleF9NYWllbGxvMjAxN2EucGRmTxEBsgAAAAABsgACAAACQUUAAAAAAAAAAAAAAAAAAAAAAAAAAAAAAAAAAAAAAEJEAAH/////H0dpYmFsZGlfVmFuZWdhc19CZSNGRkZGRkZGRi5wZGYAAAAAAAAAAAAAAAAAAAAAAAAAAAAAAAAAAAAAAAAAAP////8AAAAAAAAAAAAAAAAAAQAEAAASgWN1AAAAAAAAAAAAAAAAAAFHAAACAEQvOlZvbHVtZXM6QUUgTGFwcGU6QUU6QmliOlBERjpHOkdpYmFsZGlfVmFuZWdhc19CZXhfTWFpZWxsbzIwMTdhLnBkZgAOAEoAJABHAGkAYgBhAGwAZABpAF8AVgBhAG4AZQBnAGEAcwBfAEIAZQB4AF8ATQBhAGkAZQBsAGwAbwAyADAAMQA3AGEALgBwAGQAZgAPAAYAAgBBAEUAEgAvL0JpYi9QREYvRy9HaWJhbGRpX1ZhbmVnYXNfQmV4X01haWVsbG8yMDE3YS5wZGYAABMAFC9Wb2x1bWVzL0FFIExhcHBlL0FFAAkAIQAhY3JibQAAcG9zeC9Wb2x1bWVzL0FFIExhcHBlL0FFAAD//wAAAAgADQAaACQAUQAAAAAAAAIBAAAAAAAAAAUAAAAAAAAAAAAAAAAAAAIH}}

@article{graham1971detection,
	author = {Graham, N. and Nachmias, J.},
	date-added = {2020-07-20 09:29:10 +0200},
	date-modified = {2020-08-03 08:42:15 +0200},
	journal = {Vision research},
	local-url = {/Volumes/AE Lappe/AE/Bib/PDF/G/Graham, N. and Nachmias, J. and 1971.pdf},
	number = {3},
	pages = {251--IN4},
	publisher = {Elsevier},
	title = {Detection of grating patterns containing two spatial {frequencies:} a comparison of {single-channel} and {multiple-channels} models},
	volume = {11},
	year = {1971},
	Bdsk-File-1 = {YnBsaXN0MDDSAQIDBFxyZWxhdGl2ZVBhdGhZYWxpYXNEYXRhXxAoUERGL0cvR3JhaGFtLCBOLiwgTmFjaG1pYXMsIEouLCAxOTcxLnBkZk8RAaoAAAAAAaoAAgAAAkFFAAAAAAAAAAAAAAAAAAAAAAAAAAAAAAAAAAAAAABCRAAB/////x9HcmFoYW0sIE4uLCBOYWNobWkjRkZGRkZGRkYucGRmAAAAAAAAAAAAAAAAAAAAAAAAAAAAAAAAAAAAAAAAAAD/////AAAAAFBERiBDQVJPAAEABAAAEoFjdQAAAAAAAAAAAAAAAAABRwAAAgBCLzpWb2x1bWVzOkFFIExhcHBlOkFFOkJpYjpQREY6RzpHcmFoYW0sIE4uLCBOYWNobWlhcywgSi4sIDE5NzEucGRmAA4ARgAiAEcAcgBhAGgAYQBtACwAIABOAC4ALAAgAE4AYQBjAGgAbQBpAGEAcwAsACAASgAuACwAIAAxADkANwAxAC4AcABkAGYADwAGAAIAQQBFABIALS9CaWIvUERGL0cvR3JhaGFtLCBOLiwgTmFjaG1pYXMsIEouLCAxOTcxLnBkZgAAEwAUL1ZvbHVtZXMvQUUgTGFwcGUvQUUACQAhACFjcmJtAABwb3N4L1ZvbHVtZXMvQUUgTGFwcGUvQUUAAP//AAAACAANABoAJABPAAAAAAAAAgEAAAAAAAAABQAAAAAAAAAAAAAAAAAAAf0=}}

@article{thurman2016comparison,
	author = {Thurman, S. M. and Lu, H.},
	date-added = {2020-07-20 09:25:20 +0200},
	date-modified = {2020-08-27 09:47:44 +0200},
	journal = {Journal of vision},
	local-url = {/Volumes/AE Lappe/AE/Bib/PDF/T/Thurman_Lu2016b.pdf},
	number = {1},
	pages = {1--1},
	publisher = {The Association for Research in Vision and Ophthalmology},
	title = {A comparison of form processing involved in the perception of biological and nonbiological movements},
	volume = {16},
	year = {2016},
	Bdsk-File-1 = {YnBsaXN0MDDSAQIDBFxyZWxhdGl2ZVBhdGhZYWxpYXNEYXRhXxAZUERGL1QvVGh1cm1hbl9MdTIwMTZiLnBkZk8RAW4AAAAAAW4AAgAAAkFFAAAAAAAAAAAAAAAAAAAAAAAAAAAAAAAAAAAAAABCRAAB/////xNUaHVybWFuX0x1MjAxNmIucGRmAAAAAAAAAAAAAAAAAAAAAAAAAAAAAAAAAAAAAAAAAAAAAAAAAAAAAAAAAAD/////AAAAAFBERiBDQVJPAAEABAAAEoFjdQAAAAAAAAAAAAAAAAABVAAAAgAzLzpWb2x1bWVzOkFFIExhcHBlOkFFOkJpYjpQREY6VDpUaHVybWFuX0x1MjAxNmIucGRmAAAOACgAEwBUAGgAdQByAG0AYQBuAF8ATAB1ADIAMAAxADYAYgAuAHAAZABmAA8ABgACAEEARQASAB4vQmliL1BERi9UL1RodXJtYW5fTHUyMDE2Yi5wZGYAEwAUL1ZvbHVtZXMvQUUgTGFwcGUvQUUACQAhACFjcmJtAABwb3N4L1ZvbHVtZXMvQUUgTGFwcGUvQUUAAP//AAAACAANABoAJABAAAAAAAAAAgEAAAAAAAAABQAAAAAAAAAAAAAAAAAAAbI=}}

@article{manassi2018multi,
	author = {Manassi, M. and Whitney, D.},
	date-added = {2020-07-20 09:13:41 +0200},
	date-modified = {2020-07-20 09:17:54 +0200},
	journal = {Current Biology},
	local-url = {/Volumes/AE Lappe/AE/Bib/PDF/M/Manassi_Whitney_CurrentBiology_2018.pdf},
	number = {3},
	pages = {R127--R133},
	publisher = {Elsevier},
	title = {{Multi-level} crowding and the paradox of object recognition in clutter},
	volume = {28},
	year = {2018},
	Bdsk-File-1 = {YnBsaXN0MDDSAQIDBFxyZWxhdGl2ZVBhdGhZYWxpYXNEYXRhXxAtUERGL00vTWFuYXNzaV9XaGl0bmV5X0N1cnJlbnRCaW9sb2d5XzIwMTgucGRmTxEBvgAAAAABvgACAAACQUUAAAAAAAAAAAAAAAAAAAAAAAAAAAAAAAAAAAAAAEJEAAH/////H01hbmFzc2lfV2hpdG5leV9DdSNGRkZGRkZGRi5wZGYAAAAAAAAAAAAAAAAAAAAAAAAAAAAAAAAAAAAAAAAAAP////8AAAAAAAAAAAAAAAAAAQAEAAASgWN1AAAAAAAAAAAAAAAAAAFNAAACAEcvOlZvbHVtZXM6QUUgTGFwcGU6QUU6QmliOlBERjpNOk1hbmFzc2lfV2hpdG5leV9DdXJyZW50QmlvbG9neV8yMDE4LnBkZgAADgBQACcATQBhAG4AYQBzAHMAaQBfAFcAaABpAHQAbgBlAHkAXwBDAHUAcgByAGUAbgB0AEIAaQBvAGwAbwBnAHkAXwAyADAAMQA4AC4AcABkAGYADwAGAAIAQQBFABIAMi9CaWIvUERGL00vTWFuYXNzaV9XaGl0bmV5X0N1cnJlbnRCaW9sb2d5XzIwMTgucGRmABMAFC9Wb2x1bWVzL0FFIExhcHBlL0FFAAkAIQAhY3JibQAAcG9zeC9Wb2x1bWVzL0FFIExhcHBlL0FFAAD//wAAAAgADQAaACQAVAAAAAAAAAIBAAAAAAAAAAUAAAAAAAAAAAAAAAAAAAIW}}

@article{manassi2018serial,
	author = {Manassi, M. and Liberman, A. and Kosovicheva, A. and Zhang, K. and Whitney, D.},
	date-added = {2020-07-20 09:11:31 +0200},
	date-modified = {2020-07-20 09:12:58 +0200},
	journal = {Psychonomic bulletin \& review},
	local-url = {/Volumes/AE Lappe/AE/Bib/PDF/M/Manassi_Liberman_Kosovicheva_Zhang_Whitney2018a.pdf},
	number = {6},
	pages = {2245--2253},
	publisher = {Springer},
	title = {Serial dependence in position occurs at the time of perception},
	volume = {25},
	year = {2018},
	Bdsk-File-1 = {YnBsaXN0MDDSAQIDBFxyZWxhdGl2ZVBhdGhZYWxpYXNEYXRhXxA5UERGL00vTWFuYXNzaV9MaWJlcm1hbl9Lb3NvdmljaGV2YV9aaGFuZ19XaGl0bmV5MjAxOGEucGRmTxEB7gAAAAAB7gACAAACQUUAAAAAAAAAAAAAAAAAAAAAAAAAAAAAAAAAAAAAAEJEAAH/////H01hbmFzc2lfTGliZXJtYW5fSyNGRkZGRkZGRi5wZGYAAAAAAAAAAAAAAAAAAAAAAAAAAAAAAAAAAAAAAAAAAP////8AAAAAAAAAAAAAAAAAAQAEAAASgWN1AAAAAAAAAAAAAAAAAAFNAAACAFMvOlZvbHVtZXM6QUUgTGFwcGU6QUU6QmliOlBERjpNOk1hbmFzc2lfTGliZXJtYW5fS29zb3ZpY2hldmFfWmhhbmdfV2hpdG5leTIwMThhLnBkZgAADgBoADMATQBhAG4AYQBzAHMAaQBfAEwAaQBiAGUAcgBtAGEAbgBfAEsAbwBzAG8AdgBpAGMAaABlAHYAYQBfAFoAaABhAG4AZwBfAFcAaABpAHQAbgBlAHkAMgAwADEAOABhAC4AcABkAGYADwAGAAIAQQBFABIAPi9CaWIvUERGL00vTWFuYXNzaV9MaWJlcm1hbl9Lb3NvdmljaGV2YV9aaGFuZ19XaGl0bmV5MjAxOGEucGRmABMAFC9Wb2x1bWVzL0FFIExhcHBlL0FFAAkAIQAhY3JibQAAcG9zeC9Wb2x1bWVzL0FFIExhcHBlL0FFAAD//wAAAAgADQAaACQAYAAAAAAAAAIBAAAAAAAAAAUAAAAAAAAAAAAAAAAAAAJS}}

@article{newsome1972visual,
	author = {Newsome, L. R.},
	date-added = {2020-07-20 09:10:02 +0200},
	date-modified = {2020-07-20 09:10:55 +0200},
	journal = {Perception \& Psychophysics},
	local-url = {/Volumes/AE Lappe/AE/Bib/PDF/N/Newsome1972a.pdf},
	number = {3},
	pages = {300--304},
	publisher = {Springer},
	title = {Visual angle and apparent size of objects in peripheral vision},
	volume = {12},
	year = {1972},
	Bdsk-File-1 = {YnBsaXN0MDDSAQIDBFxyZWxhdGl2ZVBhdGhZYWxpYXNEYXRhXxAWUERGL04vTmV3c29tZTE5NzJhLnBkZk8RAWIAAAAAAWIAAgAAAkFFAAAAAAAAAAAAAAAAAAAAAAAAAAAAAAAAAAAAAABCRAAB/////xBOZXdzb21lMTk3MmEucGRmAAAAAAAAAAAAAAAAAAAAAAAAAAAAAAAAAAAAAAAAAAAAAAAAAAAAAAAAAAAAAAD/////AAAAAAAAAAAAAAAAAAEABAAAEoFjdQAAAAAAAAAAAAAAAAABTgAAAgAwLzpWb2x1bWVzOkFFIExhcHBlOkFFOkJpYjpQREY6TjpOZXdzb21lMTk3MmEucGRmAA4AIgAQAE4AZQB3AHMAbwBtAGUAMQA5ADcAMgBhAC4AcABkAGYADwAGAAIAQQBFABIAGy9CaWIvUERGL04vTmV3c29tZTE5NzJhLnBkZgAAEwAUL1ZvbHVtZXMvQUUgTGFwcGUvQUUACQAhACFjcmJtAABwb3N4L1ZvbHVtZXMvQUUgTGFwcGUvQUUAAP//AAAACAANABoAJAA9AAAAAAAAAgEAAAAAAAAABQAAAAAAAAAAAAAAAAAAAaM=}}

@article{paik2011retinal,
	author = {Paik, S.-B. and Ringach, D. L.},
	date-added = {2020-07-20 09:08:14 +0200},
	date-modified = {2020-07-20 09:09:21 +0200},
	journal = {Nature neuroscience},
	local-url = {/Volumes/AE Lappe/AE/Bib/PDF/P/Paik_Ringach2011a.pdf},
	number = {7},
	pages = {919},
	publisher = {Nature Publishing Group},
	title = {Retinal origin of orientation maps in visual cortex},
	volume = {14},
	year = {2011},
	Bdsk-File-1 = {YnBsaXN0MDDSAQIDBFxyZWxhdGl2ZVBhdGhZYWxpYXNEYXRhXxAbUERGL1AvUGFpa19SaW5nYWNoMjAxMWEucGRmTxEBdgAAAAABdgACAAACQUUAAAAAAAAAAAAAAAAAAAAAAAAAAAAAAAAAAAAAAEJEAAH/////FVBhaWtfUmluZ2FjaDIwMTFhLnBkZgAAAAAAAAAAAAAAAAAAAAAAAAAAAAAAAAAAAAAAAAAAAAAAAAAAAAAAAP////8AAAAAAAAAAAAAAAAAAQAEAAASgWN1AAAAAAAAAAAAAAAAAAFQAAACADUvOlZvbHVtZXM6QUUgTGFwcGU6QUU6QmliOlBERjpQOlBhaWtfUmluZ2FjaDIwMTFhLnBkZgAADgAsABUAUABhAGkAawBfAFIAaQBuAGcAYQBjAGgAMgAwADEAMQBhAC4AcABkAGYADwAGAAIAQQBFABIAIC9CaWIvUERGL1AvUGFpa19SaW5nYWNoMjAxMWEucGRmABMAFC9Wb2x1bWVzL0FFIExhcHBlL0FFAAkAIQAhY3JibQAAcG9zeC9Wb2x1bWVzL0FFIExhcHBlL0FFAAD//wAAAAgADQAaACQAQgAAAAAAAAIBAAAAAAAAAAUAAAAAAAAAAAAAAAAAAAG8}}

@article{bettencourt2016decoding,
	author = {Bettencourt, K. C. and Xu, Y.},
	date-added = {2020-07-20 09:06:01 +0200},
	date-modified = {2020-07-20 09:07:30 +0200},
	journal = {Nature neuroscience},
	local-url = {/Volumes/AE Lappe/AE/Bib/PDF/B/Bettencourt_Xu2016a.pdf},
	number = {1},
	pages = {150--157},
	publisher = {Nature Publishing Group},
	title = {Decoding the content of visual {short-term} memory under distraction in occipital and parietal areas},
	volume = {19},
	year = {2016},
	Bdsk-File-1 = {YnBsaXN0MDDSAQIDBFxyZWxhdGl2ZVBhdGhZYWxpYXNEYXRhXxAdUERGL0IvQmV0dGVuY291cnRfWHUyMDE2YS5wZGZPEQF+AAAAAAF+AAIAAAJBRQAAAAAAAAAAAAAAAAAAAAAAAAAAAAAAAAAAAAAAQkQAAf////8XQmV0dGVuY291cnRfWHUyMDE2YS5wZGYAAAAAAAAAAAAAAAAAAAAAAAAAAAAAAAAAAAAAAAAAAAAAAAAAAAAA/////wAAAAAAAAAAAAAAAAABAAQAABKBY3UAAAAAAAAAAAAAAAAAAUIAAAIANy86Vm9sdW1lczpBRSBMYXBwZTpBRTpCaWI6UERGOkI6QmV0dGVuY291cnRfWHUyMDE2YS5wZGYAAA4AMAAXAEIAZQB0AHQAZQBuAGMAbwB1AHIAdABfAFgAdQAyADAAMQA2AGEALgBwAGQAZgAPAAYAAgBBAEUAEgAiL0JpYi9QREYvQi9CZXR0ZW5jb3VydF9YdTIwMTZhLnBkZgATABQvVm9sdW1lcy9BRSBMYXBwZS9BRQAJACEAIWNyYm0AAHBvc3gvVm9sdW1lcy9BRSBMYXBwZS9BRQAA//8AAAAIAA0AGgAkAEQAAAAAAAACAQAAAAAAAAAFAAAAAAAAAAAAAAAAAAABxg==}}

@article{parkes2001compulsory,
	author = {Parkes, L. and Lund, J. and Angelucci, A. and Solomon, J. A. and Morgan, M.},
	date-added = {2020-07-20 09:03:25 +0200},
	date-modified = {2020-07-20 09:05:04 +0200},
	journal = {Nature neuroscience},
	local-url = {/Volumes/AE Lappe/AE/Bib/PDF/P/Parkes_Lund_Angelucci_Solomon_Morgan2001a.pdf},
	number = {7},
	pages = {739--744},
	publisher = {Nature Publishing Group},
	title = {Compulsory averaging of crowded orientation signals in human vision},
	volume = {4},
	year = {2001},
	Bdsk-File-1 = {YnBsaXN0MDDSAQIDBFxyZWxhdGl2ZVBhdGhZYWxpYXNEYXRhXxAzUERGL1AvUGFya2VzX0x1bmRfQW5nZWx1Y2NpX1NvbG9tb25fTW9yZ2FuMjAwMWEucGRmTxEB1gAAAAAB1gACAAACQUUAAAAAAAAAAAAAAAAAAAAAAAAAAAAAAAAAAAAAAEJEAAH/////H1Bhcmtlc19MdW5kX0FuZ2VsdSNGRkZGRkZGRi5wZGYAAAAAAAAAAAAAAAAAAAAAAAAAAAAAAAAAAAAAAAAAAP////8AAAAAAAAAAAAAAAAAAQAEAAASgWN1AAAAAAAAAAAAAAAAAAFQAAACAE0vOlZvbHVtZXM6QUUgTGFwcGU6QUU6QmliOlBERjpQOlBhcmtlc19MdW5kX0FuZ2VsdWNjaV9Tb2xvbW9uX01vcmdhbjIwMDFhLnBkZgAADgBcAC0AUABhAHIAawBlAHMAXwBMAHUAbgBkAF8AQQBuAGcAZQBsAHUAYwBjAGkAXwBTAG8AbABvAG0AbwBuAF8ATQBvAHIAZwBhAG4AMgAwADAAMQBhAC4AcABkAGYADwAGAAIAQQBFABIAOC9CaWIvUERGL1AvUGFya2VzX0x1bmRfQW5nZWx1Y2NpX1NvbG9tb25fTW9yZ2FuMjAwMWEucGRmABMAFC9Wb2x1bWVzL0FFIExhcHBlL0FFAAkAIQAhY3JibQAAcG9zeC9Wb2x1bWVzL0FFIExhcHBlL0FFAAD//wAAAAgADQAaACQAWgAAAAAAAAIBAAAAAAAAAAUAAAAAAAAAAAAAAAAAAAI0}}

@article{wang2020idiosyncratic,
	author = {Wang, Z. and Murai, Y. and Whitney, D.},
	date-added = {2020-07-20 08:58:24 +0200},
	date-modified = {2020-07-20 09:02:42 +0200},
	journal = {bioRxiv},
	local-url = {/Volumes/AE Lappe/AE/Bib/PDF/W/Wang_Murai_Whitney2020a.pdf},
	publisher = {Cold Spring Harbor Laboratory},
	title = {Idiosyncratic {perception:} a link between acuity, perceived position, and apparent size},
	year = {2020},
	Bdsk-File-1 = {YnBsaXN0MDDSAQIDBFxyZWxhdGl2ZVBhdGhZYWxpYXNEYXRhXxAhUERGL1cvV2FuZ19NdXJhaV9XaGl0bmV5MjAyMGEucGRmTxEBjgAAAAABjgACAAACQUUAAAAAAAAAAAAAAAAAAAAAAAAAAAAAAAAAAAAAAEJEAAH/////G1dhbmdfTXVyYWlfV2hpdG5leTIwMjBhLnBkZgAAAAAAAAAAAAAAAAAAAAAAAAAAAAAAAAAAAAAAAAAAAAAAAP////8AAAAAAAAAAAAAAAAAAQAEAAASgWN1AAAAAAAAAAAAAAAAAAFXAAACADsvOlZvbHVtZXM6QUUgTGFwcGU6QUU6QmliOlBERjpXOldhbmdfTXVyYWlfV2hpdG5leTIwMjBhLnBkZgAADgA4ABsAVwBhAG4AZwBfAE0AdQByAGEAaQBfAFcAaABpAHQAbgBlAHkAMgAwADIAMABhAC4AcABkAGYADwAGAAIAQQBFABIAJi9CaWIvUERGL1cvV2FuZ19NdXJhaV9XaGl0bmV5MjAyMGEucGRmABMAFC9Wb2x1bWVzL0FFIExhcHBlL0FFAAkAIQAhY3JibQAAcG9zeC9Wb2x1bWVzL0FFIExhcHBlL0FFAAD//wAAAAgADQAaACQASAAAAAAAAAIBAAAAAAAAAAUAAAAAAAAAAAAAAAAAAAHa}}

@article{majka2020open,
	author = {Majka, P. and Bai, S. and Bakola, S. and Bednarek, S. and Chan, J. M. and Jermakow, N. and Passarelli, L. and Reser, D. H. and Theodoni, P. and Worthy, K. H. and others},
	date-added = {2020-07-20 08:53:35 +0200},
	date-modified = {2020-07-20 08:57:46 +0200},
	journal = {Nature communications},
	local-url = {/Volumes/AE Lappe/AE/Bib/PDF/M/Majka_Bai_Bakola_Bednarek_Chan_JermakowEtAl2020a.pdf},
	number = {1},
	pages = {1--14},
	publisher = {Nature Publishing Group},
	title = {Open access resource for {cellular-resolution} analyses of corticocortical connectivity in the marmoset monkey},
	volume = {11},
	year = {2020},
	Bdsk-File-1 = {YnBsaXN0MDDSAQIDBFxyZWxhdGl2ZVBhdGhZYWxpYXNEYXRhXxA6UERGL00vTWFqa2FfQmFpX0Jha29sYV9CZWRuYXJla19DaGFuX0plcm1ha293RXRBbDIwMjBhLnBkZk8RAfIAAAAAAfIAAgAAAkFFAAAAAAAAAAAAAAAAAAAAAAAAAAAAAAAAAAAAAABCRAAB/////x9NYWprYV9CYWlfQmFrb2xhX0IjRkZGRkZGRkYucGRmAAAAAAAAAAAAAAAAAAAAAAAAAAAAAAAAAAAAAAAAAAD/////AAAAAAAAAAAAAAAAAAEABAAAEoFjdQAAAAAAAAAAAAAAAAABTQAAAgBULzpWb2x1bWVzOkFFIExhcHBlOkFFOkJpYjpQREY6TTpNYWprYV9CYWlfQmFrb2xhX0JlZG5hcmVrX0NoYW5fSmVybWFrb3dFdEFsMjAyMGEucGRmAA4AagA0AE0AYQBqAGsAYQBfAEIAYQBpAF8AQgBhAGsAbwBsAGEAXwBCAGUAZABuAGEAcgBlAGsAXwBDAGgAYQBuAF8ASgBlAHIAbQBhAGsAbwB3AEUAdABBAGwAMgAwADIAMABhAC4AcABkAGYADwAGAAIAQQBFABIAPy9CaWIvUERGL00vTWFqa2FfQmFpX0Jha29sYV9CZWRuYXJla19DaGFuX0plcm1ha293RXRBbDIwMjBhLnBkZgAAEwAUL1ZvbHVtZXMvQUUgTGFwcGUvQUUACQAhACFjcmJtAABwb3N4L1ZvbHVtZXMvQUUgTGFwcGUvQUUAAP//AAAACAANABoAJABhAAAAAAAAAgEAAAAAAAAABQAAAAAAAAAAAAAAAAAAAlc=}}

@article{stangl2020sources,
	author = {Stangl, M. and Kanitscheider, I. and Riemer, M. and Fiete, I. and Wolbers, T.},
	date-added = {2020-07-20 08:50:56 +0200},
	date-modified = {2020-07-20 08:52:43 +0200},
	journal = {Nature communications},
	local-url = {/Volumes/AE Lappe/AE/Bib/PDF/S/Stangl_Kanitscheider_Riemer_Fiete_Wolbers2020a.pdf},
	number = {1},
	pages = {1--15},
	publisher = {Nature Publishing Group},
	title = {Sources of path integration error in young and aging humans},
	volume = {11},
	year = {2020},
	Bdsk-File-1 = {YnBsaXN0MDDSAQIDBFxyZWxhdGl2ZVBhdGhZYWxpYXNEYXRhXxA4UERGL1MvU3RhbmdsX0thbml0c2NoZWlkZXJfUmllbWVyX0ZpZXRlX1dvbGJlcnMyMDIwYS5wZGZPEQHqAAAAAAHqAAIAAAJBRQAAAAAAAAAAAAAAAAAAAAAAAAAAAAAAAAAAAAAAQkQAAf////8fU3RhbmdsX0thbml0c2NoZWlkI0ZGRkZGRkZGLnBkZgAAAAAAAAAAAAAAAAAAAAAAAAAAAAAAAAAAAAAAAAAA/////wAAAAAAAAAAAAAAAAABAAQAABKBY3UAAAAAAAAAAAAAAAAAAVMAAAIAUi86Vm9sdW1lczpBRSBMYXBwZTpBRTpCaWI6UERGOlM6U3RhbmdsX0thbml0c2NoZWlkZXJfUmllbWVyX0ZpZXRlX1dvbGJlcnMyMDIwYS5wZGYADgBmADIAUwB0AGEAbgBnAGwAXwBLAGEAbgBpAHQAcwBjAGgAZQBpAGQAZQByAF8AUgBpAGUAbQBlAHIAXwBGAGkAZQB0AGUAXwBXAG8AbABiAGUAcgBzADIAMAAyADAAYQAuAHAAZABmAA8ABgACAEEARQASAD0vQmliL1BERi9TL1N0YW5nbF9LYW5pdHNjaGVpZGVyX1JpZW1lcl9GaWV0ZV9Xb2xiZXJzMjAyMGEucGRmAAATABQvVm9sdW1lcy9BRSBMYXBwZS9BRQAJACEAIWNyYm0AAHBvc3gvVm9sdW1lcy9BRSBMYXBwZS9BRQAA//8AAAAIAA0AGgAkAF8AAAAAAAACAQAAAAAAAAAFAAAAAAAAAAAAAAAAAAACTQ==}}

@article{pearson2014oculomotor,
	author = {Pearson, D. G. and Ball, K. and Smith, D. T.},
	date-added = {2020-05-27 10:50:19 +0200},
	date-modified = {2020-07-20 08:42:24 +0200},
	journal = {Cognition},
	local-url = {/Volumes/AE Lappe/AE/Bib/PDF/P/Pearson_Smith2014a.pdf},
	number = {3},
	pages = {416--428},
	publisher = {Elsevier},
	title = {Oculomotor preparation as a rehearsal mechanism in spatial working memory},
	volume = {132},
	year = {2014},
	Bdsk-File-1 = {YnBsaXN0MDDSAQIDBFxyZWxhdGl2ZVBhdGhZYWxpYXNEYXRhXxAcUERGL1AvUGVhcnNvbl9TbWl0aDIwMTRhLnBkZk8RAXoAAAAAAXoAAgAAAkFFAAAAAAAAAAAAAAAAAAAAAAAAAAAAAAAAAAAAAABCRAAB/////xZQZWFyc29uX1NtaXRoMjAxNGEucGRmAAAAAAAAAAAAAAAAAAAAAAAAAAAAAAAAAAAAAAAAAAAAAAAAAAAAAAD/////AAAAAAAAAAAAAAAAAAEABAAAEoFjdQAAAAAAAAAAAAAAAAABUAAAAgA2LzpWb2x1bWVzOkFFIExhcHBlOkFFOkJpYjpQREY6UDpQZWFyc29uX1NtaXRoMjAxNGEucGRmAA4ALgAWAFAAZQBhAHIAcwBvAG4AXwBTAG0AaQB0AGgAMgAwADEANABhAC4AcABkAGYADwAGAAIAQQBFABIAIS9CaWIvUERGL1AvUGVhcnNvbl9TbWl0aDIwMTRhLnBkZgAAEwAUL1ZvbHVtZXMvQUUgTGFwcGUvQUUACQAhACFjcmJtAABwb3N4L1ZvbHVtZXMvQUUgTGFwcGUvQUUAAP//AAAACAANABoAJABDAAAAAAAAAgEAAAAAAAAABQAAAAAAAAAAAAAAAAAAAcE=}}

@article{panouilleres2009behavioral,
	author = {Panouill{\`e}res, M. and Weiss, T. and Urquizar, C. and Salemme, R. and Munoz, D. P. and Pelisson, D.},
	date-added = {2020-05-27 10:47:27 +0200},
	date-modified = {2020-05-27 10:50:11 +0200},
	journal = {Journal of Neurophysiology},
	local-url = {/Volumes/AE Lappe/AE/Bib/PDF/P/panouilleres.2009.pdf},
	number = {3},
	pages = {1550--1559},
	publisher = {American Physiological Society},
	title = {Behavioral evidence of separate adaptation mechanisms controlling saccade amplitude lengthening and shortening},
	volume = {101},
	year = {2009},
	Bdsk-File-1 = {YnBsaXN0MDDSAQIDBFxyZWxhdGl2ZVBhdGhZYWxpYXNEYXRhXxAbUERGL1AvcGFub3VpbGxlcmVzLjIwMDkucGRmTxEBdgAAAAABdgACAAACQUUAAAAAAAAAAAAAAAAAAAAAAAAAAAAAAAAAAAAAAEJEAAH/////FXBhbm91aWxsZXJlcy4yMDA5LnBkZgAAAAAAAAAAAAAAAAAAAAAAAAAAAAAAAAAAAAAAAAAAAAAAAAAAAAAAAP////8AAAAAAAAAAAAAAAAAAQAEAAASgWN1AAAAAAAAAAAAAAAAAAFQAAACADUvOlZvbHVtZXM6QUUgTGFwcGU6QUU6QmliOlBERjpQOnBhbm91aWxsZXJlcy4yMDA5LnBkZgAADgAsABUAcABhAG4AbwB1AGkAbABsAGUAcgBlAHMALgAyADAAMAA5AC4AcABkAGYADwAGAAIAQQBFABIAIC9CaWIvUERGL1AvcGFub3VpbGxlcmVzLjIwMDkucGRmABMAFC9Wb2x1bWVzL0FFIExhcHBlL0FFAAkAIQAhY3JibQAAcG9zeC9Wb2x1bWVzL0FFIExhcHBlL0FFAAD//wAAAAgADQAaACQAQgAAAAAAAAIBAAAAAAAAAAUAAAAAAAAAAAAAAAAAAAG8}}

@article{euler2014retinal,
	author = {Euler, T. and Haverkamp, S. and Schubert, T. and Baden, T.},
	date-added = {2020-05-27 10:44:19 +0200},
	date-modified = {2020-08-03 08:58:13 +0200},
	journal = {Nature Reviews Neuroscience},
	local-url = {/Volumes/AE Lappe/AE/Bib/PDF/E/Euler, T. and Haverkamp, S. and Schubert, T. and Baden, T. and 2014.pdf},
	number = {8},
	pages = {507--519},
	publisher = {Nature Publishing Group},
	title = {Retinal bipolar {cells:} elementary building blocks of vision},
	volume = {15},
	year = {2014},
	Bdsk-File-1 = {YnBsaXN0MDDSAQIDBFxyZWxhdGl2ZVBhdGhZYWxpYXNEYXRhXxBBUERGL0UvRXVsZXIsIFQuLCBIYXZlcmthbXAsIFMuLCBTY2h1YmVydCwgVC4sIEJhZGVuLCBULiwgMjAxNC5wZGZPEQIOAAAAAAIOAAIAAAJBRQAAAAAAAAAAAAAAAAAAAAAAAAAAAAAAAAAAAAAAQkQAAf////8fRXVsZXIsIFQuLCBIYXZlcmthI0ZGRkZGRkZGLnBkZgAAAAAAAAAAAAAAAAAAAAAAAAAAAAAAAAAAAAAAAAAA/////wAAAABQREYgQ0FSTwABAAQAABKBY3UAAAAAAAAAAAAAAAAAAUUAAAIAWy86Vm9sdW1lczpBRSBMYXBwZTpBRTpCaWI6UERGOkU6RXVsZXIsIFQuLCBIYXZlcmthbXAsIFMuLCBTY2h1YmVydCwgVC4sIEJhZGVuLCBULiwgMjAxNC5wZGYAAA4AeAA7AEUAdQBsAGUAcgAsACAAVAAuACwAIABIAGEAdgBlAHIAawBhAG0AcAAsACAAUwAuACwAIABTAGMAaAB1AGIAZQByAHQALAAgAFQALgAsACAAQgBhAGQAZQBuACwAIABUAC4ALAAgADIAMAAxADQALgBwAGQAZgAPAAYAAgBBAEUAEgBGL0JpYi9QREYvRS9FdWxlciwgVC4sIEhhdmVya2FtcCwgUy4sIFNjaHViZXJ0LCBULiwgQmFkZW4sIFQuLCAyMDE0LnBkZgATABQvVm9sdW1lcy9BRSBMYXBwZS9BRQAJACEAIWNyYm0AAHBvc3gvVm9sdW1lcy9BRSBMYXBwZS9BRQAA//8AAAAIAA0AGgAkAGgAAAAAAAACAQAAAAAAAAAFAAAAAAAAAAAAAAAAAAACeg==}}

@article{laeng2014scrutinizing,
	author = {Laeng, B. and Bloem, I. M. and D'Ascenzo, S. and Tommasi, L.},
	date-added = {2020-05-27 10:40:51 +0200},
	date-modified = {2020-07-10 09:17:19 +0200},
	journal = {Cognition},
	local-url = {/Volumes/AE Lappe/AE/Bib/PDF/L/laeng.2014.pdf},
	number = {2},
	pages = {263--283},
	publisher = {Elsevier},
	title = {Scrutinizing visual {images:} the role of gaze in mental imagery and memory},
	volume = {131},
	year = {2014},
	Bdsk-File-1 = {YnBsaXN0MDDSAQIDBFxyZWxhdGl2ZVBhdGhZYWxpYXNEYXRhXxAUUERGL0wvbGFlbmcuMjAxNC5wZGZPEQFaAAAAAAFaAAIAAAJBRQAAAAAAAAAAAAAAAAAAAAAAAAAAAAAAAAAAAAAAQkQAAf////8ObGFlbmcuMjAxNC5wZGYAAAAAAAAAAAAAAAAAAAAAAAAAAAAAAAAAAAAAAAAAAAAAAAAAAAAAAAAAAAAAAAAA/////wAAAAAAAAAAAAAAAAABAAQAABKBY3UAAAAAAAAAAAAAAAAAAUwAAAIALi86Vm9sdW1lczpBRSBMYXBwZTpBRTpCaWI6UERGOkw6bGFlbmcuMjAxNC5wZGYADgAeAA4AbABhAGUAbgBnAC4AMgAwADEANAAuAHAAZABmAA8ABgACAEEARQASABkvQmliL1BERi9ML2xhZW5nLjIwMTQucGRmAAATABQvVm9sdW1lcy9BRSBMYXBwZS9BRQAJACEAIWNyYm0AAHBvc3gvVm9sdW1lcy9BRSBMYXBwZS9BRQAA//8AAAAIAA0AGgAkADsAAAAAAAACAQAAAAAAAAAFAAAAAAAAAAAAAAAAAAABmQ==}}

@article{jerde2013maps,
	author = {Jerde, T. A. and Curtis, C. E.},
	date-added = {2020-05-27 10:32:05 +0200},
	date-modified = {2020-05-27 10:33:44 +0200},
	journal = {Journal of Physiology-Paris},
	local-url = {/Volumes/AE Lappe/AE/Bib/PDF/J/Jerde_Curtis2013a.pdf},
	number = {6},
	pages = {510--516},
	publisher = {Elsevier},
	title = {Maps of space in human frontoparietal cortex},
	volume = {107},
	year = {2013},
	Bdsk-File-1 = {YnBsaXN0MDDSAQIDBFxyZWxhdGl2ZVBhdGhZYWxpYXNEYXRhXxAbUERGL0ovSmVyZGVfQ3VydGlzMjAxM2EucGRmTxEBdgAAAAABdgACAAACQUUAAAAAAAAAAAAAAAAAAAAAAAAAAAAAAAAAAAAAAEJEAAH/////FUplcmRlX0N1cnRpczIwMTNhLnBkZgAAAAAAAAAAAAAAAAAAAAAAAAAAAAAAAAAAAAAAAAAAAAAAAAAAAAAAAP////8AAAAAAAAAAAAAAAAAAQAEAAASgWN1AAAAAAAAAAAAAAAAAAFKAAACADUvOlZvbHVtZXM6QUUgTGFwcGU6QUU6QmliOlBERjpKOkplcmRlX0N1cnRpczIwMTNhLnBkZgAADgAsABUASgBlAHIAZABlAF8AQwB1AHIAdABpAHMAMgAwADEAMwBhAC4AcABkAGYADwAGAAIAQQBFABIAIC9CaWIvUERGL0ovSmVyZGVfQ3VydGlzMjAxM2EucGRmABMAFC9Wb2x1bWVzL0FFIExhcHBlL0FFAAkAIQAhY3JibQAAcG9zeC9Wb2x1bWVzL0FFIExhcHBlL0FFAAD//wAAAAgADQAaACQAQgAAAAAAAAIBAAAAAAAAAAUAAAAAAAAAAAAAAAAAAAG8}}

@article{ester2015parietal,
	author = {Ester, E. F. and Sprague, T. C. and Serences, J. T.},
	date-added = {2020-05-27 10:28:50 +0200},
	date-modified = {2020-07-20 08:44:28 +0200},
	journal = {Neuron},
	local-url = {/Volumes/AE Lappe/AE/Bib/PDF/E/Ester_Serences2015a.pdf},
	number = {4},
	pages = {893--905},
	publisher = {Elsevier},
	title = {Parietal and frontal cortex encode {stimulus-specific} mnemonic representations during visual working memory},
	volume = {87},
	year = {2015},
	Bdsk-File-1 = {YnBsaXN0MDDSAQIDBFxyZWxhdGl2ZVBhdGhZYWxpYXNEYXRhXxAdUERGL0UvRXN0ZXJfU2VyZW5jZXMyMDE1YS5wZGZPEQF+AAAAAAF+AAIAAAJBRQAAAAAAAAAAAAAAAAAAAAAAAAAAAAAAAAAAAAAAQkQAAf////8XRXN0ZXJfU2VyZW5jZXMyMDE1YS5wZGYAAAAAAAAAAAAAAAAAAAAAAAAAAAAAAAAAAAAAAAAAAAAAAAAAAAAA/////wAAAAAAAAAAAAAAAAABAAQAABKBY3UAAAAAAAAAAAAAAAAAAUUAAAIANy86Vm9sdW1lczpBRSBMYXBwZTpBRTpCaWI6UERGOkU6RXN0ZXJfU2VyZW5jZXMyMDE1YS5wZGYAAA4AMAAXAEUAcwB0AGUAcgBfAFMAZQByAGUAbgBjAGUAcwAyADAAMQA1AGEALgBwAGQAZgAPAAYAAgBBAEUAEgAiL0JpYi9QREYvRS9Fc3Rlcl9TZXJlbmNlczIwMTVhLnBkZgATABQvVm9sdW1lcy9BRSBMYXBwZS9BRQAJACEAIWNyYm0AAHBvc3gvVm9sdW1lcy9BRSBMYXBwZS9BRQAA//8AAAAIAA0AGgAkAEQAAAAAAAACAQAAAAAAAAAFAAAAAAAAAAAAAAAAAAABxg==}}

@article{bochynska2015tracking,
	author = {Bochynska, A. and Laeng, B.},
	date-added = {2020-05-27 10:27:07 +0200},
	date-modified = {2020-05-27 10:28:04 +0200},
	journal = {Cognitive processing},
	local-url = {/Volumes/AE Lappe/AE/Bib/PDF/B/Bochynska_Laeng2015a.pdf},
	number = {1},
	pages = {159--163},
	publisher = {Springer},
	title = {Tracking down the path of {memory:} eye scanpaths facilitate retrieval of visuospatial information},
	volume = {16},
	year = {2015},
	Bdsk-File-1 = {YnBsaXN0MDDSAQIDBFxyZWxhdGl2ZVBhdGhZYWxpYXNEYXRhXxAeUERGL0IvQm9jaHluc2thX0xhZW5nMjAxNWEucGRmTxEBggAAAAABggACAAACQUUAAAAAAAAAAAAAAAAAAAAAAAAAAAAAAAAAAAAAAEJEAAH/////GEJvY2h5bnNrYV9MYWVuZzIwMTVhLnBkZgAAAAAAAAAAAAAAAAAAAAAAAAAAAAAAAAAAAAAAAAAAAAAAAAAAAP////8AAAAAAAAAAAAAAAAAAQAEAAASgWN1AAAAAAAAAAAAAAAAAAFCAAACADgvOlZvbHVtZXM6QUUgTGFwcGU6QUU6QmliOlBERjpCOkJvY2h5bnNrYV9MYWVuZzIwMTVhLnBkZgAOADIAGABCAG8AYwBoAHkAbgBzAGsAYQBfAEwAYQBlAG4AZwAyADAAMQA1AGEALgBwAGQAZgAPAAYAAgBBAEUAEgAjL0JpYi9QREYvQi9Cb2NoeW5za2FfTGFlbmcyMDE1YS5wZGYAABMAFC9Wb2x1bWVzL0FFIExhcHBlL0FFAAkAIQAhY3JibQAAcG9zeC9Wb2x1bWVzL0FFIExhcHBlL0FFAAD//wAAAAgADQAaACQARQAAAAAAAAIBAAAAAAAAAAUAAAAAAAAAAAAAAAAAAAHL}}

@article{ball2013oculomotor,
	author = {Ball, K. and Pearson, D. G. and Smith, D. T.},
	date-added = {2020-05-25 09:36:38 +0200},
	date-modified = {2020-07-10 11:17:55 +0200},
	journal = {Cognition},
	local-url = {/Volumes/AE Lappe/AE/Bib/PDF/B/Ball_Smith2013a.pdf},
	number = {2},
	pages = {439--446},
	publisher = {Elsevier},
	title = {Oculomotor involvement in spatial working memory is {task-specific}},
	volume = {129},
	year = {2013},
	Bdsk-File-1 = {YnBsaXN0MDDSAQIDBFxyZWxhdGl2ZVBhdGhZYWxpYXNEYXRhXxAZUERGL0IvQmFsbF9TbWl0aDIwMTNhLnBkZk8RAW4AAAAAAW4AAgAAAkFFAAAAAAAAAAAAAAAAAAAAAAAAAAAAAAAAAAAAAABCRAAB/////xNCYWxsX1NtaXRoMjAxM2EucGRmAAAAAAAAAAAAAAAAAAAAAAAAAAAAAAAAAAAAAAAAAAAAAAAAAAAAAAAAAAD/////AAAAAAAAAAAAAAAAAAEABAAAEoFjdQAAAAAAAAAAAAAAAAABQgAAAgAzLzpWb2x1bWVzOkFFIExhcHBlOkFFOkJpYjpQREY6QjpCYWxsX1NtaXRoMjAxM2EucGRmAAAOACgAEwBCAGEAbABsAF8AUwBtAGkAdABoADIAMAAxADMAYQAuAHAAZABmAA8ABgACAEEARQASAB4vQmliL1BERi9CL0JhbGxfU21pdGgyMDEzYS5wZGYAEwAUL1ZvbHVtZXMvQUUgTGFwcGUvQUUACQAhACFjcmJtAABwb3N4L1ZvbHVtZXMvQUUgTGFwcGUvQUUAAP//AAAACAANABoAJABAAAAAAAAAAgEAAAAAAAAABQAAAAAAAAAAAAAAAAAAAbI=}}

@article{noel2020increased,
	author = {Noel, J.-P. and Lakshminarasimhan, K. J. and Park, H. and Angelaki, D. E.},
	date-added = {2020-05-25 08:49:44 +0200},
	date-modified = {2020-05-25 09:10:42 +0200},
	journal = {Proceedings of the National Academy of Sciences},
	local-url = {/Volumes/AE Lappe/AE/Bib/PDF/N/Noel_Angelaki2020a.pdf},
	number = {20},
	pages = {11158--11166},
	publisher = {National Acad Sciences},
	title = {Increased variability but intact integration during visual navigation in Autism Spectrum Disorder},
	volume = {117},
	year = {2020},
	Bdsk-File-1 = {YnBsaXN0MDDSAQIDBFxyZWxhdGl2ZVBhdGhZYWxpYXNEYXRhXxAcUERGL04vTm9lbF9BbmdlbGFraTIwMjBhLnBkZk8RAXoAAAAAAXoAAgAAAkFFAAAAAAAAAAAAAAAAAAAAAAAAAAAAAAAAAAAAAABCRAAB/////xZOb2VsX0FuZ2VsYWtpMjAyMGEucGRmAAAAAAAAAAAAAAAAAAAAAAAAAAAAAAAAAAAAAAAAAAAAAAAAAAAAAAD/////AAAAAAAAAAAAAAAAAAEABAAAEoFjdQAAAAAAAAAAAAAAAAABTgAAAgA2LzpWb2x1bWVzOkFFIExhcHBlOkFFOkJpYjpQREY6TjpOb2VsX0FuZ2VsYWtpMjAyMGEucGRmAA4ALgAWAE4AbwBlAGwAXwBBAG4AZwBlAGwAYQBrAGkAMgAwADIAMABhAC4AcABkAGYADwAGAAIAQQBFABIAIS9CaWIvUERGL04vTm9lbF9BbmdlbGFraTIwMjBhLnBkZgAAEwAUL1ZvbHVtZXMvQUUgTGFwcGUvQUUACQAhACFjcmJtAABwb3N4L1ZvbHVtZXMvQUUgTGFwcGUvQUUAAP//AAAACAANABoAJABDAAAAAAAAAgEAAAAAAAAABQAAAAAAAAAAAAAAAAAAAcE=}}

@article{itoh2020spatial,
	author = {Itoh, T. D. and Takeya, R. and Tanaka, M.},
	date-added = {2020-05-19 10:30:06 +0200},
	date-modified = {2020-08-03 09:23:34 +0200},
	journal = {Scientific Reports},
	local-url = {/Volumes/AE Lappe/AE/Bib/PDF/I/Itoh_Tanaka2020a.pdf},
	number = {1},
	pages = {1--11},
	publisher = {Nature Publishing Group},
	title = {Spatial and temporal adaptation of predictive saccades based on motion inference},
	volume = {10},
	year = {2020},
	Bdsk-File-1 = {YnBsaXN0MDDSAQIDBFxyZWxhdGl2ZVBhdGhZYWxpYXNEYXRhXxAaUERGL0kvSXRvaF9UYW5ha2EyMDIwYS5wZGZPEQFyAAAAAAFyAAIAAAJBRQAAAAAAAAAAAAAAAAAAAAAAAAAAAAAAAAAAAAAAQkQAAf////8USXRvaF9UYW5ha2EyMDIwYS5wZGYAAAAAAAAAAAAAAAAAAAAAAAAAAAAAAAAAAAAAAAAAAAAAAAAAAAAAAAAA/////wAAAABQREYgQ0FSTwABAAQAABKBY3UAAAAAAAAAAAAAAAAAAUkAAAIANC86Vm9sdW1lczpBRSBMYXBwZTpBRTpCaWI6UERGOkk6SXRvaF9UYW5ha2EyMDIwYS5wZGYADgAqABQASQB0AG8AaABfAFQAYQBuAGEAawBhADIAMAAyADAAYQAuAHAAZABmAA8ABgACAEEARQASAB8vQmliL1BERi9JL0l0b2hfVGFuYWthMjAyMGEucGRmAAATABQvVm9sdW1lcy9BRSBMYXBwZS9BRQAJACEAIWNyYm0AAHBvc3gvVm9sdW1lcy9BRSBMYXBwZS9BRQAA//8AAAAIAA0AGgAkAEEAAAAAAAACAQAAAAAAAAAFAAAAAAAAAAAAAAAAAAABtw==}}

@article{idrees2020perceptual,
	author = {Idrees, S. and Baumann, M. P. and Franke, F. and M{\"u}nch, T. A. and Hafed, Z. M.},
	date-added = {2020-05-19 10:27:30 +0200},
	date-modified = {2020-08-03 09:21:02 +0200},
	journal = {Nature Communications},
	local-url = {/Volumes/AE Lappe/AE/Bib/PDF/I/Idrees_Hafed2020a.pdf},
	number = {1},
	pages = {1--19},
	publisher = {Nature Publishing Group},
	title = {Perceptual saccadic suppression starts in the retina},
	volume = {11},
	year = {2020},
	Bdsk-File-1 = {YnBsaXN0MDDSAQIDBFxyZWxhdGl2ZVBhdGhZYWxpYXNEYXRhXxAbUERGL0kvSWRyZWVzX0hhZmVkMjAyMGEucGRmTxEBdgAAAAABdgACAAACQUUAAAAAAAAAAAAAAAAAAAAAAAAAAAAAAAAAAAAAAEJEAAH/////FUlkcmVlc19IYWZlZDIwMjBhLnBkZgAAAAAAAAAAAAAAAAAAAAAAAAAAAAAAAAAAAAAAAAAAAAAAAAAAAAAAAP////8AAAAAUERGIENBUk8AAQAEAAASgWN1AAAAAAAAAAAAAAAAAAFJAAACADUvOlZvbHVtZXM6QUUgTGFwcGU6QUU6QmliOlBERjpJOklkcmVlc19IYWZlZDIwMjBhLnBkZgAADgAsABUASQBkAHIAZQBlAHMAXwBIAGEAZgBlAGQAMgAwADIAMABhAC4AcABkAGYADwAGAAIAQQBFABIAIC9CaWIvUERGL0kvSWRyZWVzX0hhZmVkMjAyMGEucGRmABMAFC9Wb2x1bWVzL0FFIExhcHBlL0FFAAkAIQAhY3JibQAAcG9zeC9Wb2x1bWVzL0FFIExhcHBlL0FFAAD//wAAAAgADQAaACQAQgAAAAAAAAIBAAAAAAAAAAUAAAAAAAAAAAAAAAAAAAG8}}

@article{Krekelberg.2010,
	author = {Krekelberg, B},
	date-added = {2020-05-19 10:24:17 +0200},
	date-modified = {2020-05-19 10:26:55 +0200},
	journal = {Current Biology},
	local-url = {/Volumes/AE Lappe/AE/Bib/PDF/K/Krekelberg2010a.pdf},
	month = {228-229},
	number = {5},
	title = {Saccadic suppression},
	volume = {20},
	year = {2010},
	Bdsk-File-1 = {YnBsaXN0MDDSAQIDBFxyZWxhdGl2ZVBhdGhZYWxpYXNEYXRhXxAZUERGL0svS3Jla2VsYmVyZzIwMTBhLnBkZk8RAW4AAAAAAW4AAgAAAkFFAAAAAAAAAAAAAAAAAAAAAAAAAAAAAAAAAAAAAABCRAAB/////xNLcmVrZWxiZXJnMjAxMGEucGRmAAAAAAAAAAAAAAAAAAAAAAAAAAAAAAAAAAAAAAAAAAAAAAAAAAAAAAAAAAD/////AAAAAAAAAAAAAAAAAAEABAAAEoFjdQAAAAAAAAAAAAAAAAABSwAAAgAzLzpWb2x1bWVzOkFFIExhcHBlOkFFOkJpYjpQREY6SzpLcmVrZWxiZXJnMjAxMGEucGRmAAAOACgAEwBLAHIAZQBrAGUAbABiAGUAcgBnADIAMAAxADAAYQAuAHAAZABmAA8ABgACAEEARQASAB4vQmliL1BERi9LL0tyZWtlbGJlcmcyMDEwYS5wZGYAEwAUL1ZvbHVtZXMvQUUgTGFwcGUvQUUACQAhACFjcmJtAABwb3N4L1ZvbHVtZXMvQUUgTGFwcGUvQUUAAP//AAAACAANABoAJABAAAAAAAAAAgEAAAAAAAAABQAAAAAAAAAAAAAAAAAAAbI=}}

@article{matsumura2011underwater,
	author = {Matsumura, M. and Watanabe, Y. Y. and Robinson, P. W. and Miller, P. J. O. and Costa, D. P. and Miyazaki, N.},
	date-added = {2020-05-19 10:20:44 +0200},
	date-modified = {2020-05-19 10:22:29 +0200},
	journal = {Journal of Experimental Biology},
	local-url = {/Volumes/AE Lappe/AE/Bib/PDF/M/Matsumura_Miyazaki2011a.pdf},
	number = {4},
	pages = {629--636},
	publisher = {The Company of Biologists Ltd},
	title = {Underwater and surface behavior of homing juvenile northern elephant seals},
	volume = {214},
	year = {2011},
	Bdsk-File-1 = {YnBsaXN0MDDSAQIDBFxyZWxhdGl2ZVBhdGhZYWxpYXNEYXRhXxAhUERGL00vTWF0c3VtdXJhX01peWF6YWtpMjAxMWEucGRmTxEBjgAAAAABjgACAAACQUUAAAAAAAAAAAAAAAAAAAAAAAAAAAAAAAAAAAAAAEJEAAH/////G01hdHN1bXVyYV9NaXlhemFraTIwMTFhLnBkZgAAAAAAAAAAAAAAAAAAAAAAAAAAAAAAAAAAAAAAAAAAAAAAAP////8AAAAAAAAAAAAAAAAAAQAEAAASgWN1AAAAAAAAAAAAAAAAAAFNAAACADsvOlZvbHVtZXM6QUUgTGFwcGU6QUU6QmliOlBERjpNOk1hdHN1bXVyYV9NaXlhemFraTIwMTFhLnBkZgAADgA4ABsATQBhAHQAcwB1AG0AdQByAGEAXwBNAGkAeQBhAHoAYQBrAGkAMgAwADEAMQBhAC4AcABkAGYADwAGAAIAQQBFABIAJi9CaWIvUERGL00vTWF0c3VtdXJhX01peWF6YWtpMjAxMWEucGRmABMAFC9Wb2x1bWVzL0FFIExhcHBlL0FFAAkAIQAhY3JibQAAcG9zeC9Wb2x1bWVzL0FFIExhcHBlL0FFAAD//wAAAAgADQAaACQASAAAAAAAAAIBAAAAAAAAAAUAAAAAAAAAAAAAAAAAAAHa}}

@article{mahajan2020impaired,
	author = {Mahajan, A. and Gupta, P. and Jacobs, J. and Marsili, L. and Sturchio, A. and Jinnah, H. A. and Espay, A. J. and Shaikh, A. G.},
	date-added = {2020-05-19 10:16:28 +0200},
	date-modified = {2020-05-19 10:20:39 +0200},
	journal = {The Cerebellum},
	local-url = {/Volumes/AE Lappe/AE/Bib/PDF/M/Mahajan2020_Article_ImpairedSaccadeAdaptationInTre.pdf},
	pages = {1--9},
	publisher = {Springer},
	title = {Impaired saccade adaptation in {tremor-dominant} cervical {dystonia---Evidence} for maladaptive cerebellum},
	year = {2020},
	Bdsk-File-1 = {YnBsaXN0MDDSAQIDBFxyZWxhdGl2ZVBhdGhZYWxpYXNEYXRhXxA8UERGL00vTWFoYWphbjIwMjBfQXJ0aWNsZV9JbXBhaXJlZFNhY2NhZGVBZGFwdGF0aW9uSW5UcmUucGRmTxEB+gAAAAAB+gACAAACQUUAAAAAAAAAAAAAAAAAAAAAAAAAAAAAAAAAAAAAAEJEAAH/////H01haGFqYW4yMDIwX0FydGljbCNGRkZGRkZGRi5wZGYAAAAAAAAAAAAAAAAAAAAAAAAAAAAAAAAAAAAAAAAAAP////8AAAAAAAAAAAAAAAAAAQAEAAASgWN1AAAAAAAAAAAAAAAAAAFNAAACAFYvOlZvbHVtZXM6QUUgTGFwcGU6QUU6QmliOlBERjpNOk1haGFqYW4yMDIwX0FydGljbGVfSW1wYWlyZWRTYWNjYWRlQWRhcHRhdGlvbkluVHJlLnBkZgAOAG4ANgBNAGEAaABhAGoAYQBuADIAMAAyADAAXwBBAHIAdABpAGMAbABlAF8ASQBtAHAAYQBpAHIAZQBkAFMAYQBjAGMAYQBkAGUAQQBkAGEAcAB0AGEAdABpAG8AbgBJAG4AVAByAGUALgBwAGQAZgAPAAYAAgBBAEUAEgBBL0JpYi9QREYvTS9NYWhhamFuMjAyMF9BcnRpY2xlX0ltcGFpcmVkU2FjY2FkZUFkYXB0YXRpb25JblRyZS5wZGYAABMAFC9Wb2x1bWVzL0FFIExhcHBlL0FFAAkAIQAhY3JibQAAcG9zeC9Wb2x1bWVzL0FFIExhcHBlL0FFAAD//wAAAAgADQAaACQAYwAAAAAAAAIBAAAAAAAAAAUAAAAAAAAAAAAAAAAAAAJh}}

@article{koller2020object,
	author = {K{\"o}ller, C. P. and Poth, C. H. and Herwig, A.},
	date-added = {2020-05-19 10:13:39 +0200},
	date-modified = {2020-08-27 10:17:34 +0200},
	journal = {Psychological research},
	local-url = {/Volumes/AE Lappe/AE/Bib/PDF/K/Köller2020_Article_ObjectDiscrepancyModulatesFeat.pdf},
	number = {1},
	pages = {231--244},
	publisher = {Springer},
	title = {Object discrepancy modulates feature prediction across eye movements},
	volume = {84},
	year = {2020},
	Bdsk-File-1 = {YnBsaXN0MDDSAQIDBFxyZWxhdGl2ZVBhdGhZYWxpYXNEYXRhbxA8AFAARABGAC8ASwAvAEsAbwMIAGwAbABlAHIAMgAwADIAMABfAEEAcgB0AGkAYwBsAGUAXwBPAGIAagBlAGMAdABEAGkAcwBjAHIAZQBwAGEAbgBjAHkATQBvAGQAdQBsAGEAdABlAHMARgBlAGEAdAAuAHAAZABmTxEB/AAAAAAB/AACAAACQUUAAAAAAAAAAAAAAAAAAAAAAAAAAAAAAAAAAAAAAEJEAAH/////H0uabGxlcjIwMjBfQXJ0aWNsZSNGRkZGRkZGRi5wZGYAAAAAAAAAAAAAAAAAAAAAAAAAAAAAAAAAAAAAAAAAAP////8AAAAAUERGIENBUk8AAQAEAAASgWN1AAAAAAAAAAAAAAAAAAFLAAACAFcvOlZvbHVtZXM6QUUgTGFwcGU6QUU6QmliOlBERjpLOktvzIhsbGVyMjAyMF9BcnRpY2xlX09iamVjdERpc2NyZXBhbmN5TW9kdWxhdGVzRmVhdC5wZGYAAA4AbgA2AEsAbwMIAGwAbABlAHIAMgAwADIAMABfAEEAcgB0AGkAYwBsAGUAXwBPAGIAagBlAGMAdABEAGkAcwBjAHIAZQBwAGEAbgBjAHkATQBvAGQAdQBsAGEAdABlAHMARgBlAGEAdAAuAHAAZABmAA8ABgACAEEARQASAEIvQmliL1BERi9LL0tvzIhsbGVyMjAyMF9BcnRpY2xlX09iamVjdERpc2NyZXBhbmN5TW9kdWxhdGVzRmVhdC5wZGYAEwAUL1ZvbHVtZXMvQUUgTGFwcGUvQUUACQAhACFjcmJtAABwb3N4L1ZvbHVtZXMvQUUgTGFwcGUvQUUAAP//AAAACAANABoAJACfAAAAAAAAAgEAAAAAAAAABQAAAAAAAAAAAAAAAAAAAp8=}}

@article{de1975functional,
	author = {De Monasterio, F. M. and Gouras, P.},
	date-added = {2020-05-19 10:11:42 +0200},
	date-modified = {2020-08-03 09:01:47 +0200},
	journal = {The Journal of physiology},
	local-url = {/Volumes/AE Lappe/AE/Bib/PDF/D/De Monasterio_Gouras1975a.pdf},
	number = {1},
	pages = {167--195},
	publisher = {Wiley Online Library},
	title = {Functional properties of ganglion cells of the rhesus monkey retina.},
	volume = {251},
	year = {1975},
	Bdsk-File-1 = {YnBsaXN0MDDSAQIDBFxyZWxhdGl2ZVBhdGhZYWxpYXNEYXRhXxAjUERGL0QvRGUgTW9uYXN0ZXJpb19Hb3VyYXMxOTc1YS5wZGZPEQGWAAAAAAGWAAIAAAJBRQAAAAAAAAAAAAAAAAAAAAAAAAAAAAAAAAAAAAAAQkQAAf////8dRGUgTW9uYXN0ZXJpb19Hb3VyYXMxOTc1YS5wZGYAAAAAAAAAAAAAAAAAAAAAAAAAAAAAAAAAAAAAAAAAAAAA/////wAAAABQREYgQ0FSTwABAAQAABKBY3UAAAAAAAAAAAAAAAAAAUQAAAIAPS86Vm9sdW1lczpBRSBMYXBwZTpBRTpCaWI6UERGOkQ6RGUgTW9uYXN0ZXJpb19Hb3VyYXMxOTc1YS5wZGYAAA4APAAdAEQAZQAgAE0AbwBuAGEAcwB0AGUAcgBpAG8AXwBHAG8AdQByAGEAcwAxADkANwA1AGEALgBwAGQAZgAPAAYAAgBBAEUAEgAoL0JpYi9QREYvRC9EZSBNb25hc3RlcmlvX0dvdXJhczE5NzVhLnBkZgATABQvVm9sdW1lcy9BRSBMYXBwZS9BRQAJACEAIWNyYm0AAHBvc3gvVm9sdW1lcy9BRSBMYXBwZS9BRQAA//8AAAAIAA0AGgAkAEoAAAAAAAACAQAAAAAAAAAFAAAAAAAAAAAAAAAAAAAB5A==}}

@article{qi2020go,
	author = {Qi, M. and Liu, G. and Cui, J.},
	date-added = {2020-05-19 10:08:34 +0200},
	date-modified = {2020-05-19 10:11:13 +0200},
	journal = {IEEE Access},
	local-url = {/Volumes/AE Lappe/AE/Bib/PDF/Q/Qi_Cui2020a.pdf},
	pages = {49028--49037},
	publisher = {IEEE},
	title = {{Go-in-Circles:} a directed walking algorithm for {VR} navigation based on {one-step-ahead} strategy},
	volume = {8},
	year = {2020},
	Bdsk-File-1 = {YnBsaXN0MDDSAQIDBFxyZWxhdGl2ZVBhdGhZYWxpYXNEYXRhXxAVUERGL1EvUWlfQ3VpMjAyMGEucGRmTxEBXgAAAAABXgACAAACQUUAAAAAAAAAAAAAAAAAAAAAAAAAAAAAAAAAAAAAAEJEAAH/////D1FpX0N1aTIwMjBhLnBkZgAAAAAAAAAAAAAAAAAAAAAAAAAAAAAAAAAAAAAAAAAAAAAAAAAAAAAAAAAAAAAAAP////8AAAAAUERGIENBUk8AAQAEAAASgWN1AAAAAAAAAAAAAAAAAAFRAAACAC8vOlZvbHVtZXM6QUUgTGFwcGU6QUU6QmliOlBERjpROlFpX0N1aTIwMjBhLnBkZgAADgAgAA8AUQBpAF8AQwB1AGkAMgAwADIAMABhAC4AcABkAGYADwAGAAIAQQBFABIAGi9CaWIvUERGL1EvUWlfQ3VpMjAyMGEucGRmABMAFC9Wb2x1bWVzL0FFIExhcHBlL0FFAAkAIQAhY3JibQAAcG9zeC9Wb2x1bWVzL0FFIExhcHBlL0FFAAD//wAAAAgADQAaACQAPAAAAAAAAAIBAAAAAAAAAAUAAAAAAAAAAAAAAAAAAAGe}}

@article{durant2020combined,
	author = {Durant, S. and Zanker, J. M.},
	date-added = {2020-05-19 09:58:43 +0200},
	date-modified = {2020-05-19 09:59:40 +0200},
	journal = {Plos one},
	local-url = {/Volumes/AE Lappe/AE/Bib/PDF/D/Durant_Zanker2020a.pdf},
	number = {1},
	pages = {e0228345},
	publisher = {Public Library of Science San Francisco, CA USA},
	title = {The combined effect of eye movements improve head centred local motion information during walking},
	volume = {15},
	year = {2020},
	Bdsk-File-1 = {YnBsaXN0MDDSAQIDBFxyZWxhdGl2ZVBhdGhZYWxpYXNEYXRhXxAcUERGL0QvRHVyYW50X1phbmtlcjIwMjBhLnBkZk8RAXoAAAAAAXoAAgAAAkFFAAAAAAAAAAAAAAAAAAAAAAAAAAAAAAAAAAAAAABCRAAB/////xZEdXJhbnRfWmFua2VyMjAyMGEucGRmAAAAAAAAAAAAAAAAAAAAAAAAAAAAAAAAAAAAAAAAAAAAAAAAAAAAAAD/////AAAAAAAAAAAAAAAAAAEABAAAEoFjdQAAAAAAAAAAAAAAAAABRAAAAgA2LzpWb2x1bWVzOkFFIExhcHBlOkFFOkJpYjpQREY6RDpEdXJhbnRfWmFua2VyMjAyMGEucGRmAA4ALgAWAEQAdQByAGEAbgB0AF8AWgBhAG4AawBlAHIAMgAwADIAMABhAC4AcABkAGYADwAGAAIAQQBFABIAIS9CaWIvUERGL0QvRHVyYW50X1phbmtlcjIwMjBhLnBkZgAAEwAUL1ZvbHVtZXMvQUUgTGFwcGUvQUUACQAhACFjcmJtAABwb3N4L1ZvbHVtZXMvQUUgTGFwcGUvQUUAAP//AAAACAANABoAJABDAAAAAAAAAgEAAAAAAAAABQAAAAAAAAAAAAAAAAAAAcE=}}

@article{cheng2019perceived,
	author = {Cheng, X. and Lou, C. and Ding, Xi. and Liu, W. and Zhang, X. and Fan, Z. and Harris, J.},
	date-added = {2020-05-19 09:56:05 +0200},
	date-modified = {2020-08-03 09:09:04 +0200},
	journal = {PloS one},
	local-url = {/Volumes/AE Lappe/AE/Bib/PDF/C/Cheng_Harris2019a.pdf},
	number = {3},
	publisher = {Public Library of Science},
	title = {Perceived shift of the centres of contracting and expanding optic flow fields: Different biases in the lower-right and upper-right visual quadrants},
	volume = {14},
	year = {2019},
	Bdsk-File-1 = {YnBsaXN0MDDSAQIDBFxyZWxhdGl2ZVBhdGhZYWxpYXNEYXRhXxAbUERGL0MvQ2hlbmdfSGFycmlzMjAxOWEucGRmTxEBdgAAAAABdgACAAACQUUAAAAAAAAAAAAAAAAAAAAAAAAAAAAAAAAAAAAAAEJEAAH/////FUNoZW5nX0hhcnJpczIwMTlhLnBkZgAAAAAAAAAAAAAAAAAAAAAAAAAAAAAAAAAAAAAAAAAAAAAAAAAAAAAAAP////8AAAAAUERGIENBUk8AAQAEAAASgWN1AAAAAAAAAAAAAAAAAAFDAAACADUvOlZvbHVtZXM6QUUgTGFwcGU6QUU6QmliOlBERjpDOkNoZW5nX0hhcnJpczIwMTlhLnBkZgAADgAsABUAQwBoAGUAbgBnAF8ASABhAHIAcgBpAHMAMgAwADEAOQBhAC4AcABkAGYADwAGAAIAQQBFABIAIC9CaWIvUERGL0MvQ2hlbmdfSGFycmlzMjAxOWEucGRmABMAFC9Wb2x1bWVzL0FFIExhcHBlL0FFAAkAIQAhY3JibQAAcG9zeC9Wb2x1bWVzL0FFIExhcHBlL0FFAAD//wAAAAgADQAaACQAQgAAAAAAAAIBAAAAAAAAAAUAAAAAAAAAAAAAAAAAAAG8}}

@article{kuffler1953discharge,
	author = {Kuffler, S. W.},
	date-added = {2020-05-19 09:54:26 +0200},
	date-modified = {2020-08-03 09:31:07 +0200},
	journal = {Journal of neurophysiology},
	local-url = {/Volumes/AE Lappe/AE/Bib/PDF/K/Kuffler1953b.pdf},
	number = {1},
	pages = {37--68},
	title = {Discharge patterns and functional organization of mammalian retina},
	volume = {16},
	year = {1953},
	Bdsk-File-1 = {YnBsaXN0MDDSAQIDBFxyZWxhdGl2ZVBhdGhZYWxpYXNEYXRhXxAWUERGL0svS3VmZmxlcjE5NTNiLnBkZk8RAWIAAAAAAWIAAgAAAkFFAAAAAAAAAAAAAAAAAAAAAAAAAAAAAAAAAAAAAABCRAAB/////xBLdWZmbGVyMTk1M2IucGRmAAAAAAAAAAAAAAAAAAAAAAAAAAAAAAAAAAAAAAAAAAAAAAAAAAAAAAAAAAAAAAD/////AAAAAFBERiBDQVJPAAEABAAAEoFjdQAAAAAAAAAAAAAAAAABSwAAAgAwLzpWb2x1bWVzOkFFIExhcHBlOkFFOkJpYjpQREY6SzpLdWZmbGVyMTk1M2IucGRmAA4AIgAQAEsAdQBmAGYAbABlAHIAMQA5ADUAMwBiAC4AcABkAGYADwAGAAIAQQBFABIAGy9CaWIvUERGL0svS3VmZmxlcjE5NTNiLnBkZgAAEwAUL1ZvbHVtZXMvQUUgTGFwcGUvQUUACQAhACFjcmJtAABwb3N4L1ZvbHVtZXMvQUUgTGFwcGUvQUUAAP//AAAACAANABoAJAA9AAAAAAAAAgEAAAAAAAAABQAAAAAAAAAAAAAAAAAAAaM=}}

@article{yin2020savings,
	author = {Yin, C. and Wei, K.},
	date-added = {2020-05-19 09:52:00 +0200},
	date-modified = {2020-08-27 10:08:17 +0200},
	journal = {Journal of Neurophysiology},
	local-url = {/Volumes/AE Lappe/AE/Bib/PDF/Y/Yin_Wei2020a.pdf},
	number = {3},
	pages = {1180--1192},
	publisher = {American Physiological Society Bethesda, MD},
	title = {Savings in sensorimotor adaptation without an explicit strategy},
	volume = {123},
	year = {2020},
	Bdsk-File-1 = {YnBsaXN0MDDSAQIDBFxyZWxhdGl2ZVBhdGhZYWxpYXNEYXRhXxAWUERGL1kvWWluX1dlaTIwMjBhLnBkZk8RAWIAAAAAAWIAAgAAAkFFAAAAAAAAAAAAAAAAAAAAAAAAAAAAAAAAAAAAAABCRAAB/////xBZaW5fV2VpMjAyMGEucGRmAAAAAAAAAAAAAAAAAAAAAAAAAAAAAAAAAAAAAAAAAAAAAAAAAAAAAAAAAAAAAAD/////AAAAAFBERiBDQVJPAAEABAAAEoFjdQAAAAAAAAAAAAAAAAABWQAAAgAwLzpWb2x1bWVzOkFFIExhcHBlOkFFOkJpYjpQREY6WTpZaW5fV2VpMjAyMGEucGRmAA4AIgAQAFkAaQBuAF8AVwBlAGkAMgAwADIAMABhAC4AcABkAGYADwAGAAIAQQBFABIAGy9CaWIvUERGL1kvWWluX1dlaTIwMjBhLnBkZgAAEwAUL1ZvbHVtZXMvQUUgTGFwcGUvQUUACQAhACFjcmJtAABwb3N4L1ZvbHVtZXMvQUUgTGFwcGUvQUUAAP//AAAACAANABoAJAA9AAAAAAAAAgEAAAAAAAAABQAAAAAAAAAAAAAAAAAAAaM=}}

@article{valsecchi2020comparison,
	author = {Valsecchi, M. and Cassanello, C. and Herwig, A. and Rolfs, M. and Gegenfurtner, K. R.},
	date-added = {2020-05-19 09:49:15 +0200},
	date-modified = {2020-08-27 09:55:24 +0200},
	journal = {Journal of Vision},
	local-url = {/Volumes/AE Lappe/AE/Bib/PDF/V/Valsecchi_Gegenfurtner2020a.pdf},
	number = {4},
	pages = {2--2},
	publisher = {The Association for Research in Vision and Ophthalmology},
	title = {A comparison of the temporal and spatial properties of trans-saccadic perceptual recalibration and saccadic adaptation},
	volume = {20},
	year = {2020},
	Bdsk-File-1 = {YnBsaXN0MDDSAQIDBFxyZWxhdGl2ZVBhdGhZYWxpYXNEYXRhXxAlUERGL1YvVmFsc2VjY2hpX0dlZ2VuZnVydG5lcjIwMjBhLnBkZk8RAZ4AAAAAAZ4AAgAAAkFFAAAAAAAAAAAAAAAAAAAAAAAAAAAAAAAAAAAAAABCRAAB/////x9WYWxzZWNjaGlfR2VnZW5mdXJ0bmVyMjAyMGEucGRmAAAAAAAAAAAAAAAAAAAAAAAAAAAAAAAAAAAAAAAAAAD/////AAAAAFBERiBDQVJPAAEABAAAEoFjdQAAAAAAAAAAAAAAAAABVgAAAgA/LzpWb2x1bWVzOkFFIExhcHBlOkFFOkJpYjpQREY6VjpWYWxzZWNjaGlfR2VnZW5mdXJ0bmVyMjAyMGEucGRmAAAOAEAAHwBWAGEAbABzAGUAYwBjAGgAaQBfAEcAZQBnAGUAbgBmAHUAcgB0AG4AZQByADIAMAAyADAAYQAuAHAAZABmAA8ABgACAEEARQASACovQmliL1BERi9WL1ZhbHNlY2NoaV9HZWdlbmZ1cnRuZXIyMDIwYS5wZGYAEwAUL1ZvbHVtZXMvQUUgTGFwcGUvQUUACQAhACFjcmJtAABwb3N4L1ZvbHVtZXMvQUUgTGFwcGUvQUUAAP//AAAACAANABoAJABMAAAAAAAAAgEAAAAAAAAABQAAAAAAAAAAAAAAAAAAAe4=}}

@article{Holt.03,
	author = {Holt, E. B.},
	date-added = {2020-05-19 09:39:41 +0200},
	date-modified = {2020-05-19 10:04:42 +0200},
	journal = {The Psychological Review},
	local-url = {/Volumes/AE Lappe/AE/Bib/PDF/H/Holt_1903.pdf},
	pages = {3-46},
	title = {Eye movement and central anaesthesia},
	volume = {I},
	year = {1903},
	Bdsk-File-1 = {YnBsaXN0MDDSAQIDBFxyZWxhdGl2ZVBhdGhZYWxpYXNEYXRhXxATUERGL0gvSG9sdF8xOTAzLnBkZk8RAVYAAAAAAVYAAgAAAkFFAAAAAAAAAAAAAAAAAAAAAAAAAAAAAAAAAAAAAABCRAAB/////w1Ib2x0XzE5MDMucGRmAAAAAAAAAAAAAAAAAAAAAAAAAAAAAAAAAAAAAAAAAAAAAAAAAAAAAAAAAAAAAAAAAAD/////AAAAAAAAAAAAAAAAAAEABAAAEoFjdQAAAAAAAAAAAAAAAAABSAAAAgAtLzpWb2x1bWVzOkFFIExhcHBlOkFFOkJpYjpQREY6SDpIb2x0XzE5MDMucGRmAAAOABwADQBIAG8AbAB0AF8AMQA5ADAAMwAuAHAAZABmAA8ABgACAEEARQASABgvQmliL1BERi9IL0hvbHRfMTkwMy5wZGYAEwAUL1ZvbHVtZXMvQUUgTGFwcGUvQUUACQAhACFjcmJtAABwb3N4L1ZvbHVtZXMvQUUgTGFwcGUvQUUAAP//AAAACAANABoAJAA6AAAAAAAAAgEAAAAAAAAABQAAAAAAAAAAAAAAAAAAAZQ=}}

@article{pitzalis2020neural,
	author = {Pitzalis, S. and Serra, C. and Sulpizio, V. and Committeri, G. and de Pasquale, F. and Fattori, P. and Galletti, C. and Sepe, R. and Galati, G.},
	date-added = {2020-05-19 09:34:34 +0200},
	date-modified = {2020-08-04 13:21:22 +0200},
	journal = {Human Brain Mapping},
	local-url = {/Volumes/AE Lappe/AE/Bib/PDF/P/Pitzalis, S. and Serra, C. and Sulpizio, V. and Committeri, G. and de Pasquale, F. and Fattori, P. and Galletti, C. and Sepe, R. and Galati, G. and 2020.pdf},
	number = {4},
	pages = {1084--1111},
	publisher = {Wiley Online Library},
	title = {Neural bases of {self-and object-motion} in a naturalistic vision},
	volume = {41},
	year = {2020},
	Bdsk-File-1 = {YnBsaXN0MDDSAQIDBFxyZWxhdGl2ZVBhdGhZYWxpYXNEYXRhXxCKUERGL1AvUGl0emFsaXMsIFMuLCBTZXJyYSwgQy4sIFN1bHBpemlvLCBWLiwgQ29tbWl0dGVyaSwgRy4sIGRlIFBhc3F1YWxlLCBGLiwgRmF0dG9yaSwgUC4sIEdhbGxldHRpLCBDLiwgU2VwZSwgUi4gYW5kIEdhbGF0aSwgRy4sIDIwMjAucGRmTxEDMgAAAAADMgACAAACQUUAAAAAAAAAAAAAAAAAAAAAAAAAAAAAAAAAAAAAAEJEAAH/////H1BpdHphbGlzLCBTLiwgU2VyciNGRkZGRkZGRi5wZGYAAAAAAAAAAAAAAAAAAAAAAAAAAAAAAAAAAAAAAAAAAP////8AAAAAUERGIENBUk8AAQAEAAASgWN1AAAAAAAAAAAAAAAAAAFQAAACAKQvOlZvbHVtZXM6QUUgTGFwcGU6QUU6QmliOlBERjpQOlBpdHphbGlzLCBTLiwgU2VycmEsIEMuLCBTdWxwaXppbywgVi4sIENvbW1pdHRlcmksIEcuLCBkZSBQYXNxdWFsZSwgRi4sIEZhdHRvcmksIFAuLCBHYWxsZXR0aSwgQy4sIFNlcGUsIFIuIGFuZCBHYWxhdGksIEcuLCAyMDIwLnBkZgAOAQoAhABQAGkAdAB6AGEAbABpAHMALAAgAFMALgAsACAAUwBlAHIAcgBhACwAIABDAC4ALAAgAFMAdQBsAHAAaQB6AGkAbwAsACAAVgAuACwAIABDAG8AbQBtAGkAdAB0AGUAcgBpACwAIABHAC4ALAAgAGQAZQAgAFAAYQBzAHEAdQBhAGwAZQAsACAARgAuACwAIABGAGEAdAB0AG8AcgBpACwAIABQAC4ALAAgAEcAYQBsAGwAZQB0AHQAaQAsACAAQwAuACwAIABTAGUAcABlACwAIABSAC4AIABhAG4AZAAgAEcAYQBsAGEAdABpACwAIABHAC4ALAAgADIAMAAyADAALgBwAGQAZgAPAAYAAgBBAEUAEgCPL0JpYi9QREYvUC9QaXR6YWxpcywgUy4sIFNlcnJhLCBDLiwgU3VscGl6aW8sIFYuLCBDb21taXR0ZXJpLCBHLiwgZGUgUGFzcXVhbGUsIEYuLCBGYXR0b3JpLCBQLiwgR2FsbGV0dGksIEMuLCBTZXBlLCBSLiBhbmQgR2FsYXRpLCBHLiwgMjAyMC5wZGYAABMAFC9Wb2x1bWVzL0FFIExhcHBlL0FFAAkAIQAhY3JibQAAcG9zeC9Wb2x1bWVzL0FFIExhcHBlL0FFAAD//wAAAAgADQAaACQAsQAAAAAAAAIBAAAAAAAAAAUAAAAAAAAAAAAAAAAAAAPn}}

@article{gu2020neural,
	author = {Gu, J. and Liu, B. and Sun, Xi. and Ma, F. and Li, X.},
	date-added = {2020-05-19 09:31:19 +0200},
	date-modified = {2020-05-19 09:32:41 +0200},
	journal = {Brain Imaging and Behavior},
	local-url = {/Volumes/AE Lappe/AE/Bib/PDF/G/Gu_Li2020a.pdf},
	pages = {1--13},
	publisher = {Springer},
	title = {Neural interactions in occipitotemporal cortex during basic human movement perception by dynamic causal modeling},
	year = {2020},
	Bdsk-File-1 = {YnBsaXN0MDDSAQIDBFxyZWxhdGl2ZVBhdGhZYWxpYXNEYXRhXxAUUERGL0cvR3VfTGkyMDIwYS5wZGZPEQFaAAAAAAFaAAIAAAJBRQAAAAAAAAAAAAAAAAAAAAAAAAAAAAAAAAAAAAAAQkQAAf////8OR3VfTGkyMDIwYS5wZGYAAAAAAAAAAAAAAAAAAAAAAAAAAAAAAAAAAAAAAAAAAAAAAAAAAAAAAAAAAAAAAAAA/////wAAAAAAAAAAAAAAAAABAAQAABKBY3UAAAAAAAAAAAAAAAAAAUcAAAIALi86Vm9sdW1lczpBRSBMYXBwZTpBRTpCaWI6UERGOkc6R3VfTGkyMDIwYS5wZGYADgAeAA4ARwB1AF8ATABpADIAMAAyADAAYQAuAHAAZABmAA8ABgACAEEARQASABkvQmliL1BERi9HL0d1X0xpMjAyMGEucGRmAAATABQvVm9sdW1lcy9BRSBMYXBwZS9BRQAJACEAIWNyYm0AAHBvc3gvVm9sdW1lcy9BRSBMYXBwZS9BRQAA//8AAAAIAA0AGgAkADsAAAAAAAACAQAAAAAAAAAFAAAAAAAAAAAAAAAAAAABmQ==}}

@article{helmer2017saccadic,
	author = {Helmer, D. and Geurten, B. R. H. and Dehnhardt, G. and Hanke, F. D.},
	date-added = {2020-05-19 09:29:11 +0200},
	date-modified = {2020-05-19 09:30:46 +0200},
	journal = {Frontiers in physiology},
	local-url = {/Volumes/AE Lappe/AE/Bib/PDF/H/Helmer_Hanke2017a.pdf},
	pages = {660},
	publisher = {Frontiers},
	title = {Saccadic movement strategy in common cuttlefish (Sepia officinalis)},
	volume = {7},
	year = {2017},
	Bdsk-File-1 = {YnBsaXN0MDDSAQIDBFxyZWxhdGl2ZVBhdGhZYWxpYXNEYXRhXxAbUERGL0gvSGVsbWVyX0hhbmtlMjAxN2EucGRmTxEBdgAAAAABdgACAAACQUUAAAAAAAAAAAAAAAAAAAAAAAAAAAAAAAAAAAAAAEJEAAH/////FUhlbG1lcl9IYW5rZTIwMTdhLnBkZgAAAAAAAAAAAAAAAAAAAAAAAAAAAAAAAAAAAAAAAAAAAAAAAAAAAAAAAP////8AAAAAAAAAAAAAAAAAAQAEAAASgWN1AAAAAAAAAAAAAAAAAAFIAAACADUvOlZvbHVtZXM6QUUgTGFwcGU6QUU6QmliOlBERjpIOkhlbG1lcl9IYW5rZTIwMTdhLnBkZgAADgAsABUASABlAGwAbQBlAHIAXwBIAGEAbgBrAGUAMgAwADEANwBhAC4AcABkAGYADwAGAAIAQQBFABIAIC9CaWIvUERGL0gvSGVsbWVyX0hhbmtlMjAxN2EucGRmABMAFC9Wb2x1bWVzL0FFIExhcHBlL0FFAAkAIQAhY3JibQAAcG9zeC9Wb2x1bWVzL0FFIExhcHBlL0FFAAD//wAAAAgADQAaACQAQgAAAAAAAAIBAAAAAAAAAAUAAAAAAAAAAAAAAAAAAAG8}}

@article{matthis2014visual,
	author = {Matthis, J. S .and Fajen, B. R.},
	date-added = {2020-05-19 09:26:49 +0200},
	date-modified = {2020-08-03 09:50:18 +0200},
	journal = {Journal of experimental psychology: human perception and performance},
	local-url = {/Volumes/AE Lappe/AE/Bib/PDF/M/Matthis2014a.pdf},
	number = {1},
	pages = {106},
	publisher = {American Psychological Association},
	title = {Visual control of foot placement when walking over complex terrain.},
	volume = {40},
	year = {2014},
	Bdsk-File-1 = {YnBsaXN0MDDSAQIDBFxyZWxhdGl2ZVBhdGhZYWxpYXNEYXRhXxAWUERGL00vTWF0dGhpczIwMTRhLnBkZk8RAWIAAAAAAWIAAgAAAkFFAAAAAAAAAAAAAAAAAAAAAAAAAAAAAAAAAAAAAABCRAAB/////xBNYXR0aGlzMjAxNGEucGRmAAAAAAAAAAAAAAAAAAAAAAAAAAAAAAAAAAAAAAAAAAAAAAAAAAAAAAAAAAAAAAD/////AAAAAFBERiBDQVJPAAEABAAAEoFjdQAAAAAAAAAAAAAAAAABTQAAAgAwLzpWb2x1bWVzOkFFIExhcHBlOkFFOkJpYjpQREY6TTpNYXR0aGlzMjAxNGEucGRmAA4AIgAQAE0AYQB0AHQAaABpAHMAMgAwADEANABhAC4AcABkAGYADwAGAAIAQQBFABIAGy9CaWIvUERGL00vTWF0dGhpczIwMTRhLnBkZgAAEwAUL1ZvbHVtZXMvQUUgTGFwcGUvQUUACQAhACFjcmJtAABwb3N4L1ZvbHVtZXMvQUUgTGFwcGUvQUUAAP//AAAACAANABoAJAA9AAAAAAAAAgEAAAAAAAAABQAAAAAAAAAAAAAAAAAAAaM=}}

@article{chevaillier2014can,
	author = {Chevaillier, D. and Karpytchev, M. and Mcconnell, B. J. and Moss, S. and Vincent, C.},
	date-added = {2020-05-19 09:23:19 +0200},
	date-modified = {2020-05-19 09:25:39 +0200},
	journal = {Marine Mammal Science},
	local-url = {/Volumes/AE Lappe/AE/Bib/PDF/C/Chevaillier, D. et al. (2014). crossing channel gray seals.pdf},
	number = {1},
	pages = {374--380},
	title = {Can gray seals maintain heading within areas of high tidal current? Preliminary results from numerical modeling and GPS observations},
	volume = {30},
	year = {2014},
	Bdsk-File-1 = {YnBsaXN0MDDSAQIDBFxyZWxhdGl2ZVBhdGhZYWxpYXNEYXRhXxBEUERGL0MvQ2hldmFpbGxpZXIsIEQuIGV0IGFsLiAoMjAxNCkuIGNyb3NzaW5nIGNoYW5uZWwgZ3JheSBzZWFscy5wZGZPEQIaAAAAAAIaAAIAAAJBRQAAAAAAAAAAAAAAAAAAAAAAAAAAAAAAAAAAAAAAQkQAAf////8fQ2hldmFpbGxpZXIsIEQuIGV0I0ZGRkZGRkZGLnBkZgAAAAAAAAAAAAAAAAAAAAAAAAAAAAAAAAAAAAAAAAAA/////wAAAAAAAAAAAAAAAAABAAQAABKBY3UAAAAAAAAAAAAAAAAAAUMAAAIAXi86Vm9sdW1lczpBRSBMYXBwZTpBRTpCaWI6UERGOkM6Q2hldmFpbGxpZXIsIEQuIGV0IGFsLiAoMjAxNCkuIGNyb3NzaW5nIGNoYW5uZWwgZ3JheSBzZWFscy5wZGYADgB+AD4AQwBoAGUAdgBhAGkAbABsAGkAZQByACwAIABEAC4AIABlAHQAIABhAGwALgAgACgAMgAwADEANAApAC4AIABjAHIAbwBzAHMAaQBuAGcAIABjAGgAYQBuAG4AZQBsACAAZwByAGEAeQAgAHMAZQBhAGwAcwAuAHAAZABmAA8ABgACAEEARQASAEkvQmliL1BERi9DL0NoZXZhaWxsaWVyLCBELiBldCBhbC4gKDIwMTQpLiBjcm9zc2luZyBjaGFubmVsIGdyYXkgc2VhbHMucGRmAAATABQvVm9sdW1lcy9BRSBMYXBwZS9BRQAJACEAIWNyYm0AAHBvc3gvVm9sdW1lcy9BRSBMYXBwZS9BRQAA//8AAAAIAA0AGgAkAGsAAAAAAAACAQAAAAAAAAAFAAAAAAAAAAAAAAAAAAACiQ==}}

@article{burr1982selective,
	author = {Burr, D. C. and Holt, J. and Johnstone, J.R. and Ross, J.},
	date-added = {2020-05-19 09:20:01 +0200},
	date-modified = {2020-05-19 09:22:18 +0200},
	journal = {The Journal of physiology},
	local-url = {/Volumes/AE Lappe/AE/Bib/PDF/B/Burr, D.C.1982.pdf},
	number = {1},
	pages = {1--15},
	publisher = {Wiley Online Library},
	title = {Selective depression of motion sensitivity during saccades.},
	volume = {333},
	year = {1982},
	Bdsk-File-1 = {YnBsaXN0MDDSAQIDBFxyZWxhdGl2ZVBhdGhZYWxpYXNEYXRhXxAYUERGL0IvQnVyciwgRC5DLjE5ODIucGRmTxEBagAAAAABagACAAACQUUAAAAAAAAAAAAAAAAAAAAAAAAAAAAAAAAAAAAAAEJEAAH/////EkJ1cnIsIEQuQy4xOTgyLnBkZgAAAAAAAAAAAAAAAAAAAAAAAAAAAAAAAAAAAAAAAAAAAAAAAAAAAAAAAAAAAP////8AAAAAUERGIENBUk8AAQAEAAASgWN1AAAAAAAAAAAAAAAAAAFCAAACADIvOlZvbHVtZXM6QUUgTGFwcGU6QUU6QmliOlBERjpCOkJ1cnIsIEQuQy4xOTgyLnBkZgAOACYAEgBCAHUAcgByACwAIABEAC4AQwAuADEAOQA4ADIALgBwAGQAZgAPAAYAAgBBAEUAEgAdL0JpYi9QREYvQi9CdXJyLCBELkMuMTk4Mi5wZGYAABMAFC9Wb2x1bWVzL0FFIExhcHBlL0FFAAkAIQAhY3JibQAAcG9zeC9Wb2x1bWVzL0FFIExhcHBlL0FFAAD//wAAAAgADQAaACQAPwAAAAAAAAIBAAAAAAAAAAUAAAAAAAAAAAAAAAAAAAGt}}

@article{bossard2020viewpoint,
	author = {Bossard, M. and Goulon, C. and Mestre, D.},
	date-added = {2020-05-19 09:18:09 +0200},
	date-modified = {2020-05-19 09:19:33 +0200},
	journal = {Experimental Brain Research},
	local-url = {/Volumes/AE Lappe/AE/Bib/PDF/B/Bossard2020_Article_ViewpointOscillationImprovesTh.pdf},
	pages = {1--11},
	publisher = {Springer},
	title = {Viewpoint oscillation improves the perception of distance travelled in static observers but not during treadmill walking},
	year = {2020},
	Bdsk-File-1 = {YnBsaXN0MDDSAQIDBFxyZWxhdGl2ZVBhdGhZYWxpYXNEYXRhXxA8UERGL0IvQm9zc2FyZDIwMjBfQXJ0aWNsZV9WaWV3cG9pbnRPc2NpbGxhdGlvbkltcHJvdmVzVGgucGRmTxEB+gAAAAAB+gACAAACQUUAAAAAAAAAAAAAAAAAAAAAAAAAAAAAAAAAAAAAAEJEAAH/////H0Jvc3NhcmQyMDIwX0FydGljbCNGRkZGRkZGRi5wZGYAAAAAAAAAAAAAAAAAAAAAAAAAAAAAAAAAAAAAAAAAAP////8AAAAAAAAAAAAAAAAAAQAEAAASgWN1AAAAAAAAAAAAAAAAAAFCAAACAFYvOlZvbHVtZXM6QUUgTGFwcGU6QUU6QmliOlBERjpCOkJvc3NhcmQyMDIwX0FydGljbGVfVmlld3BvaW50T3NjaWxsYXRpb25JbXByb3Zlc1RoLnBkZgAOAG4ANgBCAG8AcwBzAGEAcgBkADIAMAAyADAAXwBBAHIAdABpAGMAbABlAF8AVgBpAGUAdwBwAG8AaQBuAHQATwBzAGMAaQBsAGwAYQB0AGkAbwBuAEkAbQBwAHIAbwB2AGUAcwBUAGgALgBwAGQAZgAPAAYAAgBBAEUAEgBBL0JpYi9QREYvQi9Cb3NzYXJkMjAyMF9BcnRpY2xlX1ZpZXdwb2ludE9zY2lsbGF0aW9uSW1wcm92ZXNUaC5wZGYAABMAFC9Wb2x1bWVzL0FFIExhcHBlL0FFAAkAIQAhY3JibQAAcG9zeC9Wb2x1bWVzL0FFIExhcHBlL0FFAAD//wAAAAgADQAaACQAYwAAAAAAAAIBAAAAAAAAAAUAAAAAAAAAAAAAAAAAAAJh}}

@article{pitcher2020human,
	author = {Pitcher, D. and Pilkington, A. R. and L. and Baker, C. and Kravitz, D. J. and Ungerleider, L. G.},
	date-added = {2020-05-19 09:14:29 +0200},
	date-modified = {2020-08-04 13:19:10 +0200},
	journal = {Cerebral Cortex},
	local-url = {/Volumes/AE Lappe/AE/Bib/PDF/P/Pitcher_Ungerleider2020a.pdf},
	number = {2},
	pages = {778--785},
	publisher = {Oxford University Press},
	title = {The human posterior superior temporal sulcus samples visual space differently from other face-selective regions},
	volume = {30},
	year = {2020},
	Bdsk-File-1 = {YnBsaXN0MDDSAQIDBFxyZWxhdGl2ZVBhdGhZYWxpYXNEYXRhXxAiUERGL1AvUGl0Y2hlcl9VbmdlcmxlaWRlcjIwMjBhLnBkZk8RAZIAAAAAAZIAAgAAAkFFAAAAAAAAAAAAAAAAAAAAAAAAAAAAAAAAAAAAAABCRAAB/////xxQaXRjaGVyX1VuZ2VybGVpZGVyMjAyMGEucGRmAAAAAAAAAAAAAAAAAAAAAAAAAAAAAAAAAAAAAAAAAAAAAAD/////AAAAAFBERiBDQVJPAAEABAAAEoFjdQAAAAAAAAAAAAAAAAABUAAAAgA8LzpWb2x1bWVzOkFFIExhcHBlOkFFOkJpYjpQREY6UDpQaXRjaGVyX1VuZ2VybGVpZGVyMjAyMGEucGRmAA4AOgAcAFAAaQB0AGMAaABlAHIAXwBVAG4AZwBlAHIAbABlAGkAZABlAHIAMgAwADIAMABhAC4AcABkAGYADwAGAAIAQQBFABIAJy9CaWIvUERGL1AvUGl0Y2hlcl9VbmdlcmxlaWRlcjIwMjBhLnBkZgAAEwAUL1ZvbHVtZXMvQUUgTGFwcGUvQUUACQAhACFjcmJtAABwb3N4L1ZvbHVtZXMvQUUgTGFwcGUvQUUAAP//AAAACAANABoAJABJAAAAAAAAAgEAAAAAAAAABQAAAAAAAAAAAAAAAAAAAd8=}}

@article{abbott2008theoretical,
	author = {Abbott, L. F.},
	date-added = {2020-05-19 09:12:26 +0200},
	date-modified = {2020-05-19 09:13:50 +0200},
	journal = {Neuron},
	local-url = {/Volumes/AE Lappe/AE/Bib/PDF/A/AbbottNeuron08.pdf},
	number = {3},
	pages = {489--495},
	publisher = {Elsevier},
	title = {Theoretical neuroscience rising},
	volume = {60},
	year = {2008},
	Bdsk-File-1 = {YnBsaXN0MDDSAQIDBFxyZWxhdGl2ZVBhdGhZYWxpYXNEYXRhXxAYUERGL0EvQWJib3R0TmV1cm9uMDgucGRmTxEBagAAAAABagACAAACQUUAAAAAAAAAAAAAAAAAAAAAAAAAAAAAAAAAAAAAAEJEAAH/////EkFiYm90dE5ldXJvbjA4LnBkZgAAAAAAAAAAAAAAAAAAAAAAAAAAAAAAAAAAAAAAAAAAAAAAAAAAAAAAAAAAAP////8AAAAAAAAAAAAAAAAAAQAEAAASgWN1AAAAAAAAAAAAAAAAAAFBAAACADIvOlZvbHVtZXM6QUUgTGFwcGU6QUU6QmliOlBERjpBOkFiYm90dE5ldXJvbjA4LnBkZgAOACYAEgBBAGIAYgBvAHQAdABOAGUAdQByAG8AbgAwADgALgBwAGQAZgAPAAYAAgBBAEUAEgAdL0JpYi9QREYvQS9BYmJvdHROZXVyb24wOC5wZGYAABMAFC9Wb2x1bWVzL0FFIExhcHBlL0FFAAkAIQAhY3JibQAAcG9zeC9Wb2x1bWVzL0FFIExhcHBlL0FFAAD//wAAAAgADQAaACQAPwAAAAAAAAIBAAAAAAAAAAUAAAAAAAAAAAAAAAAAAAGt}}

@article{gerbino2020perception,
	author = {Gerbino, W.},
	date-added = {2020-05-19 09:09:46 +0200},
	date-modified = {2020-05-19 09:11:28 +0200},
	journal = {Perception},
	local-url = {/Volumes/AE Lappe/AE/Bib/PDF/G/Gerbino2020a.pdf},
	number = {3},
	pages = {247--267},
	publisher = {SAGE Publications Sage UK: London, England},
	title = {Perception and past experience 50 years after Kanizsa's (Im) possible experiment},
	volume = {49},
	year = {2020},
	Bdsk-File-1 = {YnBsaXN0MDDSAQIDBFxyZWxhdGl2ZVBhdGhZYWxpYXNEYXRhXxAWUERGL0cvR2VyYmlubzIwMjBhLnBkZk8RAWIAAAAAAWIAAgAAAkFFAAAAAAAAAAAAAAAAAAAAAAAAAAAAAAAAAAAAAABCRAAB/////xBHZXJiaW5vMjAyMGEucGRmAAAAAAAAAAAAAAAAAAAAAAAAAAAAAAAAAAAAAAAAAAAAAAAAAAAAAAAAAAAAAAD/////AAAAAAAAAAAAAAAAAAEABAAAEoFjdQAAAAAAAAAAAAAAAAABRwAAAgAwLzpWb2x1bWVzOkFFIExhcHBlOkFFOkJpYjpQREY6RzpHZXJiaW5vMjAyMGEucGRmAA4AIgAQAEcAZQByAGIAaQBuAG8AMgAwADIAMABhAC4AcABkAGYADwAGAAIAQQBFABIAGy9CaWIvUERGL0cvR2VyYmlubzIwMjBhLnBkZgAAEwAUL1ZvbHVtZXMvQUUgTGFwcGUvQUUACQAhACFjcmJtAABwb3N4L1ZvbHVtZXMvQUUgTGFwcGUvQUUAAP//AAAACAANABoAJAA9AAAAAAAAAgEAAAAAAAAABQAAAAAAAAAAAAAAAAAAAaM=}}

@article{albert2017latency,
	author = {Albert, R. and Patney, A. and Luebke, D. and Kim, J.},
	date-added = {2020-05-19 09:07:09 +0200},
	date-modified = {2020-08-03 08:25:50 +0200},
	journal = {ACM Transactions on Applied Perception (TAP)},
	local-url = {/Volumes/AE Lappe/AE/Bib/PDF/A/Albert_Kim2017a.pdf},
	number = {4},
	pages = {1--13},
	publisher = {ACM New York, NY, USA},
	title = {Latency requirements for foveated rendering in virtual reality},
	volume = {14},
	year = {2017},
	Bdsk-File-1 = {YnBsaXN0MDDSAQIDBFxyZWxhdGl2ZVBhdGhZYWxpYXNEYXRhXxAZUERGL0EvQWxiZXJ0X0tpbTIwMTdhLnBkZk8RAW4AAAAAAW4AAgAAAkFFAAAAAAAAAAAAAAAAAAAAAAAAAAAAAAAAAAAAAABCRAAB/////xNBbGJlcnRfS2ltMjAxN2EucGRmAAAAAAAAAAAAAAAAAAAAAAAAAAAAAAAAAAAAAAAAAAAAAAAAAAAAAAAAAAD/////AAAAAFBERiBDQVJPAAEABAAAEoFjdQAAAAAAAAAAAAAAAAABQQAAAgAzLzpWb2x1bWVzOkFFIExhcHBlOkFFOkJpYjpQREY6QTpBbGJlcnRfS2ltMjAxN2EucGRmAAAOACgAEwBBAGwAYgBlAHIAdABfAEsAaQBtADIAMAAxADcAYQAuAHAAZABmAA8ABgACAEEARQASAB4vQmliL1BERi9BL0FsYmVydF9LaW0yMDE3YS5wZGYAEwAUL1ZvbHVtZXMvQUUgTGFwcGUvQUUACQAhACFjcmJtAABwb3N4L1ZvbHVtZXMvQUUgTGFwcGUvQUUAAP//AAAACAANABoAJABAAAAAAAAAAgEAAAAAAAAABQAAAAAAAAAAAAAAAAAAAbI=}}

@article{loschky2007late,
	author = {Loschky, L. C.and Wolverton, G. S.},
	date-added = {2020-05-19 09:02:30 +0200},
	date-modified = {2020-08-03 09:39:42 +0200},
	journal = {ACM Transactions on Multimedia Computing, Communications, and Applications (TOMM)},
	local-url = {/Volumes/AE Lappe/AE/Bib/PDF/L/Loschky2007a.pdf},
	number = {4},
	pages = {1--10},
	publisher = {ACM New York, NY, USA},
	title = {How late can you update gaze-contingent multiresolutional displays without detection?},
	volume = {3},
	year = {2007},
	Bdsk-File-1 = {YnBsaXN0MDDSAQIDBFxyZWxhdGl2ZVBhdGhZYWxpYXNEYXRhXxAWUERGL0wvTG9zY2hreTIwMDdhLnBkZk8RAWIAAAAAAWIAAgAAAkFFAAAAAAAAAAAAAAAAAAAAAAAAAAAAAAAAAAAAAABCRAAB/////xBMb3NjaGt5MjAwN2EucGRmAAAAAAAAAAAAAAAAAAAAAAAAAAAAAAAAAAAAAAAAAAAAAAAAAAAAAAAAAAAAAAD/////AAAAAFBERiBDQVJPAAEABAAAEoFjdQAAAAAAAAAAAAAAAAABTAAAAgAwLzpWb2x1bWVzOkFFIExhcHBlOkFFOkJpYjpQREY6TDpMb3NjaGt5MjAwN2EucGRmAA4AIgAQAEwAbwBzAGMAaABrAHkAMgAwADAANwBhAC4AcABkAGYADwAGAAIAQQBFABIAGy9CaWIvUERGL0wvTG9zY2hreTIwMDdhLnBkZgAAEwAUL1ZvbHVtZXMvQUUgTGFwcGUvQUUACQAhACFjcmJtAABwb3N4L1ZvbHVtZXMvQUUgTGFwcGUvQUUAAP//AAAACAANABoAJAA9AAAAAAAAAgEAAAAAAAAABQAAAAAAAAAAAAAAAAAAAaM=}}

@inproceedings{triesch2002saccade,
	author = {Triesch, J. and Sullivan, B. T. and Hayhoe, M. M. and Ballard, D. H.},
	booktitle = {Proceedings of the 2002 symposium on Eye tracking research \& applications},
	date-added = {2020-05-19 08:59:26 +0200},
	date-modified = {2020-08-27 09:40:02 +0200},
	local-url = {/Volumes/AE Lappe/AE/Bib/PDF/T/Triesch_Ballard2002a.pdf},
	pages = {95--102},
	title = {Saccade contingent updating in virtual reality},
	year = {2002},
	Bdsk-File-1 = {YnBsaXN0MDDSAQIDBFxyZWxhdGl2ZVBhdGhZYWxpYXNEYXRhXxAeUERGL1QvVHJpZXNjaF9CYWxsYXJkMjAwMmEucGRmTxEBggAAAAABggACAAACQUUAAAAAAAAAAAAAAAAAAAAAAAAAAAAAAAAAAAAAAEJEAAH/////GFRyaWVzY2hfQmFsbGFyZDIwMDJhLnBkZgAAAAAAAAAAAAAAAAAAAAAAAAAAAAAAAAAAAAAAAAAAAAAAAAAAAP////8AAAAAUERGIENBUk8AAQAEAAASgWN1AAAAAAAAAAAAAAAAAAFUAAACADgvOlZvbHVtZXM6QUUgTGFwcGU6QUU6QmliOlBERjpUOlRyaWVzY2hfQmFsbGFyZDIwMDJhLnBkZgAOADIAGABUAHIAaQBlAHMAYwBoAF8AQgBhAGwAbABhAHIAZAAyADAAMAAyAGEALgBwAGQAZgAPAAYAAgBBAEUAEgAjL0JpYi9QREYvVC9Ucmllc2NoX0JhbGxhcmQyMDAyYS5wZGYAABMAFC9Wb2x1bWVzL0FFIExhcHBlL0FFAAkAIQAhY3JibQAAcG9zeC9Wb2x1bWVzL0FFIExhcHBlL0FFAAD//wAAAAgADQAaACQARQAAAAAAAAIBAAAAAAAAAAUAAAAAAAAAAAAAAAAAAAHL}}

@inproceedings{loschky2000user,
	author = {Loschky, L. C. and McConkie, G. W.},
	booktitle = {Proceedings of the 2000 symposium on Eye tracking research \& applications},
	date-added = {2020-05-19 08:55:54 +0200},
	date-modified = {2020-08-03 09:37:50 +0200},
	local-url = {/Volumes/AE Lappe/AE/Bib/PDF/L/Loschky, L. C. and McConkie, G. W. and 2000.pdf},
	pages = {97--103},
	title = {User performance with gaze contingent multiresolutional displays},
	year = {2000},
	Bdsk-File-1 = {YnBsaXN0MDDSAQIDBFxyZWxhdGl2ZVBhdGhZYWxpYXNEYXRhXxAvUERGL0wvTG9zY2hreSwgTC4gQy4sIE1jQ29ua2llLCBHLiBXLiwgMjAwMC5wZGZPEQHGAAAAAAHGAAIAAAJBRQAAAAAAAAAAAAAAAAAAAAAAAAAAAAAAAAAAAAAAQkQAAf////8fTG9zY2hreSwgTC4gQy4sIE1jI0ZGRkZGRkZGLnBkZgAAAAAAAAAAAAAAAAAAAAAAAAAAAAAAAAAAAAAAAAAA/////wAAAABQREYgQ0FSTwABAAQAABKBY3UAAAAAAAAAAAAAAAAAAUwAAAIASS86Vm9sdW1lczpBRSBMYXBwZTpBRTpCaWI6UERGOkw6TG9zY2hreSwgTC4gQy4sIE1jQ29ua2llLCBHLiBXLiwgMjAwMC5wZGYAAA4AVAApAEwAbwBzAGMAaABrAHkALAAgAEwALgAgAEMALgAsACAATQBjAEMAbwBuAGsAaQBlACwAIABHAC4AIABXAC4ALAAgADIAMAAwADAALgBwAGQAZgAPAAYAAgBBAEUAEgA0L0JpYi9QREYvTC9Mb3NjaGt5LCBMLiBDLiwgTWNDb25raWUsIEcuIFcuLCAyMDAwLnBkZgATABQvVm9sdW1lcy9BRSBMYXBwZS9BRQAJACEAIWNyYm0AAHBvc3gvVm9sdW1lcy9BRSBMYXBwZS9BRQAA//8AAAAIAA0AGgAkAFYAAAAAAAACAQAAAAAAAAAFAAAAAAAAAAAAAAAAAAACIA==}}

@article{mackay1970elevation,
	author = {MacKay, D. M.},
	date-added = {2020-05-19 08:54:34 +0200},
	date-modified = {2020-05-19 08:55:21 +0200},
	journal = {Nature},
	local-url = {/Volumes/AE Lappe/AE/Bib/PDF/M/MacKay1970b.pdf},
	number = {5227},
	pages = {90--92},
	publisher = {Nature Publishing Group},
	title = {Elevation of visual threshold by displacement of retinal image},
	volume = {225},
	year = {1970},
	Bdsk-File-1 = {YnBsaXN0MDDSAQIDBFxyZWxhdGl2ZVBhdGhZYWxpYXNEYXRhXxAVUERGL00vTWFjS2F5MTk3MGIucGRmTxEBXgAAAAABXgACAAACQUUAAAAAAAAAAAAAAAAAAAAAAAAAAAAAAAAAAAAAAEJEAAH/////D01hY0theTE5NzBiLnBkZgAAAAAAAAAAAAAAAAAAAAAAAAAAAAAAAAAAAAAAAAAAAAAAAAAAAAAAAAAAAAAAAP////8AAAAAAAAAAAAAAAAAAQAEAAASgWN1AAAAAAAAAAAAAAAAAAFNAAACAC8vOlZvbHVtZXM6QUUgTGFwcGU6QUU6QmliOlBERjpNOk1hY0theTE5NzBiLnBkZgAADgAgAA8ATQBhAGMASwBhAHkAMQA5ADcAMABiAC4AcABkAGYADwAGAAIAQQBFABIAGi9CaWIvUERGL00vTWFjS2F5MTk3MGIucGRmABMAFC9Wb2x1bWVzL0FFIExhcHBlL0FFAAkAIQAhY3JibQAAcG9zeC9Wb2x1bWVzL0FFIExhcHBlL0FFAAD//wAAAAgADQAaACQAPAAAAAAAAAIBAAAAAAAAAAUAAAAAAAAAAAAAAAAAAAGe}}

@article{geurten2017saccadic,
	author = {Geurten, B. R. H. and Niesterok, B. and Dehnhardt, G. and Hanke, F. D.},
	date-added = {2020-05-19 08:52:26 +0200},
	date-modified = {2020-05-19 08:53:55 +0200},
	journal = {Journal of Experimental Biology},
	local-url = {/Volumes/AE Lappe/AE/Bib/PDF/G/Geurten_Niesterok_Dehnhardt_Hanke2017a.pdf},
	number = {8},
	pages = {1503--1508},
	publisher = {The Company of Biologists Ltd},
	title = {Saccadic movement strategy in a semiaquatic species--the harbour seal (Phoca vitulina)},
	volume = {220},
	year = {2017},
	Bdsk-File-1 = {YnBsaXN0MDDSAQIDBFxyZWxhdGl2ZVBhdGhZYWxpYXNEYXRhXxAwUERGL0cvR2V1cnRlbl9OaWVzdGVyb2tfRGVobmhhcmR0X0hhbmtlMjAxN2EucGRmTxEBygAAAAABygACAAACQUUAAAAAAAAAAAAAAAAAAAAAAAAAAAAAAAAAAAAAAEJEAAH/////H0dldXJ0ZW5fTmllc3Rlcm9rXyNGRkZGRkZGRi5wZGYAAAAAAAAAAAAAAAAAAAAAAAAAAAAAAAAAAAAAAAAAAP////8AAAAAAAAAAAAAAAAAAQAEAAASgWN1AAAAAAAAAAAAAAAAAAFHAAACAEovOlZvbHVtZXM6QUUgTGFwcGU6QUU6QmliOlBERjpHOkdldXJ0ZW5fTmllc3Rlcm9rX0RlaG5oYXJkdF9IYW5rZTIwMTdhLnBkZgAOAFYAKgBHAGUAdQByAHQAZQBuAF8ATgBpAGUAcwB0AGUAcgBvAGsAXwBEAGUAaABuAGgAYQByAGQAdABfAEgAYQBuAGsAZQAyADAAMQA3AGEALgBwAGQAZgAPAAYAAgBBAEUAEgA1L0JpYi9QREYvRy9HZXVydGVuX05pZXN0ZXJva19EZWhuaGFyZHRfSGFua2UyMDE3YS5wZGYAABMAFC9Wb2x1bWVzL0FFIExhcHBlL0FFAAkAIQAhY3JibQAAcG9zeC9Wb2x1bWVzL0FFIExhcHBlL0FFAAD//wAAAAgADQAaACQAVwAAAAAAAAIBAAAAAAAAAAUAAAAAAAAAAAAAAAAAAAIl}}

@article{ikram2016head,
	author = {Ikram, M. Q. and Sajjad, F. H. and Salardini, A.},
	date-added = {2020-05-19 08:51:02 +0200},
	date-modified = {2020-05-19 08:51:50 +0200},
	journal = {Journal of Clinical Neuroscience},
	local-url = {/Volumes/AE Lappe/AE/Bib/PDF/I/Ikram_Sajjad_Salardini2016a.pdf},
	pages = {16--19},
	publisher = {Elsevier},
	title = {The head that wears the crown: Henry VIII and traumatic brain injury},
	volume = {28},
	year = {2016},
	Bdsk-File-1 = {YnBsaXN0MDDSAQIDBFxyZWxhdGl2ZVBhdGhZYWxpYXNEYXRhXxAlUERGL0kvSWtyYW1fU2FqamFkX1NhbGFyZGluaTIwMTZhLnBkZk8RAZ4AAAAAAZ4AAgAAAkFFAAAAAAAAAAAAAAAAAAAAAAAAAAAAAAAAAAAAAABCRAAB/////x9Ja3JhbV9TYWpqYWRfU2FsYXJkaW5pMjAxNmEucGRmAAAAAAAAAAAAAAAAAAAAAAAAAAAAAAAAAAAAAAAAAAD/////AAAAAAAAAAAAAAAAAAEABAAAEoFjdQAAAAAAAAAAAAAAAAABSQAAAgA/LzpWb2x1bWVzOkFFIExhcHBlOkFFOkJpYjpQREY6STpJa3JhbV9TYWpqYWRfU2FsYXJkaW5pMjAxNmEucGRmAAAOAEAAHwBJAGsAcgBhAG0AXwBTAGEAagBqAGEAZABfAFMAYQBsAGEAcgBkAGkAbgBpADIAMAAxADYAYQAuAHAAZABmAA8ABgACAEEARQASACovQmliL1BERi9JL0lrcmFtX1NhamphZF9TYWxhcmRpbmkyMDE2YS5wZGYAEwAUL1ZvbHVtZXMvQUUgTGFwcGUvQUUACQAhACFjcmJtAABwb3N4L1ZvbHVtZXMvQUUgTGFwcGUvQUUAAP//AAAACAANABoAJABMAAAAAAAAAgEAAAAAAAAABQAAAAAAAAAAAAAAAAAAAe4=}}

@article{matthis2018gaze,
	author = {Matthis, J. S. and Yates, J. L. and Hayhoe, M. M.},
	date-added = {2020-05-19 08:48:29 +0200},
	date-modified = {2020-05-19 08:50:19 +0200},
	journal = {Current Biology},
	local-url = {/Volumes/AE Lappe/AE/Bib/PDF/M/Matthis_Hayhoe2018a.pdf},
	number = {8},
	pages = {1224--1233},
	publisher = {Elsevier},
	title = {Gaze and the control of foot placement when walking in natural terrain},
	volume = {28},
	year = {2018},
	Bdsk-File-1 = {YnBsaXN0MDDSAQIDBFxyZWxhdGl2ZVBhdGhZYWxpYXNEYXRhXxAdUERGL00vTWF0dGhpc19IYXlob2UyMDE4YS5wZGZPEQF+AAAAAAF+AAIAAAJBRQAAAAAAAAAAAAAAAAAAAAAAAAAAAAAAAAAAAAAAQkQAAf////8XTWF0dGhpc19IYXlob2UyMDE4YS5wZGYAAAAAAAAAAAAAAAAAAAAAAAAAAAAAAAAAAAAAAAAAAAAAAAAAAAAA/////wAAAAAAAAAAAAAAAAABAAQAABKBY3UAAAAAAAAAAAAAAAAAAU0AAAIANy86Vm9sdW1lczpBRSBMYXBwZTpBRTpCaWI6UERGOk06TWF0dGhpc19IYXlob2UyMDE4YS5wZGYAAA4AMAAXAE0AYQB0AHQAaABpAHMAXwBIAGEAeQBoAG8AZQAyADAAMQA4AGEALgBwAGQAZgAPAAYAAgBBAEUAEgAiL0JpYi9QREYvTS9NYXR0aGlzX0hheWhvZTIwMThhLnBkZgATABQvVm9sdW1lcy9BRSBMYXBwZS9BRQAJACEAIWNyYm0AAHBvc3gvVm9sdW1lcy9BRSBMYXBwZS9BRQAA//8AAAAIAA0AGgAkAEQAAAAAAAACAQAAAAAAAAAFAAAAAAAAAAAAAAAAAAABxg==}}

@article{levick1973variation,
	author = {Levick, W. R.},
	date-added = {2020-05-19 08:46:00 +0200},
	date-modified = {2020-05-19 08:46:56 +0200},
	journal = {Vision research},
	local-url = {/Volumes/AE Lappe/AE/Bib/PDF/L/Levick1973a.pdf},
	number = {4},
	pages = {837--853},
	publisher = {Elsevier},
	title = {Variation in the response latency of cat retinal ganglion cells},
	volume = {13},
	year = {1973},
	Bdsk-File-1 = {YnBsaXN0MDDSAQIDBFxyZWxhdGl2ZVBhdGhZYWxpYXNEYXRhXxAVUERGL0wvTGV2aWNrMTk3M2EucGRmTxEBXgAAAAABXgACAAACQUUAAAAAAAAAAAAAAAAAAAAAAAAAAAAAAAAAAAAAAEJEAAH/////D0xldmljazE5NzNhLnBkZgAAAAAAAAAAAAAAAAAAAAAAAAAAAAAAAAAAAAAAAAAAAAAAAAAAAAAAAAAAAAAAAP////8AAAAAAAAAAAAAAAAAAQAEAAASgWN1AAAAAAAAAAAAAAAAAAFMAAACAC8vOlZvbHVtZXM6QUUgTGFwcGU6QUU6QmliOlBERjpMOkxldmljazE5NzNhLnBkZgAADgAgAA8ATABlAHYAaQBjAGsAMQA5ADcAMwBhAC4AcABkAGYADwAGAAIAQQBFABIAGi9CaWIvUERGL0wvTGV2aWNrMTk3M2EucGRmABMAFC9Wb2x1bWVzL0FFIExhcHBlL0FFAAkAIQAhY3JibQAAcG9zeC9Wb2x1bWVzL0FFIExhcHBlL0FFAAD//wAAAAgADQAaACQAPAAAAAAAAAIBAAAAAAAAAAUAAAAAAAAAAAAAAAAAAAGe}}

@article{lappi2020humans,
	author = {Lappi, Otto and Pekkanen, Jami and Rinkkala, Paavo and Tuhkanen, Samuel and Tuononen, Ari and Virtanen, Juho-Pekka},
	date-added = {2020-05-11 10:18:35 +0200},
	date-modified = {2020-05-11 10:18:35 +0200},
	journal = {Scientific reports},
	number = {1},
	pages = {1--14},
	publisher = {Nature Publishing Group},
	title = {Humans use optokinetic eye Movements to track Waypoints for Steering},
	volume = {10},
	year = {2020}}

@article{yao2019structural,
	author = {Yao, B. and Neggers, S. F. W. and Rolfs, M. and R{\"o}sler, L. and Thompson, I. A. and Hopman, H. J. and Ghermezi, L. and Kahn, R. S. and Thakkar, K. N.},
	date-added = {2020-05-11 09:31:25 +0200},
	date-modified = {2020-05-11 09:52:39 +0200},
	journal = {Journal of Neuroscience},
	local-url = {/Volumes/AE Lappe/AE/Bib/PDF/Y/Yao_Neggers_Rolfs_Rosler_Thompson_HopmanEtAl2019a.pdf},
	number = {11},
	pages = {2102--2113},
	publisher = {Soc Neuroscience},
	title = {Structural thalamofrontal hypoconnectivity is related to oculomotor corollary discharge dysfunction in schizophrenia},
	volume = {39},
	year = {2019},
	Bdsk-File-1 = {YnBsaXN0MDDSAQIDBFxyZWxhdGl2ZVBhdGhZYWxpYXNEYXRhXxA7UERGL1kvWWFvX05lZ2dlcnNfUm9sZnNfUm9zbGVyX1Rob21wc29uX0hvcG1hbkV0QWwyMDE5YS5wZGZPEQH2AAAAAAH2AAIAAAJBRQAAAAAAAAAAAAAAAAAAAAAAAAAAAAAAAAAAAAAAQkQAAf////8fWWFvX05lZ2dlcnNfUm9sZnNfI0ZGRkZGRkZGLnBkZgAAAAAAAAAAAAAAAAAAAAAAAAAAAAAAAAAAAAAAAAAA/////wAAAAAAAAAAAAAAAAABAAQAABKBY3UAAAAAAAAAAAAAAAAAAVkAAAIAVS86Vm9sdW1lczpBRSBMYXBwZTpBRTpCaWI6UERGOlk6WWFvX05lZ2dlcnNfUm9sZnNfUm9zbGVyX1Rob21wc29uX0hvcG1hbkV0QWwyMDE5YS5wZGYAAA4AbAA1AFkAYQBvAF8ATgBlAGcAZwBlAHIAcwBfAFIAbwBsAGYAcwBfAFIAbwBzAGwAZQByAF8AVABoAG8AbQBwAHMAbwBuAF8ASABvAHAAbQBhAG4ARQB0AEEAbAAyADAAMQA5AGEALgBwAGQAZgAPAAYAAgBBAEUAEgBAL0JpYi9QREYvWS9ZYW9fTmVnZ2Vyc19Sb2xmc19Sb3NsZXJfVGhvbXBzb25fSG9wbWFuRXRBbDIwMTlhLnBkZgATABQvVm9sdW1lcy9BRSBMYXBwZS9BRQAJACEAIWNyYm0AAHBvc3gvVm9sdW1lcy9BRSBMYXBwZS9BRQAA//8AAAAIAA0AGgAkAGIAAAAAAAACAQAAAAAAAAAFAAAAAAAAAAAAAAAAAAACXA==}}

@article{burr2011motion,
	author = {Burr, D. and Thompson, P.},
	date-added = {2020-05-08 08:09:08 +0200},
	date-modified = {2020-05-08 10:49:50 +0200},
	journal = {Vision research},
	local-url = {/Volumes/AE Lappe/AE/Bib/PDF/B/Burr_Thompson2011a.pdf},
	number = {13},
	pages = {1431--1456},
	publisher = {Elsevier},
	title = {Motion psychophysics: 1985--2010},
	volume = {51},
	year = {2011},
	Bdsk-File-1 = {YnBsaXN0MDDSAQIDBFxyZWxhdGl2ZVBhdGhZYWxpYXNEYXRhXxAcUERGL0IvQnVycl9UaG9tcHNvbjIwMTFhLnBkZk8RAXoAAAAAAXoAAgAAAkFFAAAAAAAAAAAAAAAAAAAAAAAAAAAAAAAAAAAAAABCRAAB/////xZCdXJyX1Rob21wc29uMjAxMWEucGRmAAAAAAAAAAAAAAAAAAAAAAAAAAAAAAAAAAAAAAAAAAAAAAAAAAAAAAD/////AAAAAAAAAAAAAAAAAAEABAAAEoFjdQAAAAAAAAAAAAAAAAABQgAAAgA2LzpWb2x1bWVzOkFFIExhcHBlOkFFOkJpYjpQREY6QjpCdXJyX1Rob21wc29uMjAxMWEucGRmAA4ALgAWAEIAdQByAHIAXwBUAGgAbwBtAHAAcwBvAG4AMgAwADEAMQBhAC4AcABkAGYADwAGAAIAQQBFABIAIS9CaWIvUERGL0IvQnVycl9UaG9tcHNvbjIwMTFhLnBkZgAAEwAUL1ZvbHVtZXMvQUUgTGFwcGUvQUUACQAhACFjcmJtAABwb3N4L1ZvbHVtZXMvQUUgTGFwcGUvQUUAAP//AAAACAANABoAJABDAAAAAAAAAgEAAAAAAAAABQAAAAAAAAAAAAAAAAAAAcE=}}

@article{spering2011we,
	author = {Spering, M. and Montagnini, A.},
	date-added = {2020-05-05 11:29:08 +0200},
	date-modified = {2020-05-08 07:51:53 +0200},
	journal = {Vision research},
	local-url = {/Volumes/AE Lappe/AE/Bib/PDF/S/Spering_Montagnini2011a.pdf},
	number = {8},
	pages = {836--852},
	publisher = {Elsevier},
	title = {Do we track what we see? Common versus independent processing for motion perception and smooth pursuit eye movements: A review},
	volume = {51},
	year = {2011},
	Bdsk-File-1 = {YnBsaXN0MDDSAQIDBFxyZWxhdGl2ZVBhdGhZYWxpYXNEYXRhXxAhUERGL1MvU3BlcmluZ19Nb250YWduaW5pMjAxMWEucGRmTxEBjgAAAAABjgACAAACQUUAAAAAAAAAAAAAAAAAAAAAAAAAAAAAAAAAAAAAAEJEAAH/////G1NwZXJpbmdfTW9udGFnbmluaTIwMTFhLnBkZgAAAAAAAAAAAAAAAAAAAAAAAAAAAAAAAAAAAAAAAAAAAAAAAP////8AAAAAAAAAAAAAAAAAAQAEAAASgWN1AAAAAAAAAAAAAAAAAAFTAAACADsvOlZvbHVtZXM6QUUgTGFwcGU6QUU6QmliOlBERjpTOlNwZXJpbmdfTW9udGFnbmluaTIwMTFhLnBkZgAADgA4ABsAUwBwAGUAcgBpAG4AZwBfAE0AbwBuAHQAYQBnAG4AaQBuAGkAMgAwADEAMQBhAC4AcABkAGYADwAGAAIAQQBFABIAJi9CaWIvUERGL1MvU3BlcmluZ19Nb250YWduaW5pMjAxMWEucGRmABMAFC9Wb2x1bWVzL0FFIExhcHBlL0FFAAkAIQAhY3JibQAAcG9zeC9Wb2x1bWVzL0FFIExhcHBlL0FFAAD//wAAAAgADQAaACQASAAAAAAAAAIBAAAAAAAAAAUAAAAAAAAAAAAAAAAAAAHa}}

@article{sankaran2020rapid,
	author = {Sankaran, Narayan and Carlson, Thomas A and Thompson, William Forde},
	date-added = {2020-05-05 10:47:38 +0200},
	date-modified = {2020-05-05 11:06:38 +0200},
	journal = {Journal of Neuroscience},
	local-url = {/Volumes/AE Lappe/AE/Bib/PDF/S/Sankaran_Carlson_Thompson2020a.pdf},
	number = {10},
	pages = {2108--2118},
	publisher = {Soc Neuroscience},
	title = {The rapid emergence of musical pitch structure in human cortex},
	volume = {40},
	year = {2020},
	Bdsk-File-1 = {YnBsaXN0MDDSAQIDBFxyZWxhdGl2ZVBhdGhZYWxpYXNEYXRhXxAoUERGL1MvU2Fua2FyYW5fQ2FybHNvbl9UaG9tcHNvbjIwMjBhLnBkZk8RAaoAAAAAAaoAAgAAAkFFAAAAAAAAAAAAAAAAAAAAAAAAAAAAAAAAAAAAAABCRAAB/////x9TYW5rYXJhbl9DYXJsc29uX1QjRkZGRkZGRkYucGRmAAAAAAAAAAAAAAAAAAAAAAAAAAAAAAAAAAAAAAAAAAD/////AAAAAAAAAAAAAAAAAAEABAAAEoFjdQAAAAAAAAAAAAAAAAABUwAAAgBCLzpWb2x1bWVzOkFFIExhcHBlOkFFOkJpYjpQREY6UzpTYW5rYXJhbl9DYXJsc29uX1Rob21wc29uMjAyMGEucGRmAA4ARgAiAFMAYQBuAGsAYQByAGEAbgBfAEMAYQByAGwAcwBvAG4AXwBUAGgAbwBtAHAAcwBvAG4AMgAwADIAMABhAC4AcABkAGYADwAGAAIAQQBFABIALS9CaWIvUERGL1MvU2Fua2FyYW5fQ2FybHNvbl9UaG9tcHNvbjIwMjBhLnBkZgAAEwAUL1ZvbHVtZXMvQUUgTGFwcGUvQUUACQAhACFjcmJtAABwb3N4L1ZvbHVtZXMvQUUgTGFwcGUvQUUAAP//AAAACAANABoAJABPAAAAAAAAAgEAAAAAAAAABQAAAAAAAAAAAAAAAAAAAf0=}}

@article{fujii2020effect,
	author = {Fujii, Yoshitaka and Seno, Takeharu},
	date-added = {2020-05-04 11:46:35 +0200},
	date-modified = {2020-05-04 13:04:56 +0200},
	journal = {i-Perception},
	local-url = {/Volumes/AE Lappe/AE/Bib/PDF/F/Fujii_Seno2020a.pdf},
	number = {1},
	pages = {2041669519899108},
	publisher = {SAGE Publications Sage UK: London, England},
	title = {The Effect of Optical Flow Motion Direction on Vection Strength},
	volume = {11},
	year = {2020},
	Bdsk-File-1 = {YnBsaXN0MDDSAQIDBFxyZWxhdGl2ZVBhdGhZYWxpYXNEYXRhXxAZUERGL0YvRnVqaWlfU2VubzIwMjBhLnBkZk8RAW4AAAAAAW4AAgAAAkFFAAAAAAAAAAAAAAAAAAAAAAAAAAAAAAAAAAAAAABCRAAB/////xNGdWppaV9TZW5vMjAyMGEucGRmAAAAAAAAAAAAAAAAAAAAAAAAAAAAAAAAAAAAAAAAAAAAAAAAAAAAAAAAAAD/////AAAAAAAAAAAAAAAAAAEABAAAEoFjdQAAAAAAAAAAAAAAAAABRgAAAgAzLzpWb2x1bWVzOkFFIExhcHBlOkFFOkJpYjpQREY6RjpGdWppaV9TZW5vMjAyMGEucGRmAAAOACgAEwBGAHUAagBpAGkAXwBTAGUAbgBvADIAMAAyADAAYQAuAHAAZABmAA8ABgACAEEARQASAB4vQmliL1BERi9GL0Z1amlpX1Nlbm8yMDIwYS5wZGYAEwAUL1ZvbHVtZXMvQUUgTGFwcGUvQUUACQAhACFjcmJtAABwb3N4L1ZvbHVtZXMvQUUgTGFwcGUvQUUAAP//AAAACAANABoAJABAAAAAAAAAAgEAAAAAAAAABQAAAAAAAAAAAAAAAAAAAbI=}}

@article{born2019saccadic,
	author = {Born, S.},
	date-added = {2020-05-04 10:54:32 +0200},
	date-modified = {2020-05-04 11:18:34 +0200},
	journal = {Vision},
	local-url = {/Volumes/AE Lappe/AE/Bib/PDF/B/Born2019a.pdf},
	number = {4},
	pages = {49},
	publisher = {Multidisciplinary Digital Publishing Institute},
	title = {Saccadic suppression of displacement does not reflect a saccade-specific bias to assume stability},
	volume = {3},
	year = {2019},
	Bdsk-File-1 = {YnBsaXN0MDDSAQIDBFxyZWxhdGl2ZVBhdGhZYWxpYXNEYXRhXxATUERGL0IvQm9ybjIwMTlhLnBkZk8RAVYAAAAAAVYAAgAAAkFFAAAAAAAAAAAAAAAAAAAAAAAAAAAAAAAAAAAAAABCRAAB/////w1Cb3JuMjAxOWEucGRmAAAAAAAAAAAAAAAAAAAAAAAAAAAAAAAAAAAAAAAAAAAAAAAAAAAAAAAAAAAAAAAAAAD/////AAAAAAAAAAAAAAAAAAEABAAAEoFjdQAAAAAAAAAAAAAAAAABQgAAAgAtLzpWb2x1bWVzOkFFIExhcHBlOkFFOkJpYjpQREY6QjpCb3JuMjAxOWEucGRmAAAOABwADQBCAG8AcgBuADIAMAAxADkAYQAuAHAAZABmAA8ABgACAEEARQASABgvQmliL1BERi9CL0Jvcm4yMDE5YS5wZGYAEwAUL1ZvbHVtZXMvQUUgTGFwcGUvQUUACQAhACFjcmJtAABwb3N4L1ZvbHVtZXMvQUUgTGFwcGUvQUUAAP//AAAACAANABoAJAA6AAAAAAAAAgEAAAAAAAAABQAAAAAAAAAAAAAAAAAAAZQ=}}

@article{souman2006localization,
	author = {Souman, Jan L and Hooge, Ignace Th C and Wertheim, Alexander H},
	date-added = {2020-03-10 14:02:57 +0100},
	date-modified = {2020-03-10 14:04:04 +0100},
	journal = {Experimental brain research},
	local-url = {/Volumes/AE Lappe/AE/Bib/PDF/S/Souman2006_Article_LocalizationAndMotionPerceptio.pdf},
	number = {4},
	pages = {448--458},
	publisher = {Springer},
	title = {Localization and motion perception during smooth pursuit eye movements},
	volume = {171},
	year = {2006},
	Bdsk-File-1 = {YnBsaXN0MDDSAQIDBFxyZWxhdGl2ZVBhdGhZYWxpYXNEYXRhXxA7UERGL1MvU291bWFuMjAwNl9BcnRpY2xlX0xvY2FsaXphdGlvbkFuZE1vdGlvblBlcmNlcHRpby5wZGZPEQH2AAAAAAH2AAIAAAJBRQAAAAAAAAAAAAAAAAAAAAAAAAAAAAAAAAAAAAAAQkQAAf////8fU291bWFuMjAwNl9BcnRpY2xlI0ZGRkZGRkZGLnBkZgAAAAAAAAAAAAAAAAAAAAAAAAAAAAAAAAAAAAAAAAAA/////wAAAAAAAAAAAAAAAAABAAQAABKBY3UAAAAAAAAAAAAAAAAAAVMAAAIAVS86Vm9sdW1lczpBRSBMYXBwZTpBRTpCaWI6UERGOlM6U291bWFuMjAwNl9BcnRpY2xlX0xvY2FsaXphdGlvbkFuZE1vdGlvblBlcmNlcHRpby5wZGYAAA4AbAA1AFMAbwB1AG0AYQBuADIAMAAwADYAXwBBAHIAdABpAGMAbABlAF8ATABvAGMAYQBsAGkAegBhAHQAaQBvAG4AQQBuAGQATQBvAHQAaQBvAG4AUABlAHIAYwBlAHAAdABpAG8ALgBwAGQAZgAPAAYAAgBBAEUAEgBAL0JpYi9QREYvUy9Tb3VtYW4yMDA2X0FydGljbGVfTG9jYWxpemF0aW9uQW5kTW90aW9uUGVyY2VwdGlvLnBkZgATABQvVm9sdW1lcy9BRSBMYXBwZS9BRQAJACEAIWNyYm0AAHBvc3gvVm9sdW1lcy9BRSBMYXBwZS9BRQAA//8AAAAIAA0AGgAkAGIAAAAAAAACAQAAAAAAAAAFAAAAAAAAAAAAAAAAAAACXA==}}

@article{souman2006frame,
	author = {Souman, Jan L and Hooge, Ignace Th C and Wertheim, Alexander H},
	date-added = {2020-03-10 13:58:50 +0100},
	date-modified = {2020-03-10 14:02:14 +0100},
	journal = {Journal of Computational Neuroscience},
	local-url = {/Volumes/AE Lappe/AE/Bib/PDF/Souman2006_Article_FrameOfReferenceTransformation.pdf},
	number = {1},
	pages = {61--76},
	publisher = {Springer},
	title = {Frame of reference transformations in motion perception during smooth pursuit eye movements},
	volume = {20},
	year = {2006},
	Bdsk-File-1 = {YnBsaXN0MDDSAQIDBFxyZWxhdGl2ZVBhdGhZYWxpYXNEYXRhXxA7UERGL1MvU291bWFuMjAwNl9BcnRpY2xlX0ZyYW1lT2ZSZWZlcmVuY2VUcmFuc2Zvcm1hdGlvbi5wZGZPEQH2AAAAAAH2AAIAAAJBRQAAAAAAAAAAAAAAAAAAAAAAAAAAAAAAAAAAAAAAQkQAAf////8fU291bWFuMjAwNl9BcnRpY2xlI0ZGRkZGRkZGLnBkZgAAAAAAAAAAAAAAAAAAAAAAAAAAAAAAAAAAAAAAAAAA/////wAAAAAAAAAAAAAAAAABAAQAABKBY3UAAAAAAAAAAAAAAAAAAVMAAAIAVS86Vm9sdW1lczpBRSBMYXBwZTpBRTpCaWI6UERGOlM6U291bWFuMjAwNl9BcnRpY2xlX0ZyYW1lT2ZSZWZlcmVuY2VUcmFuc2Zvcm1hdGlvbi5wZGYAAA4AbAA1AFMAbwB1AG0AYQBuADIAMAAwADYAXwBBAHIAdABpAGMAbABlAF8ARgByAGEAbQBlAE8AZgBSAGUAZgBlAHIAZQBuAGMAZQBUAHIAYQBuAHMAZgBvAHIAbQBhAHQAaQBvAG4ALgBwAGQAZgAPAAYAAgBBAEUAEgBAL0JpYi9QREYvUy9Tb3VtYW4yMDA2X0FydGljbGVfRnJhbWVPZlJlZmVyZW5jZVRyYW5zZm9ybWF0aW9uLnBkZgATABQvVm9sdW1lcy9BRSBMYXBwZS9BRQAJACEAIWNyYm0AAHBvc3gvVm9sdW1lcy9BRSBMYXBwZS9BRQAA//8AAAAIAA0AGgAkAGIAAAAAAAACAQAAAAAAAAAFAAAAAAAAAAAAAAAAAAACXA==}}

@article{mackey2017distinct,
	author = {Mackey, Wayne E and Curtis, Clayton E},
	date-added = {2020-03-10 13:56:56 +0100},
	date-modified = {2020-08-03 09:46:05 +0200},
	journal = {Scientific reports},
	local-url = {/Volumes/AE Lappe/AE/Bib/PDF/M/Mackey_Curtis2017a.pdf},
	number = {1},
	pages = {1--7},
	publisher = {Nature Publishing Group},
	title = {Distinct contributions by frontal and parietal cortices support working memory},
	volume = {7},
	year = {2017},
	Bdsk-File-1 = {YnBsaXN0MDDSAQIDBFxyZWxhdGl2ZVBhdGhZYWxpYXNEYXRhXxAcUERGL00vTWFja2V5X0N1cnRpczIwMTdhLnBkZk8RAXoAAAAAAXoAAgAAAkFFAAAAAAAAAAAAAAAAAAAAAAAAAAAAAAAAAAAAAABCRAAB/////xZNYWNrZXlfQ3VydGlzMjAxN2EucGRmAAAAAAAAAAAAAAAAAAAAAAAAAAAAAAAAAAAAAAAAAAAAAAAAAAAAAAD/////AAAAAFBERiBDQVJPAAEABAAAEoFjdQAAAAAAAAAAAAAAAAABTQAAAgA2LzpWb2x1bWVzOkFFIExhcHBlOkFFOkJpYjpQREY6TTpNYWNrZXlfQ3VydGlzMjAxN2EucGRmAA4ALgAWAE0AYQBjAGsAZQB5AF8AQwB1AHIAdABpAHMAMgAwADEANwBhAC4AcABkAGYADwAGAAIAQQBFABIAIS9CaWIvUERGL00vTWFja2V5X0N1cnRpczIwMTdhLnBkZgAAEwAUL1ZvbHVtZXMvQUUgTGFwcGUvQUUACQAhACFjcmJtAABwb3N4L1ZvbHVtZXMvQUUgTGFwcGUvQUUAAP//AAAACAANABoAJABDAAAAAAAAAgEAAAAAAAAABQAAAAAAAAAAAAAAAAAAAcE=}}

@article{inger2014potential,
	author = {Inger, Richard and Bennie, Jonathan and Davies, Thomas W and Gaston, Kevin J},
	date-added = {2020-03-10 13:55:37 +0100},
	date-modified = {2020-03-10 13:56:17 +0100},
	journal = {PloS one},
	local-url = {/Volumes/AE Lappe/AE/Bib/PDF/I/Inger_Bennie_Davies_Gaston2014a.pdf},
	number = {5},
	publisher = {Public Library of Science},
	title = {Potential biological and ecological effects of flickering artificial light},
	volume = {9},
	year = {2014},
	Bdsk-File-1 = {YnBsaXN0MDDSAQIDBFxyZWxhdGl2ZVBhdGhZYWxpYXNEYXRhXxApUERGL0kvSW5nZXJfQmVubmllX0Rhdmllc19HYXN0b24yMDE0YS5wZGZPEQGuAAAAAAGuAAIAAAJBRQAAAAAAAAAAAAAAAAAAAAAAAAAAAAAAAAAAAAAAQkQAAf////8fSW5nZXJfQmVubmllX0RhdmllI0ZGRkZGRkZGLnBkZgAAAAAAAAAAAAAAAAAAAAAAAAAAAAAAAAAAAAAAAAAA/////wAAAAAAAAAAAAAAAAABAAQAABKBY3UAAAAAAAAAAAAAAAAAAUkAAAIAQy86Vm9sdW1lczpBRSBMYXBwZTpBRTpCaWI6UERGOkk6SW5nZXJfQmVubmllX0Rhdmllc19HYXN0b24yMDE0YS5wZGYAAA4ASAAjAEkAbgBnAGUAcgBfAEIAZQBuAG4AaQBlAF8ARABhAHYAaQBlAHMAXwBHAGEAcwB0AG8AbgAyADAAMQA0AGEALgBwAGQAZgAPAAYAAgBBAEUAEgAuL0JpYi9QREYvSS9Jbmdlcl9CZW5uaWVfRGF2aWVzX0dhc3RvbjIwMTRhLnBkZgATABQvVm9sdW1lcy9BRSBMYXBwZS9BRQAJACEAIWNyYm0AAHBvc3gvVm9sdW1lcy9BRSBMYXBwZS9BRQAA//8AAAAIAA0AGgAkAFAAAAAAAAACAQAAAAAAAAAFAAAAAAAAAAAAAAAAAAACAg==}}

@article{ohl2018saccadic,
	author = {Ohl, Sven and Rolfs, Martin},
	date-added = {2020-03-10 13:53:42 +0100},
	date-modified = {2020-03-10 13:54:50 +0100},
	journal = {Consciousness and cognition},
	local-url = {/Volumes/AE Lappe/AE/Bib/PDF/O/OhlRolfs.ConsciousCogn.2018.pdf},
	pages = {32--44},
	publisher = {Elsevier},
	title = {Saccadic selection of stabilized items in visuospatial working memory},
	volume = {64},
	year = {2018},
	Bdsk-File-1 = {YnBsaXN0MDDSAQIDBFxyZWxhdGl2ZVBhdGhZYWxpYXNEYXRhXxAlUERGL08vT2hsUm9sZnMuQ29uc2Npb3VzQ29nbi4yMDE4LnBkZk8RAZ4AAAAAAZ4AAgAAAkFFAAAAAAAAAAAAAAAAAAAAAAAAAAAAAAAAAAAAAABCRAAB/////x9PaGxSb2xmcy5Db25zY2lvdXNDb2duLjIwMTgucGRmAAAAAAAAAAAAAAAAAAAAAAAAAAAAAAAAAAAAAAAAAAD/////AAAAAAAAAAAAAAAAAAEABAAAEoFjdQAAAAAAAAAAAAAAAAABTwAAAgA/LzpWb2x1bWVzOkFFIExhcHBlOkFFOkJpYjpQREY6TzpPaGxSb2xmcy5Db25zY2lvdXNDb2duLjIwMTgucGRmAAAOAEAAHwBPAGgAbABSAG8AbABmAHMALgBDAG8AbgBzAGMAaQBvAHUAcwBDAG8AZwBuAC4AMgAwADEAOAAuAHAAZABmAA8ABgACAEEARQASACovQmliL1BERi9PL09obFJvbGZzLkNvbnNjaW91c0NvZ24uMjAxOC5wZGYAEwAUL1ZvbHVtZXMvQUUgTGFwcGUvQUUACQAhACFjcmJtAABwb3N4L1ZvbHVtZXMvQUUgTGFwcGUvQUUAAP//AAAACAANABoAJABMAAAAAAAAAgEAAAAAAAAABQAAAAAAAAAAAAAAAAAAAe4=}}

@article{morillon2014motor,
	author = {Morillon, Benjamin and Schroeder, Charles E and Wyart, Valentin},
	date-added = {2020-03-10 13:51:46 +0100},
	date-modified = {2020-08-03 09:42:07 +0200},
	journal = {Nature communications},
	local-url = {/Volumes/AE Lappe/AE/Bib/PDF/M/Morillon_Schroeder_Wyart2014a.pdf},
	number = {1},
	pages = {1--9},
	publisher = {Nature Publishing Group},
	title = {Motor contributions to the temporal precision of auditory attention},
	volume = {5},
	year = {2014},
	Bdsk-File-1 = {YnBsaXN0MDDSAQIDBFxyZWxhdGl2ZVBhdGhZYWxpYXNEYXRhXxAnUERGL00vTW9yaWxsb25fU2Nocm9lZGVyX1d5YXJ0MjAxNGEucGRmTxEBpgAAAAABpgACAAACQUUAAAAAAAAAAAAAAAAAAAAAAAAAAAAAAAAAAAAAAEJEAAH/////H01vcmlsbG9uX1NjaHJvZWRlciNGRkZGRkZGRi5wZGYAAAAAAAAAAAAAAAAAAAAAAAAAAAAAAAAAAAAAAAAAAP////8AAAAAUERGIENBUk8AAQAEAAASgWN1AAAAAAAAAAAAAAAAAAFNAAACAEEvOlZvbHVtZXM6QUUgTGFwcGU6QUU6QmliOlBERjpNOk1vcmlsbG9uX1NjaHJvZWRlcl9XeWFydDIwMTRhLnBkZgAADgBEACEATQBvAHIAaQBsAGwAbwBuAF8AUwBjAGgAcgBvAGUAZABlAHIAXwBXAHkAYQByAHQAMgAwADEANABhAC4AcABkAGYADwAGAAIAQQBFABIALC9CaWIvUERGL00vTW9yaWxsb25fU2Nocm9lZGVyX1d5YXJ0MjAxNGEucGRmABMAFC9Wb2x1bWVzL0FFIExhcHBlL0FFAAkAIQAhY3JibQAAcG9zeC9Wb2x1bWVzL0FFIExhcHBlL0FFAAD//wAAAAgADQAaACQATgAAAAAAAAIBAAAAAAAAAAUAAAAAAAAAAAAAAAAAAAH4}}

@article{hafed2016sharper,
	author = {Hafed, Ziad M and Chen, Chih-Yang},
	date-added = {2020-03-10 13:50:01 +0100},
	date-modified = {2020-08-03 09:17:48 +0200},
	journal = {Current Biology},
	local-url = {/Volumes/AE Lappe/AE/Bib/PDF/H/Hafed, Z. and Chen, C.-Y. and 2016.pdf},
	number = {13},
	pages = {1647--1658},
	publisher = {Elsevier},
	title = {Sharper, stronger, faster upper visual field representation in primate superior colliculus},
	volume = {26},
	year = {2016},
	Bdsk-File-1 = {YnBsaXN0MDDSAQIDBFxyZWxhdGl2ZVBhdGhZYWxpYXNEYXRhXxAmUERGL0gvSGFmZWQsIFouLCBDaGVuLCBDLi1ZLiwgMjAxNi5wZGZPEQGiAAAAAAGiAAIAAAJBRQAAAAAAAAAAAAAAAAAAAAAAAAAAAAAAAAAAAAAAQkQAAf////8fSGFmZWQsIFouLCBDaGVuLCBDI0ZGRkZGRkZGLnBkZgAAAAAAAAAAAAAAAAAAAAAAAAAAAAAAAAAAAAAAAAAA/////wAAAABQREYgQ0FSTwABAAQAABKBY3UAAAAAAAAAAAAAAAAAAUgAAAIAQC86Vm9sdW1lczpBRSBMYXBwZTpBRTpCaWI6UERGOkg6SGFmZWQsIFouLCBDaGVuLCBDLi1ZLiwgMjAxNi5wZGYADgBCACAASABhAGYAZQBkACwAIABaAC4ALAAgAEMAaABlAG4ALAAgAEMALgAtAFkALgAsACAAMgAwADEANgAuAHAAZABmAA8ABgACAEEARQASACsvQmliL1BERi9IL0hhZmVkLCBaLiwgQ2hlbiwgQy4tWS4sIDIwMTYucGRmAAATABQvVm9sdW1lcy9BRSBMYXBwZS9BRQAJACEAIWNyYm0AAHBvc3gvVm9sdW1lcy9BRSBMYXBwZS9BRQAA//8AAAAIAA0AGgAkAE0AAAAAAAACAQAAAAAAAAAFAAAAAAAAAAAAAAAAAAAB8w==}}

@article{gloriani2019humans,
	author = {Gloriani, Alejandro H and Sch{\"u}tz, Alexander C},
	date-added = {2020-03-10 13:47:35 +0100},
	date-modified = {2020-08-03 08:55:21 +0200},
	journal = {Current Biology},
	local-url = {/Volumes/AE Lappe/AE/Bib/PDF/G/Gloriani_Schutz2019a.pdf},
	number = {7},
	pages = {1206--1210},
	publisher = {Elsevier},
	title = {Humans trust central vision more than peripheral vision even in the dark},
	volume = {29},
	year = {2019},
	Bdsk-File-1 = {YnBsaXN0MDDSAQIDBFxyZWxhdGl2ZVBhdGhZYWxpYXNEYXRhXxAeUERGL0cvR2xvcmlhbmlfU2NodXR6MjAxOWEucGRmTxEBggAAAAABggACAAACQUUAAAAAAAAAAAAAAAAAAAAAAAAAAAAAAAAAAAAAAEJEAAH/////GEdsb3JpYW5pX1NjaHV0ejIwMTlhLnBkZgAAAAAAAAAAAAAAAAAAAAAAAAAAAAAAAAAAAAAAAAAAAAAAAAAAAP////8AAAAAUERGIENBUk8AAQAEAAASgWN1AAAAAAAAAAAAAAAAAAFHAAACADgvOlZvbHVtZXM6QUUgTGFwcGU6QUU6QmliOlBERjpHOkdsb3JpYW5pX1NjaHV0ejIwMTlhLnBkZgAOADIAGABHAGwAbwByAGkAYQBuAGkAXwBTAGMAaAB1AHQAegAyADAAMQA5AGEALgBwAGQAZgAPAAYAAgBBAEUAEgAjL0JpYi9QREYvRy9HbG9yaWFuaV9TY2h1dHoyMDE5YS5wZGYAABMAFC9Wb2x1bWVzL0FFIExhcHBlL0FFAAkAIQAhY3JibQAAcG9zeC9Wb2x1bWVzL0FFIExhcHBlL0FFAAD//wAAAAgADQAaACQARQAAAAAAAAIBAAAAAAAAAAUAAAAAAAAAAAAAAAAAAAHL}}

@article{malienko2018contrasting,
	author = {Malienko, Anton and Harrar, Vanessa and Khan, Aarlenne Z},
	date-added = {2020-03-10 13:45:19 +0100},
	date-modified = {2020-03-10 13:45:59 +0100},
	journal = {Journal of vision},
	local-url = {/Volumes/AE Lappe/AE/Bib/PDF/M/Malienko_Harrar_Khan2018a.pdf},
	number = {9},
	pages = {4--4},
	publisher = {The Association for Research in Vision and Ophthalmology},
	title = {Contrasting effects of exogenous cueing on saccades and reaches},
	volume = {18},
	year = {2018},
	Bdsk-File-1 = {YnBsaXN0MDDSAQIDBFxyZWxhdGl2ZVBhdGhZYWxpYXNEYXRhXxAjUERGL00vTWFsaWVua29fSGFycmFyX0toYW4yMDE4YS5wZGZPEQGWAAAAAAGWAAIAAAJBRQAAAAAAAAAAAAAAAAAAAAAAAAAAAAAAAAAAAAAAQkQAAf////8dTWFsaWVua29fSGFycmFyX0toYW4yMDE4YS5wZGYAAAAAAAAAAAAAAAAAAAAAAAAAAAAAAAAAAAAAAAAAAAAA/////wAAAAAAAAAAAAAAAAABAAQAABKBY3UAAAAAAAAAAAAAAAAAAU0AAAIAPS86Vm9sdW1lczpBRSBMYXBwZTpBRTpCaWI6UERGOk06TWFsaWVua29fSGFycmFyX0toYW4yMDE4YS5wZGYAAA4APAAdAE0AYQBsAGkAZQBuAGsAbwBfAEgAYQByAHIAYQByAF8ASwBoAGEAbgAyADAAMQA4AGEALgBwAGQAZgAPAAYAAgBBAEUAEgAoL0JpYi9QREYvTS9NYWxpZW5rb19IYXJyYXJfS2hhbjIwMThhLnBkZgATABQvVm9sdW1lcy9BRSBMYXBwZS9BRQAJACEAIWNyYm0AAHBvc3gvVm9sdW1lcy9BRSBMYXBwZS9BRQAA//8AAAAIAA0AGgAkAEoAAAAAAAACAQAAAAAAAAAFAAAAAAAAAAAAAAAAAAAB5A==}}

@article{lindner2000initiation,
	author = {Lindner, Axel and Ilg, Uwe J},
	date-added = {2020-03-10 13:36:36 +0100},
	date-modified = {2020-03-10 13:40:13 +0100},
	journal = {Experimental Brain Research},
	local-url = {/Volumes/AE Lappe/AE/Bib/PDF/L/Lindner-Ilg2000_Article_InitiationOfSmooth-pursuitEyeM.pdf},
	number = {4},
	pages = {450--456},
	publisher = {Springer},
	title = {Initiation of smooth-pursuit eye movements to first-order and second-order motion stimuli},
	volume = {133},
	year = {2000},
	Bdsk-File-1 = {YnBsaXN0MDDSAQIDBFxyZWxhdGl2ZVBhdGhZYWxpYXNEYXRhXxBAUERGL0wvTGluZG5lci1JbGcyMDAwX0FydGljbGVfSW5pdGlhdGlvbk9mU21vb3RoLXB1cnN1aXRFeWVNLnBkZk8RAgoAAAAAAgoAAgAAAkFFAAAAAAAAAAAAAAAAAAAAAAAAAAAAAAAAAAAAAABCRAAB/////x9MaW5kbmVyLUlsZzIwMDBfQXIjRkZGRkZGRkYucGRmAAAAAAAAAAAAAAAAAAAAAAAAAAAAAAAAAAAAAAAAAAD/////AAAAAAAAAAAAAAAAAAEABAAAEoFjdQAAAAAAAAAAAAAAAAABTAAAAgBaLzpWb2x1bWVzOkFFIExhcHBlOkFFOkJpYjpQREY6TDpMaW5kbmVyLUlsZzIwMDBfQXJ0aWNsZV9Jbml0aWF0aW9uT2ZTbW9vdGgtcHVyc3VpdEV5ZU0ucGRmAA4AdgA6AEwAaQBuAGQAbgBlAHIALQBJAGwAZwAyADAAMAAwAF8AQQByAHQAaQBjAGwAZQBfAEkAbgBpAHQAaQBhAHQAaQBvAG4ATwBmAFMAbQBvAG8AdABoAC0AcAB1AHIAcwB1AGkAdABFAHkAZQBNAC4AcABkAGYADwAGAAIAQQBFABIARS9CaWIvUERGL0wvTGluZG5lci1JbGcyMDAwX0FydGljbGVfSW5pdGlhdGlvbk9mU21vb3RoLXB1cnN1aXRFeWVNLnBkZgAAEwAUL1ZvbHVtZXMvQUUgTGFwcGUvQUUACQAhACFjcmJtAABwb3N4L1ZvbHVtZXMvQUUgTGFwcGUvQUUAAP//AAAACAANABoAJABnAAAAAAAAAgEAAAAAAAAABQAAAAAAAAAAAAAAAAAAAnU=}}

@article{Land2004_Article_TheCoordinationOfRotationsOfTh.pd,
	author = {Land, Michael F},
	date-added = {2020-03-10 13:34:06 +0100},
	date-modified = {2020-03-10 13:35:52 +0100},
	journal = {Experimental brain research},
	local-url = {/Volumes/AE Lappe/AE/Bib/PDF/L/Land2004a.pdf},
	number = {2},
	pages = {151--160},
	publisher = {Springer},
	title = {The coordination of rotations of the eyes, head and trunk in saccadic turns produced in natural situations},
	volume = {159},
	year = {2004},
	Bdsk-File-1 = {YnBsaXN0MDDSAQIDBFxyZWxhdGl2ZVBhdGhZYWxpYXNEYXRhXxATUERGL0wvTGFuZDIwMDRhLnBkZk8RAVYAAAAAAVYAAgAAAkFFAAAAAAAAAAAAAAAAAAAAAAAAAAAAAAAAAAAAAABCRAAB/////w1MYW5kMjAwNGEucGRmAAAAAAAAAAAAAAAAAAAAAAAAAAAAAAAAAAAAAAAAAAAAAAAAAAAAAAAAAAAAAAAAAAD/////AAAAAAAAAAAAAAAAAAEABAAAEoFjdQAAAAAAAAAAAAAAAAABTAAAAgAtLzpWb2x1bWVzOkFFIExhcHBlOkFFOkJpYjpQREY6TDpMYW5kMjAwNGEucGRmAAAOABwADQBMAGEAbgBkADIAMAAwADQAYQAuAHAAZABmAA8ABgACAEEARQASABgvQmliL1BERi9ML0xhbmQyMDA0YS5wZGYAEwAUL1ZvbHVtZXMvQUUgTGFwcGUvQUUACQAhACFjcmJtAABwb3N4L1ZvbHVtZXMvQUUgTGFwcGUvQUUAAP//AAAACAANABoAJAA6AAAAAAAAAgEAAAAAAAAABQAAAAAAAAAAAAAAAAAAAZQ=}}

@article{derespinis1993duane,
	author = {DeRespinis, Patrick A and Caputo, Anthony R and Wagner, Rudolph S and Guo, Suqin},
	date-added = {2020-03-10 13:31:47 +0100},
	date-modified = {2020-08-03 09:05:16 +0200},
	journal = {Survey of ophthalmology},
	local-url = {/Volumes/AE Lappe/AE/Bib/PDF/D/DeRespinis_Caputo_Wagner_Guo1993a.pdf},
	number = {3},
	pages = {257--288},
	publisher = {Elsevier},
	title = {Duane's retraction syndrome},
	volume = {38},
	year = {1993},
	Bdsk-File-1 = {YnBsaXN0MDDSAQIDBFxyZWxhdGl2ZVBhdGhZYWxpYXNEYXRhXxArUERGL0QvRGVSZXNwaW5pc19DYXB1dG9fV2FnbmVyX0d1bzE5OTNhLnBkZk8RAbYAAAAAAbYAAgAAAkFFAAAAAAAAAAAAAAAAAAAAAAAAAAAAAAAAAAAAAABCRAAB/////x9EZVJlc3BpbmlzX0NhcHV0b18jRkZGRkZGRkYucGRmAAAAAAAAAAAAAAAAAAAAAAAAAAAAAAAAAAAAAAAAAAD/////AAAAAFBERiBDQVJPAAEABAAAEoFjdQAAAAAAAAAAAAAAAAABRAAAAgBFLzpWb2x1bWVzOkFFIExhcHBlOkFFOkJpYjpQREY6RDpEZVJlc3BpbmlzX0NhcHV0b19XYWduZXJfR3VvMTk5M2EucGRmAAAOAEwAJQBEAGUAUgBlAHMAcABpAG4AaQBzAF8AQwBhAHAAdQB0AG8AXwBXAGEAZwBuAGUAcgBfAEcAdQBvADEAOQA5ADMAYQAuAHAAZABmAA8ABgACAEEARQASADAvQmliL1BERi9EL0RlUmVzcGluaXNfQ2FwdXRvX1dhZ25lcl9HdW8xOTkzYS5wZGYAEwAUL1ZvbHVtZXMvQUUgTGFwcGUvQUUACQAhACFjcmJtAABwb3N4L1ZvbHVtZXMvQUUgTGFwcGUvQUUAAP//AAAACAANABoAJABSAAAAAAAAAgEAAAAAAAAABQAAAAAAAAAAAAAAAAAAAgw=}}

@article{jov-9-7-1.pdfjov-9-7-1.pdf,
	author = {Morvan, Camille and Wexler, Mark},
	date-added = {2020-03-10 13:29:24 +0100},
	date-modified = {2020-03-10 13:30:36 +0100},
	journal = {Journal of Vision},
	local-url = {/Volumes/AE Lappe/AE/Bib/PDF/M/Morvan_Wexler2009b.pdf},
	number = {7},
	pages = {1--1},
	publisher = {The Association for Research in Vision and Ophthalmology},
	title = {The nonlinear structure of motion perception during smooth eye movements},
	volume = {9},
	year = {2009},
	Bdsk-File-1 = {YnBsaXN0MDDSAQIDBFxyZWxhdGl2ZVBhdGhZYWxpYXNEYXRhXxAcUERGL00vTW9ydmFuX1dleGxlcjIwMDliLnBkZk8RAXoAAAAAAXoAAgAAAkFFAAAAAAAAAAAAAAAAAAAAAAAAAAAAAAAAAAAAAABCRAAB/////xZNb3J2YW5fV2V4bGVyMjAwOWIucGRmAAAAAAAAAAAAAAAAAAAAAAAAAAAAAAAAAAAAAAAAAAAAAAAAAAAAAAD/////AAAAAAAAAAAAAAAAAAEABAAAEoFjdQAAAAAAAAAAAAAAAAABTQAAAgA2LzpWb2x1bWVzOkFFIExhcHBlOkFFOkJpYjpQREY6TTpNb3J2YW5fV2V4bGVyMjAwOWIucGRmAA4ALgAWAE0AbwByAHYAYQBuAF8AVwBlAHgAbABlAHIAMgAwADAAOQBiAC4AcABkAGYADwAGAAIAQQBFABIAIS9CaWIvUERGL00vTW9ydmFuX1dleGxlcjIwMDliLnBkZgAAEwAUL1ZvbHVtZXMvQUUgTGFwcGUvQUUACQAhACFjcmJtAABwb3N4L1ZvbHVtZXMvQUUgTGFwcGUvQUUAAP//AAAACAANABoAJABDAAAAAAAAAgEAAAAAAAAABQAAAAAAAAAAAAAAAAAAAcE=}}

@article{miller2007understanding,
	author = {Miller, Joel M},
	date-added = {2020-03-10 13:28:20 +0100},
	date-modified = {2020-03-10 13:28:50 +0100},
	journal = {Journal of Vision},
	local-url = {/Volumes/AE Lappe/AE/Bib/PDF/M/Miller2007a.pdf},
	number = {11},
	pages = {10--10},
	publisher = {The Association for Research in Vision and Ophthalmology},
	title = {Understanding and misunderstanding extraocular muscle pulleys},
	volume = {7},
	year = {2007},
	Bdsk-File-1 = {YnBsaXN0MDDSAQIDBFxyZWxhdGl2ZVBhdGhZYWxpYXNEYXRhXxAVUERGL00vTWlsbGVyMjAwN2EucGRmTxEBXgAAAAABXgACAAACQUUAAAAAAAAAAAAAAAAAAAAAAAAAAAAAAAAAAAAAAEJEAAH/////D01pbGxlcjIwMDdhLnBkZgAAAAAAAAAAAAAAAAAAAAAAAAAAAAAAAAAAAAAAAAAAAAAAAAAAAAAAAAAAAAAAAP////8AAAAAAAAAAAAAAAAAAQAEAAASgWN1AAAAAAAAAAAAAAAAAAFNAAACAC8vOlZvbHVtZXM6QUUgTGFwcGU6QUU6QmliOlBERjpNOk1pbGxlcjIwMDdhLnBkZgAADgAgAA8ATQBpAGwAbABlAHIAMgAwADAANwBhAC4AcABkAGYADwAGAAIAQQBFABIAGi9CaWIvUERGL00vTWlsbGVyMjAwN2EucGRmABMAFC9Wb2x1bWVzL0FFIExhcHBlL0FFAAkAIQAhY3JibQAAcG9zeC9Wb2x1bWVzL0FFIExhcHBlL0FFAAD//wAAAAgADQAaACQAPAAAAAAAAAIBAAAAAAAAAAUAAAAAAAAAAAAAAAAAAAGe}}

@article{radzvilavicius2016selection,
	author = {Radzvilavicius, Arunas L and Hadjivasiliou, Zena and Pomiankowski, Andrew and Lane, Nick},
	date-added = {2020-03-10 13:27:14 +0100},
	date-modified = {2020-03-10 13:27:48 +0100},
	journal = {PLoS biology},
	local-url = {/Volumes/AE Lappe/AE/Bib/PDF/R/Radzvilavicius_Hadjivasiliou_Pomiankowski_Lane2016a.pdf},
	number = {12},
	publisher = {Public Library of Science},
	title = {Selection for mitochondrial quality drives evolution of the germline},
	volume = {14},
	year = {2016},
	Bdsk-File-1 = {YnBsaXN0MDDSAQIDBFxyZWxhdGl2ZVBhdGhZYWxpYXNEYXRhXxA9UERGL1IvUmFkenZpbGF2aWNpdXNfSGFkaml2YXNpbGlvdV9Qb21pYW5rb3dza2lfTGFuZTIwMTZhLnBkZk8RAf4AAAAAAf4AAgAAAkFFAAAAAAAAAAAAAAAAAAAAAAAAAAAAAAAAAAAAAABCRAAB/////x9SYWR6dmlsYXZpY2l1c19IYWQjRkZGRkZGRkYucGRmAAAAAAAAAAAAAAAAAAAAAAAAAAAAAAAAAAAAAAAAAAD/////AAAAAAAAAAAAAAAAAAEABAAAEoFjdQAAAAAAAAAAAAAAAAABUgAAAgBXLzpWb2x1bWVzOkFFIExhcHBlOkFFOkJpYjpQREY6UjpSYWR6dmlsYXZpY2l1c19IYWRqaXZhc2lsaW91X1BvbWlhbmtvd3NraV9MYW5lMjAxNmEucGRmAAAOAHAANwBSAGEAZAB6AHYAaQBsAGEAdgBpAGMAaQB1AHMAXwBIAGEAZABqAGkAdgBhAHMAaQBsAGkAbwB1AF8AUABvAG0AaQBhAG4AawBvAHcAcwBrAGkAXwBMAGEAbgBlADIAMAAxADYAYQAuAHAAZABmAA8ABgACAEEARQASAEIvQmliL1BERi9SL1JhZHp2aWxhdmljaXVzX0hhZGppdmFzaWxpb3VfUG9taWFua293c2tpX0xhbmUyMDE2YS5wZGYAEwAUL1ZvbHVtZXMvQUUgTGFwcGUvQUUACQAhACFjcmJtAABwb3N4L1ZvbHVtZXMvQUUgTGFwcGUvQUUAAP//AAAACAANABoAJABkAAAAAAAAAgEAAAAAAAAABQAAAAAAAAAAAAAAAAAAAmY=}}

@article{brenner2018continuously,
	author = {Brenner, Eli and Smeets, Jeroen BJ},
	date-added = {2020-03-10 13:24:29 +0100},
	date-modified = {2020-03-10 13:25:12 +0100},
	journal = {Journal of neurophysiology},
	local-url = {/Volumes/AE Lappe/AE/Bib/PDF/B/Brenner_Smeets2018a.pdf},
	number = {6},
	pages = {3257--3274},
	publisher = {American Physiological Society Bethesda, MD},
	title = {Continuously updating one's predictions underlies successful interception},
	volume = {120},
	year = {2018},
	Bdsk-File-1 = {YnBsaXN0MDDSAQIDBFxyZWxhdGl2ZVBhdGhZYWxpYXNEYXRhXxAdUERGL0IvQnJlbm5lcl9TbWVldHMyMDE4YS5wZGZPEQF+AAAAAAF+AAIAAAJBRQAAAAAAAAAAAAAAAAAAAAAAAAAAAAAAAAAAAAAAQkQAAf////8XQnJlbm5lcl9TbWVldHMyMDE4YS5wZGYAAAAAAAAAAAAAAAAAAAAAAAAAAAAAAAAAAAAAAAAAAAAAAAAAAAAA/////wAAAAAAAAAAAAAAAAABAAQAABKBY3UAAAAAAAAAAAAAAAAAAUIAAAIANy86Vm9sdW1lczpBRSBMYXBwZTpBRTpCaWI6UERGOkI6QnJlbm5lcl9TbWVldHMyMDE4YS5wZGYAAA4AMAAXAEIAcgBlAG4AbgBlAHIAXwBTAG0AZQBlAHQAcwAyADAAMQA4AGEALgBwAGQAZgAPAAYAAgBBAEUAEgAiL0JpYi9QREYvQi9CcmVubmVyX1NtZWV0czIwMThhLnBkZgATABQvVm9sdW1lcy9BRSBMYXBwZS9BRQAJACEAIWNyYm0AAHBvc3gvVm9sdW1lcy9BRSBMYXBwZS9BRQAA//8AAAAIAA0AGgAkAEQAAAAAAAACAQAAAAAAAAAFAAAAAAAAAAAAAAAAAAABxg==}}

@article{grujic2018perisaccadic,
	author = {Grujic, Nikola and Brehm, Nils and Gloge, Cordula and Zhuo, Weijie and Hafed, Ziad M},
	date-added = {2020-03-10 13:21:53 +0100},
	date-modified = {2020-08-03 08:46:02 +0200},
	journal = {Journal of neurophysiology},
	local-url = {/Volumes/AE Lappe/AE/Bib/PDF/G/Grujic_Brehm_Gloge_Zhuo_Hafed2018a.pdf},
	number = {6},
	pages = {3198--3216},
	publisher = {American Physiological Society Bethesda, MD},
	title = {Perisaccadic perceptual mislocalization is different for upward saccades},
	volume = {120},
	year = {2018},
	Bdsk-File-1 = {YnBsaXN0MDDSAQIDBFxyZWxhdGl2ZVBhdGhZYWxpYXNEYXRhXxAsUERGL0cvR3J1amljX0JyZWhtX0dsb2dlX1podW9fSGFmZWQyMDE4YS5wZGZPEQG6AAAAAAG6AAIAAAJBRQAAAAAAAAAAAAAAAAAAAAAAAAAAAAAAAAAAAAAAQkQAAf////8fR3J1amljX0JyZWhtX0dsb2dlI0ZGRkZGRkZGLnBkZgAAAAAAAAAAAAAAAAAAAAAAAAAAAAAAAAAAAAAAAAAA/////wAAAABQREYgQ0FSTwABAAQAABKBY3UAAAAAAAAAAAAAAAAAAUcAAAIARi86Vm9sdW1lczpBRSBMYXBwZTpBRTpCaWI6UERGOkc6R3J1amljX0JyZWhtX0dsb2dlX1podW9fSGFmZWQyMDE4YS5wZGYADgBOACYARwByAHUAagBpAGMAXwBCAHIAZQBoAG0AXwBHAGwAbwBnAGUAXwBaAGgAdQBvAF8ASABhAGYAZQBkADIAMAAxADgAYQAuAHAAZABmAA8ABgACAEEARQASADEvQmliL1BERi9HL0dydWppY19CcmVobV9HbG9nZV9aaHVvX0hhZmVkMjAxOGEucGRmAAATABQvVm9sdW1lcy9BRSBMYXBwZS9BRQAJACEAIWNyYm0AAHBvc3gvVm9sdW1lcy9BRSBMYXBwZS9BRQAA//8AAAAIAA0AGgAkAFMAAAAAAAACAQAAAAAAAAAFAAAAAAAAAAAAAAAAAAACEQ==}}

@article{seideman2020dynamic,
	author = {Seideman, J. A.},
	date-added = {2020-03-10 13:19:29 +0100},
	date-modified = {2020-08-04 13:31:49 +0200},
	journal = {Journal of Neurophysiology},
	local-url = {/Volumes/AE Lappe/AE/Bib/PDF/S/Seideman2020a.pdf},
	number = {2},
	pages = {451--453},
	publisher = {American Physiological Society Bethesda, MD},
	title = {A dynamic, imperturbable link between midbrain activity and saccade velocity},
	volume = {123},
	year = {2020},
	Bdsk-File-1 = {YnBsaXN0MDDSAQIDBFxyZWxhdGl2ZVBhdGhZYWxpYXNEYXRhXxAXUERGL1MvU2VpZGVtYW4yMDIwYS5wZGZPEQFmAAAAAAFmAAIAAAJBRQAAAAAAAAAAAAAAAAAAAAAAAAAAAAAAAAAAAAAAQkQAAf////8RU2VpZGVtYW4yMDIwYS5wZGYAAAAAAAAAAAAAAAAAAAAAAAAAAAAAAAAAAAAAAAAAAAAAAAAAAAAAAAAAAAAA/////wAAAABQREYgQ0FSTwABAAQAABKBY3UAAAAAAAAAAAAAAAAAAVMAAAIAMS86Vm9sdW1lczpBRSBMYXBwZTpBRTpCaWI6UERGOlM6U2VpZGVtYW4yMDIwYS5wZGYAAA4AJAARAFMAZQBpAGQAZQBtAGEAbgAyADAAMgAwAGEALgBwAGQAZgAPAAYAAgBBAEUAEgAcL0JpYi9QREYvUy9TZWlkZW1hbjIwMjBhLnBkZgATABQvVm9sdW1lcy9BRSBMYXBwZS9BRQAJACEAIWNyYm0AAHBvc3gvVm9sdW1lcy9BRSBMYXBwZS9BRQAA//8AAAAIAA0AGgAkAD4AAAAAAAACAQAAAAAAAAAFAAAAAAAAAAAAAAAAAAABqA==}}

@article{fabius2016spatiotopic,
	author = {Fabius, Jasper H and Fracasso, Alessio and Van der Stigchel, Stefan},
	date-added = {2020-03-10 13:17:38 +0100},
	date-modified = {2020-03-10 13:18:52 +0100},
	journal = {Scientific reports},
	local-url = {/Volumes/AE Lappe/AE/Bib/PDF/S/srep34488.pdf},
	pages = {34488},
	publisher = {Nature Publishing Group},
	title = {Spatiotopic updating facilitates perception immediately after saccades},
	volume = {6},
	year = {2016},
	Bdsk-File-1 = {YnBsaXN0MDDSAQIDBFxyZWxhdGl2ZVBhdGhZYWxpYXNEYXRhXxATUERGL1Mvc3JlcDM0NDg4LnBkZk8RAVYAAAAAAVYAAgAAAkFFAAAAAAAAAAAAAAAAAAAAAAAAAAAAAAAAAAAAAABCRAAB/////w1zcmVwMzQ0ODgucGRmAAAAAAAAAAAAAAAAAAAAAAAAAAAAAAAAAAAAAAAAAAAAAAAAAAAAAAAAAAAAAAAAAAD/////AAAAAAAAAAAAAAAAAAEABAAAEoFjdQAAAAAAAAAAAAAAAAABUwAAAgAtLzpWb2x1bWVzOkFFIExhcHBlOkFFOkJpYjpQREY6UzpzcmVwMzQ0ODgucGRmAAAOABwADQBzAHIAZQBwADMANAA0ADgAOAAuAHAAZABmAA8ABgACAEEARQASABgvQmliL1BERi9TL3NyZXAzNDQ4OC5wZGYAEwAUL1ZvbHVtZXMvQUUgTGFwcGUvQUUACQAhACFjcmJtAABwb3N4L1ZvbHVtZXMvQUUgTGFwcGUvQUUAAP//AAAACAANABoAJAA6AAAAAAAAAgEAAAAAAAAABQAAAAAAAAAAAAAAAAAAAZQ=}}

@article{vaina2014spared,
	author = {Vaina, Lucia M and Buonanno, Ferdinando and Rushton, Simon K},
	date-added = {2020-03-10 13:14:03 +0100},
	date-modified = {2020-03-10 13:16:38 +0100},
	journal = {Medical science monitor: international medical journal of experimental and clinical research},
	local-url = {/Volumes/AE Lappe/AE/Bib/PDF/V/vaina_buonanno_Rushton2014.pdf},
	pages = {1563},
	publisher = {International Scientific Information, Inc.},
	title = {Spared ability to perceive direction of locomotor heading and {scene-relative} object movement despite inability to perceive relative motion},
	volume = {20},
	year = {2014},
	Bdsk-File-1 = {YnBsaXN0MDDSAQIDBFxyZWxhdGl2ZVBhdGhZYWxpYXNEYXRhXxAkUERGL1YvdmFpbmFfYnVvbmFubm9fUnVzaHRvbjIwMTQucGRmTxEBmgAAAAABmgACAAACQUUAAAAAAAAAAAAAAAAAAAAAAAAAAAAAAAAAAAAAAEJEAAH/////HnZhaW5hX2J1b25hbm5vX1J1c2h0b24yMDE0LnBkZgAAAAAAAAAAAAAAAAAAAAAAAAAAAAAAAAAAAAAAAAAAAP////8AAAAAAAAAAAAAAAAAAQAEAAASgWN1AAAAAAAAAAAAAAAAAAFWAAACAD4vOlZvbHVtZXM6QUUgTGFwcGU6QUU6QmliOlBERjpWOnZhaW5hX2J1b25hbm5vX1J1c2h0b24yMDE0LnBkZgAOAD4AHgB2AGEAaQBuAGEAXwBiAHUAbwBuAGEAbgBuAG8AXwBSAHUAcwBoAHQAbwBuADIAMAAxADQALgBwAGQAZgAPAAYAAgBBAEUAEgApL0JpYi9QREYvVi92YWluYV9idW9uYW5ub19SdXNodG9uMjAxNC5wZGYAABMAFC9Wb2x1bWVzL0FFIExhcHBlL0FFAAkAIQAhY3JibQAAcG9zeC9Wb2x1bWVzL0FFIExhcHBlL0FFAAD//wAAAAgADQAaACQASwAAAAAAAAIBAAAAAAAAAAUAAAAAAAAAAAAAAAAAAAHp}}

@article{van2019forget,
	author = {van Leeuwen, Jonathan and Smeets, Jeroen BJ and Belopolsky, Artem V},
	date-added = {2020-03-10 13:11:10 +0100},
	date-modified = {2020-03-10 13:13:10 +0100},
	journal = {Attention, Perception, \& Psychophysics},
	local-url = {/Volumes/AE Lappe/AE/Bib/PDF/L/Leeuwen_Smeets_Belopolsky2019a.pdf},
	number = {8},
	pages = {2956--2967},
	publisher = {Springer},
	title = {Forget binning and get {SMART:} Getting more out of the {time-course} of response data},
	volume = {81},
	year = {2019},
	Bdsk-File-1 = {YnBsaXN0MDDSAQIDBFxyZWxhdGl2ZVBhdGhZYWxpYXNEYXRhXxAoUERGL0wvTGVldXdlbl9TbWVldHNfQmVsb3BvbHNreTIwMTlhLnBkZk8RAaoAAAAAAaoAAgAAAkFFAAAAAAAAAAAAAAAAAAAAAAAAAAAAAAAAAAAAAABCRAAB/////x9MZWV1d2VuX1NtZWV0c19CZWwjRkZGRkZGRkYucGRmAAAAAAAAAAAAAAAAAAAAAAAAAAAAAAAAAAAAAAAAAAD/////AAAAAAAAAAAAAAAAAAEABAAAEoFjdQAAAAAAAAAAAAAAAAABTAAAAgBCLzpWb2x1bWVzOkFFIExhcHBlOkFFOkJpYjpQREY6TDpMZWV1d2VuX1NtZWV0c19CZWxvcG9sc2t5MjAxOWEucGRmAA4ARgAiAEwAZQBlAHUAdwBlAG4AXwBTAG0AZQBlAHQAcwBfAEIAZQBsAG8AcABvAGwAcwBrAHkAMgAwADEAOQBhAC4AcABkAGYADwAGAAIAQQBFABIALS9CaWIvUERGL0wvTGVldXdlbl9TbWVldHNfQmVsb3BvbHNreTIwMTlhLnBkZgAAEwAUL1ZvbHVtZXMvQUUgTGFwcGUvQUUACQAhACFjcmJtAABwb3N4L1ZvbHVtZXMvQUUgTGFwcGUvQUUAAP//AAAACAANABoAJABPAAAAAAAAAgEAAAAAAAAABQAAAAAAAAAAAAAAAAAAAf0=}}

@inproceedings{zank2016eye,
	author = {Zank, Markus and Kunz, Andreas},
	booktitle = {2016 IEEE Symposium on 3D User Interfaces (3DUI)},
	date-added = {2020-03-10 13:09:25 +0100},
	date-modified = {2020-03-10 13:10:23 +0100},
	local-url = {/Volumes/AE Lappe/AE/Bib/PDF/Z/Zank_Kunz2016a.pdf},
	organization = {IEEE},
	pages = {49--58},
	title = {Eye tracking for locomotion prediction in redirected walking},
	year = {2016},
	Bdsk-File-1 = {YnBsaXN0MDDSAQIDBFxyZWxhdGl2ZVBhdGhZYWxpYXNEYXRhXxAYUERGL1ovWmFua19LdW56MjAxNmEucGRmTxEBagAAAAABagACAAACQUUAAAAAAAAAAAAAAAAAAAAAAAAAAAAAAAAAAAAAAEJEAAH/////ElphbmtfS3VuejIwMTZhLnBkZgAAAAAAAAAAAAAAAAAAAAAAAAAAAAAAAAAAAAAAAAAAAAAAAAAAAAAAAAAAAP////8AAAAAAAAAAAAAAAAAAQAEAAASgWN1AAAAAAAAAAAAAAAAAAFaAAACADIvOlZvbHVtZXM6QUUgTGFwcGU6QUU6QmliOlBERjpaOlphbmtfS3VuejIwMTZhLnBkZgAOACYAEgBaAGEAbgBrAF8ASwB1AG4AegAyADAAMQA2AGEALgBwAGQAZgAPAAYAAgBBAEUAEgAdL0JpYi9QREYvWi9aYW5rX0t1bnoyMDE2YS5wZGYAABMAFC9Wb2x1bWVzL0FFIExhcHBlL0FFAAkAIQAhY3JibQAAcG9zeC9Wb2x1bWVzL0FFIExhcHBlL0FFAAD//wAAAAgADQAaACQAPwAAAAAAAAIBAAAAAAAAAAUAAAAAAAAAAAAAAAAAAAGt}}

@article{schut2017cost,
	author = {Schut, Martijn J and Van der Stoep, Nathan and Postma, Albert and Van der Stigchel, Stefan},
	date-added = {2020-02-27 12:06:36 +0100},
	date-modified = {2020-02-27 12:07:19 +0100},
	journal = {Journal of Vision},
	local-url = {/Volumes/AE Lappe/AE/Bib/PDF/S/Schut_Van der Stoep_Postma_Van der Stigchel2017a.pdf},
	number = {6},
	pages = {15--15},
	publisher = {The Association for Research in Vision and Ophthalmology},
	title = {The cost of making an eye movement: A direct link between visual working memory and saccade execution},
	volume = {17},
	year = {2017},
	Bdsk-File-1 = {YnBsaXN0MDDSAQIDBFxyZWxhdGl2ZVBhdGhZYWxpYXNEYXRhXxA6UERGL1MvU2NodXRfVmFuIGRlciBTdG9lcF9Qb3N0bWFfVmFuIGRlciBTdGlnY2hlbDIwMTdhLnBkZk8RAfIAAAAAAfIAAgAAAkFFAAAAAAAAAAAAAAAAAAAAAAAAAAAAAAAAAAAAAABCRAAB/////x9TY2h1dF9WYW4gZGVyIFN0b2UjRkZGRkZGRkYucGRmAAAAAAAAAAAAAAAAAAAAAAAAAAAAAAAAAAAAAAAAAAD/////AAAAAAAAAAAAAAAAAAEABAAAEoFjdQAAAAAAAAAAAAAAAAABUwAAAgBULzpWb2x1bWVzOkFFIExhcHBlOkFFOkJpYjpQREY6UzpTY2h1dF9WYW4gZGVyIFN0b2VwX1Bvc3RtYV9WYW4gZGVyIFN0aWdjaGVsMjAxN2EucGRmAA4AagA0AFMAYwBoAHUAdABfAFYAYQBuACAAZABlAHIAIABTAHQAbwBlAHAAXwBQAG8AcwB0AG0AYQBfAFYAYQBuACAAZABlAHIAIABTAHQAaQBnAGMAaABlAGwAMgAwADEANwBhAC4AcABkAGYADwAGAAIAQQBFABIAPy9CaWIvUERGL1MvU2NodXRfVmFuIGRlciBTdG9lcF9Qb3N0bWFfVmFuIGRlciBTdGlnY2hlbDIwMTdhLnBkZgAAEwAUL1ZvbHVtZXMvQUUgTGFwcGUvQUUACQAhACFjcmJtAABwb3N4L1ZvbHVtZXMvQUUgTGFwcGUvQUUAAP//AAAACAANABoAJABhAAAAAAAAAgEAAAAAAAAABQAAAAAAAAAAAAAAAAAAAlc=}}

@article{belardinelli2016s,
	author = {Belardinelli, Anna and Stepper, Madeleine Y and Butz, Martin V},
	date-added = {2020-02-27 12:05:17 +0100},
	date-modified = {2020-02-27 12:05:59 +0100},
	journal = {Journal of vision},
	local-url = {/Volumes/AE Lappe/AE/Bib/PDF/B/Belardinelli_Stepper_Butz2016a.pdf},
	number = {1},
	pages = {18--18},
	publisher = {The Association for Research in Vision and Ophthalmology},
	title = {It's in the eyes: Planning precise manual actions before execution},
	volume = {16},
	year = {2016},
	Bdsk-File-1 = {YnBsaXN0MDDSAQIDBFxyZWxhdGl2ZVBhdGhZYWxpYXNEYXRhXxAoUERGL0IvQmVsYXJkaW5lbGxpX1N0ZXBwZXJfQnV0ejIwMTZhLnBkZk8RAaoAAAAAAaoAAgAAAkFFAAAAAAAAAAAAAAAAAAAAAAAAAAAAAAAAAAAAAABCRAAB/////x9CZWxhcmRpbmVsbGlfU3RlcHAjRkZGRkZGRkYucGRmAAAAAAAAAAAAAAAAAAAAAAAAAAAAAAAAAAAAAAAAAAD/////AAAAAAAAAAAAAAAAAAEABAAAEoFjdQAAAAAAAAAAAAAAAAABQgAAAgBCLzpWb2x1bWVzOkFFIExhcHBlOkFFOkJpYjpQREY6QjpCZWxhcmRpbmVsbGlfU3RlcHBlcl9CdXR6MjAxNmEucGRmAA4ARgAiAEIAZQBsAGEAcgBkAGkAbgBlAGwAbABpAF8AUwB0AGUAcABwAGUAcgBfAEIAdQB0AHoAMgAwADEANgBhAC4AcABkAGYADwAGAAIAQQBFABIALS9CaWIvUERGL0IvQmVsYXJkaW5lbGxpX1N0ZXBwZXJfQnV0ejIwMTZhLnBkZgAAEwAUL1ZvbHVtZXMvQUUgTGFwcGUvQUUACQAhACFjcmJtAABwb3N4L1ZvbHVtZXMvQUUgTGFwcGUvQUUAAP//AAAACAANABoAJABPAAAAAAAAAgEAAAAAAAAABQAAAAAAAAAAAAAAAAAAAf0=}}

@article{held1963plasticityinhumansensorimotorcontrol.pdf,
	author = {Freedman, SJ and Held, R},
	date-added = {2020-02-27 11:58:18 +0100},
	date-modified = {2020-02-27 12:03:50 +0100},
	local-url = {/Volumes/AE Lappe/AE/Bib/PDF/H/held (1963) plasticity in human sensorimotor control.pdf},
	title = {Plasticity in human sensorimotor control.},
	year = {1963},
	Bdsk-File-1 = {YnBsaXN0MDDSAQIDBFxyZWxhdGl2ZVBhdGhZYWxpYXNEYXRhXxA+UERGL0gvaGVsZCAoMTk2MykgcGxhc3RpY2l0eSBpbiBodW1hbiBzZW5zb3JpbW90b3IgY29udHJvbC5wZGZPEQICAAAAAAICAAIAAAJBRQAAAAAAAAAAAAAAAAAAAAAAAAAAAAAAAAAAAAAAQkQAAf////8faGVsZCAoMTk2MykgcGxhc3RpI0ZGRkZGRkZGLnBkZgAAAAAAAAAAAAAAAAAAAAAAAAAAAAAAAAAAAAAAAAAA/////wAAAAAAAAAAAAAAAAABAAQAABKBY3UAAAAAAAAAAAAAAAAAAUgAAAIAWC86Vm9sdW1lczpBRSBMYXBwZTpBRTpCaWI6UERGOkg6aGVsZCAoMTk2MykgcGxhc3RpY2l0eSBpbiBodW1hbiBzZW5zb3JpbW90b3IgY29udHJvbC5wZGYADgByADgAaABlAGwAZAAgACgAMQA5ADYAMwApACAAcABsAGEAcwB0AGkAYwBpAHQAeQAgAGkAbgAgAGgAdQBtAGEAbgAgAHMAZQBuAHMAbwByAGkAbQBvAHQAbwByACAAYwBvAG4AdAByAG8AbAAuAHAAZABmAA8ABgACAEEARQASAEMvQmliL1BERi9IL2hlbGQgKDE5NjMpIHBsYXN0aWNpdHkgaW4gaHVtYW4gc2Vuc29yaW1vdG9yIGNvbnRyb2wucGRmAAATABQvVm9sdW1lcy9BRSBMYXBwZS9BRQAJACEAIWNyYm0AAHBvc3gvVm9sdW1lcy9BRSBMYXBwZS9BRQAA//8AAAAIAA0AGgAkAGUAAAAAAAACAQAAAAAAAAAFAAAAAAAAAAAAAAAAAAACaw==}}

@article{hawken2001pursuit,
	author = {Hawken, Michael J and Gegenfurtner, Karl R},
	date-added = {2020-02-27 11:54:59 +0100},
	date-modified = {2020-02-27 11:56:27 +0100},
	journal = {JOSA A},
	local-url = {/Volumes/AE Lappe/AE/Bib/PDF/H/hawken_josa_18_2282_01.pdf},
	number = {9},
	pages = {2282--2296},
	publisher = {Optical Society of America},
	title = {Pursuit eye movements to second-order motion targets},
	volume = {18},
	year = {2001},
	Bdsk-File-1 = {YnBsaXN0MDDSAQIDBFxyZWxhdGl2ZVBhdGhZYWxpYXNEYXRhXxAgUERGL0gvaGF3a2VuX2pvc2FfMThfMjI4Ml8wMS5wZGZPEQGKAAAAAAGKAAIAAAJBRQAAAAAAAAAAAAAAAAAAAAAAAAAAAAAAAAAAAAAAQkQAAf////8aaGF3a2VuX2pvc2FfMThfMjI4Ml8wMS5wZGYAAAAAAAAAAAAAAAAAAAAAAAAAAAAAAAAAAAAAAAAAAAAAAAAA/////wAAAAAAAAAAAAAAAAABAAQAABKBY3UAAAAAAAAAAAAAAAAAAUgAAAIAOi86Vm9sdW1lczpBRSBMYXBwZTpBRTpCaWI6UERGOkg6aGF3a2VuX2pvc2FfMThfMjI4Ml8wMS5wZGYADgA2ABoAaABhAHcAawBlAG4AXwBqAG8AcwBhAF8AMQA4AF8AMgAyADgAMgBfADAAMQAuAHAAZABmAA8ABgACAEEARQASACUvQmliL1BERi9IL2hhd2tlbl9qb3NhXzE4XzIyODJfMDEucGRmAAATABQvVm9sdW1lcy9BRSBMYXBwZS9BRQAJACEAIWNyYm0AAHBvc3gvVm9sdW1lcy9BRSBMYXBwZS9BRQAA//8AAAAIAA0AGgAkAEcAAAAAAAACAQAAAAAAAAAFAAAAAAAAAAAAAAAAAAAB1Q==}}

@article{hadad2012sparing,
	author = {Hadad, Bat-Sheva and Maurer, Daphne and Lewis, Terri L},
	date-added = {2020-02-27 11:50:47 +0100},
	date-modified = {2020-02-27 11:53:51 +0100},
	journal = {Developmental Science},
	local-url = {/Volumes/AE Lappe/AE/Bib/PDF/H/Hadad_Maurer_Lewis2012a.pdf},
	number = {4},
	pages = {474--481},
	publisher = {Wiley Online Library},
	title = {Sparing of sensitivity to biological motion but not of global motion after early visual deprivation},
	volume = {15},
	year = {2012},
	Bdsk-File-1 = {YnBsaXN0MDDSAQIDBFxyZWxhdGl2ZVBhdGhZYWxpYXNEYXRhXxAhUERGL0gvSGFkYWRfTWF1cmVyX0xld2lzMjAxMmEucGRmTxEBjgAAAAABjgACAAACQUUAAAAAAAAAAAAAAAAAAAAAAAAAAAAAAAAAAAAAAEJEAAH/////G0hhZGFkX01hdXJlcl9MZXdpczIwMTJhLnBkZgAAAAAAAAAAAAAAAAAAAAAAAAAAAAAAAAAAAAAAAAAAAAAAAP////8AAAAAAAAAAAAAAAAAAQAEAAASgWN1AAAAAAAAAAAAAAAAAAFIAAACADsvOlZvbHVtZXM6QUUgTGFwcGU6QUU6QmliOlBERjpIOkhhZGFkX01hdXJlcl9MZXdpczIwMTJhLnBkZgAADgA4ABsASABhAGQAYQBkAF8ATQBhAHUAcgBlAHIAXwBMAGUAdwBpAHMAMgAwADEAMgBhAC4AcABkAGYADwAGAAIAQQBFABIAJi9CaWIvUERGL0gvSGFkYWRfTWF1cmVyX0xld2lzMjAxMmEucGRmABMAFC9Wb2x1bWVzL0FFIExhcHBlL0FFAAkAIQAhY3JibQAAcG9zeC9Wb2x1bWVzL0FFIExhcHBlL0FFAAD//wAAAAgADQAaACQASAAAAAAAAAIBAAAAAAAAAAUAAAAAAAAAAAAAAAAAAAHa}}

@inproceedings{gandrud2016predicting,
	author = {Gandrud, Jonathan and Interrante, Victoria},
	booktitle = {Proceedings of the ACM Symposium on Applied Perception},
	date-added = {2020-02-27 11:48:38 +0100},
	date-modified = {2020-02-27 11:49:51 +0100},
	local-url = {/Volumes/AE Lappe/AE/Bib/PDF/G/Gandrud_Interrante2016a.pdf},
	pages = {31--38},
	title = {Predicting destination using head orientation and gaze direction during locomotion in vr},
	year = {2016},
	Bdsk-File-1 = {YnBsaXN0MDDSAQIDBFxyZWxhdGl2ZVBhdGhZYWxpYXNEYXRhXxAhUERGL0cvR2FuZHJ1ZF9JbnRlcnJhbnRlMjAxNmEucGRmTxEBjgAAAAABjgACAAACQUUAAAAAAAAAAAAAAAAAAAAAAAAAAAAAAAAAAAAAAEJEAAH/////G0dhbmRydWRfSW50ZXJyYW50ZTIwMTZhLnBkZgAAAAAAAAAAAAAAAAAAAAAAAAAAAAAAAAAAAAAAAAAAAAAAAP////8AAAAAAAAAAAAAAAAAAQAEAAASgWN1AAAAAAAAAAAAAAAAAAFHAAACADsvOlZvbHVtZXM6QUUgTGFwcGU6QUU6QmliOlBERjpHOkdhbmRydWRfSW50ZXJyYW50ZTIwMTZhLnBkZgAADgA4ABsARwBhAG4AZAByAHUAZABfAEkAbgB0AGUAcgByAGEAbgB0AGUAMgAwADEANgBhAC4AcABkAGYADwAGAAIAQQBFABIAJi9CaWIvUERGL0cvR2FuZHJ1ZF9JbnRlcnJhbnRlMjAxNmEucGRmABMAFC9Wb2x1bWVzL0FFIExhcHBlL0FFAAkAIQAhY3JibQAAcG9zeC9Wb2x1bWVzL0FFIExhcHBlL0FFAAD//wAAAAgADQAaACQASAAAAAAAAAIBAAAAAAAAAAUAAAAAAAAAAAAAAAAAAAHa}}

@article{sidenmark2019eye,
	author = {Sidenmark, Ludwig and Gellersen, Hans},
	date-added = {2020-02-27 11:46:12 +0100},
	date-modified = {2020-02-27 11:48:31 +0100},
	journal = {ACM Transactions on Computer-Human Interaction (TOCHI)},
	local-url = {/Volumes/AE Lappe/AE/Bib/PDF/E/Eye_Head_and_Torso_Coordination_During_Gaze_Shifts_in_Virtual_Reality.pdf},
	number = {1},
	pages = {1--40},
	publisher = {ACM New York, NY, USA},
	title = {Eye, Head and Torso Coordination During Gaze Shifts in Virtual Reality},
	volume = {27},
	year = {2019},
	Bdsk-File-1 = {YnBsaXN0MDDSAQIDBFxyZWxhdGl2ZVBhdGhZYWxpYXNEYXRhXxBPUERGL0UvRXllX0hlYWRfYW5kX1RvcnNvX0Nvb3JkaW5hdGlvbl9EdXJpbmdfR2F6ZV9TaGlmdHNfaW5fVmlydHVhbF9SZWFsaXR5LnBkZk8RAkYAAAAAAkYAAgAAAkFFAAAAAAAAAAAAAAAAAAAAAAAAAAAAAAAAAAAAAABCRAAB/////x9FeWVfSGVhZF9hbmRfVG9yc28jRkZGRkZGRkYucGRmAAAAAAAAAAAAAAAAAAAAAAAAAAAAAAAAAAAAAAAAAAD/////AAAAAAAAAAAAAAAAAAEABAAAEoFjdQAAAAAAAAAAAAAAAAABRQAAAgBpLzpWb2x1bWVzOkFFIExhcHBlOkFFOkJpYjpQREY6RTpFeWVfSGVhZF9hbmRfVG9yc29fQ29vcmRpbmF0aW9uX0R1cmluZ19HYXplX1NoaWZ0c19pbl9WaXJ0dWFsX1JlYWxpdHkucGRmAAAOAJQASQBFAHkAZQBfAEgAZQBhAGQAXwBhAG4AZABfAFQAbwByAHMAbwBfAEMAbwBvAHIAZABpAG4AYQB0AGkAbwBuAF8ARAB1AHIAaQBuAGcAXwBHAGEAegBlAF8AUwBoAGkAZgB0AHMAXwBpAG4AXwBWAGkAcgB0AHUAYQBsAF8AUgBlAGEAbABpAHQAeQAuAHAAZABmAA8ABgACAEEARQASAFQvQmliL1BERi9FL0V5ZV9IZWFkX2FuZF9Ub3Jzb19Db29yZGluYXRpb25fRHVyaW5nX0dhemVfU2hpZnRzX2luX1ZpcnR1YWxfUmVhbGl0eS5wZGYAEwAUL1ZvbHVtZXMvQUUgTGFwcGUvQUUACQAhACFjcmJtAABwb3N4L1ZvbHVtZXMvQUUgTGFwcGUvQUUAAP//AAAACAANABoAJAB2AAAAAAAAAgEAAAAAAAAABQAAAAAAAAAAAAAAAAAAAsA=}}

@article{yousefi2019biologically,
	author = {Yousefi, Bardia and Loo, Chu Klong},
	date-added = {2020-02-27 11:40:29 +0100},
	date-modified = {2020-02-27 11:44:11 +0100},
	journal = {Electronics},
	local-url = {/Volumes/AE Lappe/AE/Bib/PDF/E/electronics-08-01169-v2.pdf},
	number = {10},
	pages = {1169},
	publisher = {Multidisciplinary Digital Publishing Institute},
	title = {Biologically-Inspired Computational Neural Mechanism for Human Action/activity Recognition: A Review},
	volume = {8},
	year = {2019},
	Bdsk-File-1 = {YnBsaXN0MDDSAQIDBFxyZWxhdGl2ZVBhdGhZYWxpYXNEYXRhXxAhUERGL0UvZWxlY3Ryb25pY3MtMDgtMDExNjktdjIucGRmTxEBjgAAAAABjgACAAACQUUAAAAAAAAAAAAAAAAAAAAAAAAAAAAAAAAAAAAAAEJEAAH/////G2VsZWN0cm9uaWNzLTA4LTAxMTY5LXYyLnBkZgAAAAAAAAAAAAAAAAAAAAAAAAAAAAAAAAAAAAAAAAAAAAAAAP////8AAAAAAAAAAAAAAAAAAQAEAAASgWN1AAAAAAAAAAAAAAAAAAFFAAACADsvOlZvbHVtZXM6QUUgTGFwcGU6QUU6QmliOlBERjpFOmVsZWN0cm9uaWNzLTA4LTAxMTY5LXYyLnBkZgAADgA4ABsAZQBsAGUAYwB0AHIAbwBuAGkAYwBzAC0AMAA4AC0AMAAxADEANgA5AC0AdgAyAC4AcABkAGYADwAGAAIAQQBFABIAJi9CaWIvUERGL0UvZWxlY3Ryb25pY3MtMDgtMDExNjktdjIucGRmABMAFC9Wb2x1bWVzL0FFIExhcHBlL0FFAAkAIQAhY3JibQAAcG9zeC9Wb2x1bWVzL0FFIExhcHBlL0FFAAD//wAAAAgADQAaACQASAAAAAAAAAIBAAAAAAAAAAUAAAAAAAAAAAAAAAAAAAHa}}

@article{demer2003magnetic,
	author = {Demer, Joseph L and Kono, Reika and Wright, Weldon},
	date-added = {2020-02-27 11:38:05 +0100},
	date-modified = {2020-02-27 11:40:02 +0100},
	journal = {Journal of neurophysiology},
	local-url = {/Volumes/AE Lappe/AE/Bib/PDF/D/Demer, Kono, Wright - 2003 - Magnetic resonance imaging of human extraocular muscles in convergence.pdf},
	number = {4},
	pages = {2072--2085},
	publisher = {American Physiological Society Bethesda, MD},
	title = {Magnetic resonance imaging of human extraocular muscles in convergence},
	volume = {89},
	year = {2003},
	Bdsk-File-1 = {YnBsaXN0MDDSAQIDBFxyZWxhdGl2ZVBhdGhZYWxpYXNEYXRhXxBtUERGL0QvRGVtZXIsIEtvbm8sIFdyaWdodCAtIDIwMDMgLSBNYWduZXRpYyByZXNvbmFuY2UgaW1hZ2luZyBvZiBodW1hbiBleHRyYW9jdWxhciBtdXNjbGVzIGluIGNvbnZlcmdlbmNlLnBkZk8RAr4AAAAAAr4AAgAAAkFFAAAAAAAAAAAAAAAAAAAAAAAAAAAAAAAAAAAAAABCRAAB/////x9EZW1lciwgS29ubywgV3JpZ2gjRkZGRkZGRkYucGRmAAAAAAAAAAAAAAAAAAAAAAAAAAAAAAAAAAAAAAAAAAD/////AAAAAAAAAAAAAAAAAAEABAAAEoFjdQAAAAAAAAAAAAAAAAABRAAAAgCHLzpWb2x1bWVzOkFFIExhcHBlOkFFOkJpYjpQREY6RDpEZW1lciwgS29ubywgV3JpZ2h0IC0gMjAwMyAtIE1hZ25ldGljIHJlc29uYW5jZSBpbWFnaW5nIG9mIGh1bWFuIGV4dHJhb2N1bGFyIG11c2NsZXMgaW4gY29udmVyZ2VuY2UucGRmAAAOANAAZwBEAGUAbQBlAHIALAAgAEsAbwBuAG8ALAAgAFcAcgBpAGcAaAB0ACAALQAgADIAMAAwADMAIAAtACAATQBhAGcAbgBlAHQAaQBjACAAcgBlAHMAbwBuAGEAbgBjAGUAIABpAG0AYQBnAGkAbgBnACAAbwBmACAAaAB1AG0AYQBuACAAZQB4AHQAcgBhAG8AYwB1AGwAYQByACAAbQB1AHMAYwBsAGUAcwAgAGkAbgAgAGMAbwBuAHYAZQByAGcAZQBuAGMAZQAuAHAAZABmAA8ABgACAEEARQASAHIvQmliL1BERi9EL0RlbWVyLCBLb25vLCBXcmlnaHQgLSAyMDAzIC0gTWFnbmV0aWMgcmVzb25hbmNlIGltYWdpbmcgb2YgaHVtYW4gZXh0cmFvY3VsYXIgbXVzY2xlcyBpbiBjb252ZXJnZW5jZS5wZGYAEwAUL1ZvbHVtZXMvQUUgTGFwcGUvQUUACQAhACFjcmJtAABwb3N4L1ZvbHVtZXMvQUUgTGFwcGUvQUUAAP//AAAACAANABoAJACUAAAAAAAAAgEAAAAAAAAABQAAAAAAAAAAAAAAAAAAA1Y=}}

@article{demer2005human,
	author = {Demer, Joseph L and Crane, Benjamin T and TIAN, JUN-RU},
	date-added = {2020-02-27 11:34:44 +0100},
	date-modified = {2020-02-27 11:35:27 +0100},
	journal = {Annals of the New York Academy of Sciences},
	local-url = {/Volumes/AE Lappe/AE/Bib/PDF/D/Demer_Crane_TIAN2005a.pdf},
	number = {1},
	pages = {15--25},
	publisher = {Wiley Online Library},
	title = {Human Angular Vestibulo-Ocular Reflex Axis Disconjugacy: Relationship to Magnetic Resonance Imaging Evidence of Globe Translation},
	volume = {1039},
	year = {2005},
	Bdsk-File-1 = {YnBsaXN0MDDSAQIDBFxyZWxhdGl2ZVBhdGhZYWxpYXNEYXRhXxAfUERGL0QvRGVtZXJfQ3JhbmVfVElBTjIwMDVhLnBkZk8RAYYAAAAAAYYAAgAAAkFFAAAAAAAAAAAAAAAAAAAAAAAAAAAAAAAAAAAAAABCRAAB/////xlEZW1lcl9DcmFuZV9USUFOMjAwNWEucGRmAAAAAAAAAAAAAAAAAAAAAAAAAAAAAAAAAAAAAAAAAAAAAAAAAAD/////AAAAAAAAAAAAAAAAAAEABAAAEoFjdQAAAAAAAAAAAAAAAAABRAAAAgA5LzpWb2x1bWVzOkFFIExhcHBlOkFFOkJpYjpQREY6RDpEZW1lcl9DcmFuZV9USUFOMjAwNWEucGRmAAAOADQAGQBEAGUAbQBlAHIAXwBDAHIAYQBuAGUAXwBUAEkAQQBOADIAMAAwADUAYQAuAHAAZABmAA8ABgACAEEARQASACQvQmliL1BERi9EL0RlbWVyX0NyYW5lX1RJQU4yMDA1YS5wZGYAEwAUL1ZvbHVtZXMvQUUgTGFwcGUvQUUACQAhACFjcmJtAABwb3N4L1ZvbHVtZXMvQUUgTGFwcGUvQUUAAP//AAAACAANABoAJABGAAAAAAAAAgEAAAAAAAAABQAAAAAAAAAAAAAAAAAAAdA=}}

@article{demer2002orbital,
	author = {Demer, Joseph L},
	date-added = {2020-02-27 11:33:19 +0100},
	date-modified = {2020-02-27 11:34:37 +0100},
	journal = {Annals of the New York Academy of Sciences},
	local-url = {/Volumes/AE Lappe/AE/Bib/PDF/D/Demer - 2002 - The orbital pulley system A revolution in concepts of orbital anatomy.pdf},
	number = {1},
	pages = {17--32},
	publisher = {Wiley Online Library},
	title = {The orbital pulley system: a revolution in concepts of orbital anatomy},
	volume = {956},
	year = {2002},
	Bdsk-File-1 = {YnBsaXN0MDDSAQIDBFxyZWxhdGl2ZVBhdGhZYWxpYXNEYXRhXxBeUERGL0QvRGVtZXIgLSAyMDAyIC0gVGhlIG9yYml0YWwgcHVsbGV5IHN5c3RlbSBBIHJldm9sdXRpb24gaW4gY29uY2VwdHMgb2Ygb3JiaXRhbCBhbmF0b215LnBkZk8RAoIAAAAAAoIAAgAAAkFFAAAAAAAAAAAAAAAAAAAAAAAAAAAAAAAAAAAAAABCRAAB/////x9EZW1lciAtIDIwMDIgLSBUaGUjRkZGRkZGRkYucGRmAAAAAAAAAAAAAAAAAAAAAAAAAAAAAAAAAAAAAAAAAAD/////AAAAAAAAAAAAAAAAAAEABAAAEoFjdQAAAAAAAAAAAAAAAAABRAAAAgB4LzpWb2x1bWVzOkFFIExhcHBlOkFFOkJpYjpQREY6RDpEZW1lciAtIDIwMDIgLSBUaGUgb3JiaXRhbCBwdWxsZXkgc3lzdGVtIEEgcmV2b2x1dGlvbiBpbiBjb25jZXB0cyBvZiBvcmJpdGFsIGFuYXRvbXkucGRmAA4AsgBYAEQAZQBtAGUAcgAgAC0AIAAyADAAMAAyACAALQAgAFQAaABlACAAbwByAGIAaQB0AGEAbAAgAHAAdQBsAGwAZQB5ACAAcwB5AHMAdABlAG0AIABBACAAcgBlAHYAbwBsAHUAdABpAG8AbgAgAGkAbgAgAGMAbwBuAGMAZQBwAHQAcwAgAG8AZgAgAG8AcgBiAGkAdABhAGwAIABhAG4AYQB0AG8AbQB5AC4AcABkAGYADwAGAAIAQQBFABIAYy9CaWIvUERGL0QvRGVtZXIgLSAyMDAyIC0gVGhlIG9yYml0YWwgcHVsbGV5IHN5c3RlbSBBIHJldm9sdXRpb24gaW4gY29uY2VwdHMgb2Ygb3JiaXRhbCBhbmF0b215LnBkZgAAEwAUL1ZvbHVtZXMvQUUgTGFwcGUvQUUACQAhACFjcmJtAABwb3N4L1ZvbHVtZXMvQUUgTGFwcGUvQUUAAP//AAAACAANABoAJACFAAAAAAAAAgEAAAAAAAAABQAAAAAAAAAAAAAAAAAAAws=}}

@article{craton1990kinetic,
	author = {Craton, Lincoln G and Yonas, Albert},
	date-added = {2020-02-27 11:31:40 +0100},
	date-modified = {2020-02-27 11:33:12 +0100},
	journal = {Perception \& Psychophysics},
	local-url = {/Volumes/AE Lappe/AE/Bib/PDF/C/Craton-Yonas1990_Article_KineticOcclusionFurtherStudies.pdf},
	number = {2},
	pages = {169--179},
	publisher = {Springer},
	title = {Kinetic occlusion: Further studies of the boundary-flow cue},
	volume = {47},
	year = {1990},
	Bdsk-File-1 = {YnBsaXN0MDDSAQIDBFxyZWxhdGl2ZVBhdGhZYWxpYXNEYXRhXxBBUERGL0MvQ3JhdG9uLVlvbmFzMTk5MF9BcnRpY2xlX0tpbmV0aWNPY2NsdXNpb25GdXJ0aGVyU3R1ZGllcy5wZGZPEQIOAAAAAAIOAAIAAAJBRQAAAAAAAAAAAAAAAAAAAAAAAAAAAAAAAAAAAAAAQkQAAf////8fQ3JhdG9uLVlvbmFzMTk5MF9BI0ZGRkZGRkZGLnBkZgAAAAAAAAAAAAAAAAAAAAAAAAAAAAAAAAAAAAAAAAAA/////wAAAAAAAAAAAAAAAAABAAQAABKBY3UAAAAAAAAAAAAAAAAAAUMAAAIAWy86Vm9sdW1lczpBRSBMYXBwZTpBRTpCaWI6UERGOkM6Q3JhdG9uLVlvbmFzMTk5MF9BcnRpY2xlX0tpbmV0aWNPY2NsdXNpb25GdXJ0aGVyU3R1ZGllcy5wZGYAAA4AeAA7AEMAcgBhAHQAbwBuAC0AWQBvAG4AYQBzADEAOQA5ADAAXwBBAHIAdABpAGMAbABlAF8ASwBpAG4AZQB0AGkAYwBPAGMAYwBsAHUAcwBpAG8AbgBGAHUAcgB0AGgAZQByAFMAdAB1AGQAaQBlAHMALgBwAGQAZgAPAAYAAgBBAEUAEgBGL0JpYi9QREYvQy9DcmF0b24tWW9uYXMxOTkwX0FydGljbGVfS2luZXRpY09jY2x1c2lvbkZ1cnRoZXJTdHVkaWVzLnBkZgATABQvVm9sdW1lcy9BRSBMYXBwZS9BRQAJACEAIWNyYm0AAHBvc3gvVm9sdW1lcy9BRSBMYXBwZS9BRQAA//8AAAAIAA0AGgAkAGgAAAAAAAACAQAAAAAAAAAFAAAAAAAAAAAAAAAAAAACeg==}}

@article{chen2019foveal,
	author = {Chen, Chih-Yang and Hoffmann, Klaus-Peter and Distler, Claudia and Hafed, Ziad M},
	date-added = {2020-02-27 11:28:54 +0100},
	date-modified = {2020-02-27 11:30:44 +0100},
	journal = {Current Biology},
	local-url = {/Volumes/AE Lappe/AE/Bib/PDF/C/Chen_Hoffmann_Distler_Hafed2019a.pdf},
	number = {13},
	pages = {2109--2119},
	publisher = {Elsevier},
	title = {The foveal visual representation of the primate superior colliculus},
	volume = {29},
	year = {2019},
	Bdsk-File-1 = {YnBsaXN0MDDSAQIDBFxyZWxhdGl2ZVBhdGhZYWxpYXNEYXRhXxAqUERGL0MvQ2hlbl9Ib2ZmbWFubl9EaXN0bGVyX0hhZmVkMjAxOWEucGRmTxEBsgAAAAABsgACAAACQUUAAAAAAAAAAAAAAAAAAAAAAAAAAAAAAAAAAAAAAEJEAAH/////H0NoZW5fSG9mZm1hbm5fRGlzdCNGRkZGRkZGRi5wZGYAAAAAAAAAAAAAAAAAAAAAAAAAAAAAAAAAAAAAAAAAAP////8AAAAAAAAAAAAAAAAAAQAEAAASgWN1AAAAAAAAAAAAAAAAAAFDAAACAEQvOlZvbHVtZXM6QUUgTGFwcGU6QUU6QmliOlBERjpDOkNoZW5fSG9mZm1hbm5fRGlzdGxlcl9IYWZlZDIwMTlhLnBkZgAOAEoAJABDAGgAZQBuAF8ASABvAGYAZgBtAGEAbgBuAF8ARABpAHMAdABsAGUAcgBfAEgAYQBmAGUAZAAyADAAMQA5AGEALgBwAGQAZgAPAAYAAgBBAEUAEgAvL0JpYi9QREYvQy9DaGVuX0hvZmZtYW5uX0Rpc3RsZXJfSGFmZWQyMDE5YS5wZGYAABMAFC9Wb2x1bWVzL0FFIExhcHBlL0FFAAkAIQAhY3JibQAAcG9zeC9Wb2x1bWVzL0FFIExhcHBlL0FFAAD//wAAAAgADQAaACQAUQAAAAAAAAIBAAAAAAAAAAUAAAAAAAAAAAAAAAAAAAIH}}

@article{butzer1997smooth,
	author = {Butzer, Frank and Ilg, UJ and Zanker, Johannes M},
	date-added = {2020-02-27 11:26:13 +0100},
	date-modified = {2020-02-27 11:28:02 +0100},
	journal = {Experimental Brain Research},
	local-url = {/Volumes/AE Lappe/AE/Bib/PDF/B/Butzer1997_Article_Smooth-pursuitEyeMovementsElic.pdf},
	number = {1},
	pages = {61--70},
	publisher = {Springer},
	title = {Smooth-pursuit eye movements elicited by first-order and second-order motion},
	volume = {115},
	year = {1997},
	Bdsk-File-1 = {YnBsaXN0MDDSAQIDBFxyZWxhdGl2ZVBhdGhZYWxpYXNEYXRhXxA7UERGL0IvQnV0emVyMTk5N19BcnRpY2xlX1Ntb290aC1wdXJzdWl0RXllTW92ZW1lbnRzRWxpYy5wZGZPEQH2AAAAAAH2AAIAAAJBRQAAAAAAAAAAAAAAAAAAAAAAAAAAAAAAAAAAAAAAQkQAAf////8fQnV0emVyMTk5N19BcnRpY2xlI0ZGRkZGRkZGLnBkZgAAAAAAAAAAAAAAAAAAAAAAAAAAAAAAAAAAAAAAAAAA/////wAAAAAAAAAAAAAAAAABAAQAABKBY3UAAAAAAAAAAAAAAAAAAUIAAAIAVS86Vm9sdW1lczpBRSBMYXBwZTpBRTpCaWI6UERGOkI6QnV0emVyMTk5N19BcnRpY2xlX1Ntb290aC1wdXJzdWl0RXllTW92ZW1lbnRzRWxpYy5wZGYAAA4AbAA1AEIAdQB0AHoAZQByADEAOQA5ADcAXwBBAHIAdABpAGMAbABlAF8AUwBtAG8AbwB0AGgALQBwAHUAcgBzAHUAaQB0AEUAeQBlAE0AbwB2AGUAbQBlAG4AdABzAEUAbABpAGMALgBwAGQAZgAPAAYAAgBBAEUAEgBAL0JpYi9QREYvQi9CdXR6ZXIxOTk3X0FydGljbGVfU21vb3RoLXB1cnN1aXRFeWVNb3ZlbWVudHNFbGljLnBkZgATABQvVm9sdW1lcy9BRSBMYXBwZS9BRQAJACEAIWNyYm0AAHBvc3gvVm9sdW1lcy9BRSBMYXBwZS9BRQAA//8AAAAIAA0AGgAkAGIAAAAAAAACAQAAAAAAAAAFAAAAAAAAAAAAAAAAAAACXA==}}

@article{boon2019updating,
	author = {Boon, Paul J and Theeuwes, Jan and Belopolsky, Artem V},
	date-added = {2020-02-27 11:21:52 +0100},
	date-modified = {2020-02-27 11:25:43 +0100},
	journal = {Cortex},
	local-url = {/Volumes/AE Lappe/AE/Bib/PDF/B/BoonTheeuwesBelopolsky_Cortex2019.pdf},
	publisher = {Elsevier},
	title = {Updating spatial working memory in a dynamic visual environment},
	year = {2019},
	Bdsk-File-1 = {YnBsaXN0MDDSAQIDBFxyZWxhdGl2ZVBhdGhZYWxpYXNEYXRhXxArUERGL0IvQm9vblRoZWV1d2VzQmVsb3BvbHNreV9Db3J0ZXgyMDE5LnBkZk8RAbYAAAAAAbYAAgAAAkFFAAAAAAAAAAAAAAAAAAAAAAAAAAAAAAAAAAAAAABCRAAB/////x9Cb29uVGhlZXV3ZXNCZWxvcG8jRkZGRkZGRkYucGRmAAAAAAAAAAAAAAAAAAAAAAAAAAAAAAAAAAAAAAAAAAD/////AAAAAAAAAAAAAAAAAAEABAAAEoFjdQAAAAAAAAAAAAAAAAABQgAAAgBFLzpWb2x1bWVzOkFFIExhcHBlOkFFOkJpYjpQREY6QjpCb29uVGhlZXV3ZXNCZWxvcG9sc2t5X0NvcnRleDIwMTkucGRmAAAOAEwAJQBCAG8AbwBuAFQAaABlAGUAdQB3AGUAcwBCAGUAbABvAHAAbwBsAHMAawB5AF8AQwBvAHIAdABlAHgAMgAwADEAOQAuAHAAZABmAA8ABgACAEEARQASADAvQmliL1BERi9CL0Jvb25UaGVldXdlc0JlbG9wb2xza3lfQ29ydGV4MjAxOS5wZGYAEwAUL1ZvbHVtZXMvQUUgTGFwcGUvQUUACQAhACFjcmJtAABwb3N4L1ZvbHVtZXMvQUUgTGFwcGUvQUUAAP//AAAACAANABoAJABSAAAAAAAAAgEAAAAAAAAABQAAAAAAAAAAAAAAAAAAAgw=}}

@article{bernardin2012gaze,
	author = {Bernardin, Delphine and Kadone, Hideki and Bennequin, Daniel and Sugar, Thomas and Zaoui, Mohamed and Berthoz, Alain},
	date-added = {2020-02-27 11:20:48 +0100},
	date-modified = {2020-02-27 11:21:01 +0100},
	journal = {Experimental brain research},
	local-url = {/Volumes/AE Lappe/AE/Bib/PDF/B/Bernardin_Kadone_Bennequin_Sugar_Zaoui_Berthoz2012a.pdf},
	number = {1},
	pages = {65--78},
	publisher = {Springer},
	title = {Gaze anticipation during human locomotion},
	volume = {223},
	year = {2012},
	Bdsk-File-1 = {YnBsaXN0MDDSAQIDBFxyZWxhdGl2ZVBhdGhZYWxpYXNEYXRhXxA9UERGL0IvQmVybmFyZGluX0thZG9uZV9CZW5uZXF1aW5fU3VnYXJfWmFvdWlfQmVydGhvejIwMTJhLnBkZk8RAf4AAAAAAf4AAgAAAkFFAAAAAAAAAAAAAAAAAAAAAAAAAAAAAAAAAAAAAABCRAAB/////x9CZXJuYXJkaW5fS2Fkb25lX0IjRkZGRkZGRkYucGRmAAAAAAAAAAAAAAAAAAAAAAAAAAAAAAAAAAAAAAAAAAD/////AAAAAAAAAAAAAAAAAAEABAAAEoFjdQAAAAAAAAAAAAAAAAABQgAAAgBXLzpWb2x1bWVzOkFFIExhcHBlOkFFOkJpYjpQREY6QjpCZXJuYXJkaW5fS2Fkb25lX0Jlbm5lcXVpbl9TdWdhcl9aYW91aV9CZXJ0aG96MjAxMmEucGRmAAAOAHAANwBCAGUAcgBuAGEAcgBkAGkAbgBfAEsAYQBkAG8AbgBlAF8AQgBlAG4AbgBlAHEAdQBpAG4AXwBTAHUAZwBhAHIAXwBaAGEAbwB1AGkAXwBCAGUAcgB0AGgAbwB6ADIAMAAxADIAYQAuAHAAZABmAA8ABgACAEEARQASAEIvQmliL1BERi9CL0Jlcm5hcmRpbl9LYWRvbmVfQmVubmVxdWluX1N1Z2FyX1phb3VpX0JlcnRob3oyMDEyYS5wZGYAEwAUL1ZvbHVtZXMvQUUgTGFwcGUvQUUACQAhACFjcmJtAABwb3N4L1ZvbHVtZXMvQUUgTGFwcGUvQUUAAP//AAAACAANABoAJABkAAAAAAAAAgEAAAAAAAAABQAAAAAAAAAAAAAAAAAAAmY=}}

@article{layton2019model,
	author = {Layton, Oliver W and Niehorster, DC},
	date-added = {2020-02-27 11:19:56 +0100},
	date-modified = {2020-02-27 11:20:07 +0100},
	journal = {PLoS computational biology},
	local-url = {/Volumes/AE Lappe/AE/Bib/PDF/L/Layton_Niehorster2019a.pdf},
	number = {11},
	publisher = {Public Library of Science},
	title = {A model of how depth facilitates scene-relative object motion perception},
	volume = {15},
	year = {2019},
	Bdsk-File-1 = {YnBsaXN0MDDSAQIDBFxyZWxhdGl2ZVBhdGhZYWxpYXNEYXRhXxAgUERGL0wvTGF5dG9uX05pZWhvcnN0ZXIyMDE5YS5wZGZPEQGKAAAAAAGKAAIAAAJBRQAAAAAAAAAAAAAAAAAAAAAAAAAAAAAAAAAAAAAAQkQAAf////8aTGF5dG9uX05pZWhvcnN0ZXIyMDE5YS5wZGYAAAAAAAAAAAAAAAAAAAAAAAAAAAAAAAAAAAAAAAAAAAAAAAAA/////wAAAAAAAAAAAAAAAAABAAQAABKBY3UAAAAAAAAAAAAAAAAAAUwAAAIAOi86Vm9sdW1lczpBRSBMYXBwZTpBRTpCaWI6UERGOkw6TGF5dG9uX05pZWhvcnN0ZXIyMDE5YS5wZGYADgA2ABoATABhAHkAdABvAG4AXwBOAGkAZQBoAG8AcgBzAHQAZQByADIAMAAxADkAYQAuAHAAZABmAA8ABgACAEEARQASACUvQmliL1BERi9ML0xheXRvbl9OaWVob3JzdGVyMjAxOWEucGRmAAATABQvVm9sdW1lcy9BRSBMYXBwZS9BRQAJACEAIWNyYm0AAHBvc3gvVm9sdW1lcy9BRSBMYXBwZS9BRQAA//8AAAAIAA0AGgAkAEcAAAAAAAACAQAAAAAAAAAFAAAAAAAAAAAAAAAAAAAB1Q==}}

@article{van2018visuospatial,
	author = {Van der Stigchel, Stefan and Hollingworth, Andrew},
	date-added = {2020-02-27 11:03:42 +0100},
	date-modified = {2020-02-27 11:04:45 +0100},
	journal = {Current Directions in Psychological Science},
	local-url = {/Volumes/AE Lappe/AE/Bib/PDF/V/Van der Stigchel_Hollingworth2018a.pdf},
	number = {2},
	pages = {136--143},
	publisher = {Sage Publications Sage CA: Los Angeles, CA},
	title = {Visuospatial working memory as a fundamental component of the eye movement system},
	volume = {27},
	year = {2018},
	Bdsk-File-1 = {YnBsaXN0MDDSAQIDBFxyZWxhdGl2ZVBhdGhZYWxpYXNEYXRhXxAsUERGL1YvVmFuIGRlciBTdGlnY2hlbF9Ib2xsaW5nd29ydGgyMDE4YS5wZGZPEQG6AAAAAAG6AAIAAAJBRQAAAAAAAAAAAAAAAAAAAAAAAAAAAAAAAAAAAAAAQkQAAf////8fVmFuIGRlciBTdGlnY2hlbF9II0ZGRkZGRkZGLnBkZgAAAAAAAAAAAAAAAAAAAAAAAAAAAAAAAAAAAAAAAAAA/////wAAAAAAAAAAAAAAAAABAAQAABKBY3UAAAAAAAAAAAAAAAAAAVYAAAIARi86Vm9sdW1lczpBRSBMYXBwZTpBRTpCaWI6UERGOlY6VmFuIGRlciBTdGlnY2hlbF9Ib2xsaW5nd29ydGgyMDE4YS5wZGYADgBOACYAVgBhAG4AIABkAGUAcgAgAFMAdABpAGcAYwBoAGUAbABfAEgAbwBsAGwAaQBuAGcAdwBvAHIAdABoADIAMAAxADgAYQAuAHAAZABmAA8ABgACAEEARQASADEvQmliL1BERi9WL1ZhbiBkZXIgU3RpZ2NoZWxfSG9sbGluZ3dvcnRoMjAxOGEucGRmAAATABQvVm9sdW1lcy9BRSBMYXBwZS9BRQAJACEAIWNyYm0AAHBvc3gvVm9sdW1lcy9BRSBMYXBwZS9BRQAA//8AAAAIAA0AGgAkAFMAAAAAAAACAQAAAAAAAAAFAAAAAAAAAAAAAAAAAAACEQ==}}

@article{bakshi2020tiny,
	author = {Bakshi, Ashish and Ghosh, Kuntal},
	date-added = {2020-02-27 11:02:43 +0100},
	date-modified = {2020-02-27 11:02:58 +0100},
	journal = {Perception},
	local-url = {/Volumes/AE Lappe/AE/Bib/PDF/B/Bakshi_Ghosh2020a.pdf},
	pages = {0301006619897193},
	publisher = {SAGE Publications Sage UK: London, England},
	title = {Tiny Squares at the Hermann Grid Corners Can Completely Remove the Illusion},
	year = {2020},
	Bdsk-File-1 = {YnBsaXN0MDDSAQIDBFxyZWxhdGl2ZVBhdGhZYWxpYXNEYXRhXxAbUERGL0IvQmFrc2hpX0dob3NoMjAyMGEucGRmTxEBdgAAAAABdgACAAACQUUAAAAAAAAAAAAAAAAAAAAAAAAAAAAAAAAAAAAAAEJEAAH/////FUJha3NoaV9HaG9zaDIwMjBhLnBkZgAAAAAAAAAAAAAAAAAAAAAAAAAAAAAAAAAAAAAAAAAAAAAAAAAAAAAAAP////8AAAAAAAAAAAAAAAAAAQAEAAASgWN1AAAAAAAAAAAAAAAAAAFCAAACADUvOlZvbHVtZXM6QUUgTGFwcGU6QUU6QmliOlBERjpCOkJha3NoaV9HaG9zaDIwMjBhLnBkZgAADgAsABUAQgBhAGsAcwBoAGkAXwBHAGgAbwBzAGgAMgAwADIAMABhAC4AcABkAGYADwAGAAIAQQBFABIAIC9CaWIvUERGL0IvQmFrc2hpX0dob3NoMjAyMGEucGRmABMAFC9Wb2x1bWVzL0FFIExhcHBlL0FFAAkAIQAhY3JibQAAcG9zeC9Wb2x1bWVzL0FFIExhcHBlL0FFAAD//wAAAAgADQAaACQAQgAAAAAAAAIBAAAAAAAAAAUAAAAAAAAAAAAAAAAAAAG8}}

@article{staudte2017recalling,
	author = {Staudte, Maria and Altmann, Gerry TM},
	date-added = {2020-02-27 11:01:45 +0100},
	date-modified = {2020-02-27 11:02:04 +0100},
	journal = {Psychonomic bulletin \& review},
	local-url = {/Volumes/AE Lappe/AE/Bib/PDF/S/Staudte_Altmann2017a.pdf},
	number = {2},
	pages = {400--407},
	publisher = {Springer},
	title = {Recalling what was where when seeing nothing there},
	volume = {24},
	year = {2017},
	Bdsk-File-1 = {YnBsaXN0MDDSAQIDBFxyZWxhdGl2ZVBhdGhZYWxpYXNEYXRhXxAeUERGL1MvU3RhdWR0ZV9BbHRtYW5uMjAxN2EucGRmTxEBggAAAAABggACAAACQUUAAAAAAAAAAAAAAAAAAAAAAAAAAAAAAAAAAAAAAEJEAAH/////GFN0YXVkdGVfQWx0bWFubjIwMTdhLnBkZgAAAAAAAAAAAAAAAAAAAAAAAAAAAAAAAAAAAAAAAAAAAAAAAAAAAP////8AAAAAAAAAAAAAAAAAAQAEAAASgWN1AAAAAAAAAAAAAAAAAAFTAAACADgvOlZvbHVtZXM6QUUgTGFwcGU6QUU6QmliOlBERjpTOlN0YXVkdGVfQWx0bWFubjIwMTdhLnBkZgAOADIAGABTAHQAYQB1AGQAdABlAF8AQQBsAHQAbQBhAG4AbgAyADAAMQA3AGEALgBwAGQAZgAPAAYAAgBBAEUAEgAjL0JpYi9QREYvUy9TdGF1ZHRlX0FsdG1hbm4yMDE3YS5wZGYAABMAFC9Wb2x1bWVzL0FFIExhcHBlL0FFAAkAIQAhY3JibQAAcG9zeC9Wb2x1bWVzL0FFIExhcHBlL0FFAAD//wAAAAgADQAaACQARQAAAAAAAAIBAAAAAAAAAAUAAAAAAAAAAAAAAAAAAAHL}}

@article{johansson2014look,
	author = {Johansson, Roger and Johansson, Mikael},
	date-added = {2020-02-27 11:00:50 +0100},
	date-modified = {2020-05-27 10:40:01 +0200},
	journal = {Psychological science},
	local-url = {/Volumes/AE Lappe/AE/Bib/PDF/J/johansson.2014.pdf},
	number = {1},
	pages = {236--242},
	publisher = {Sage Publications Sage CA: Los Angeles, CA},
	title = {Look here, eye movements play a functional role in memory retrieval},
	volume = {25},
	year = {2014},
	Bdsk-File-1 = {YnBsaXN0MDDSAQIDBFxyZWxhdGl2ZVBhdGhZYWxpYXNEYXRhXxAYUERGL0ovam9oYW5zc29uLjIwMTQucGRmTxEBagAAAAABagACAAACQUUAAAAAAAAAAAAAAAAAAAAAAAAAAAAAAAAAAAAAAEJEAAH/////EmpvaGFuc3Nvbi4yMDE0LnBkZgAAAAAAAAAAAAAAAAAAAAAAAAAAAAAAAAAAAAAAAAAAAAAAAAAAAAAAAAAAAP////8AAAAAAAAAAAAAAAAAAQAEAAASgWN1AAAAAAAAAAAAAAAAAAFKAAACADIvOlZvbHVtZXM6QUUgTGFwcGU6QUU6QmliOlBERjpKOmpvaGFuc3Nvbi4yMDE0LnBkZgAOACYAEgBqAG8AaABhAG4AcwBzAG8AbgAuADIAMAAxADQALgBwAGQAZgAPAAYAAgBBAEUAEgAdL0JpYi9QREYvSi9qb2hhbnNzb24uMjAxNC5wZGYAABMAFC9Wb2x1bWVzL0FFIExhcHBlL0FFAAkAIQAhY3JibQAAcG9zeC9Wb2x1bWVzL0FFIExhcHBlL0FFAAD//wAAAAgADQAaACQAPwAAAAAAAAIBAAAAAAAAAAUAAAAAAAAAAAAAAAAAAAGt}}

@article{smalianchuk2018instantaneous,
	author = {Smalianchuk, Ivan and Jagadisan, Uday K and Gandhi, Neeraj J},
	date-added = {2020-02-27 10:59:06 +0100},
	date-modified = {2020-02-27 10:59:55 +0100},
	journal = {Journal of Neuroscience},
	local-url = {/Volumes/AE Lappe/AE/Bib/PDF/S/Smalianchuk_Jagadisan_Gandhi2018b.pdf},
	number = {47},
	pages = {10156--10167},
	publisher = {Soc Neuroscience},
	title = {Instantaneous midbrain control of saccade velocity},
	volume = {38},
	year = {2018},
	Bdsk-File-1 = {YnBsaXN0MDDSAQIDBFxyZWxhdGl2ZVBhdGhZYWxpYXNEYXRhXxArUERGL1MvU21hbGlhbmNodWtfSmFnYWRpc2FuX0dhbmRoaTIwMThiLnBkZk8RAbYAAAAAAbYAAgAAAkFFAAAAAAAAAAAAAAAAAAAAAAAAAAAAAAAAAAAAAABCRAAB/////x9TbWFsaWFuY2h1a19KYWdhZGkjRkZGRkZGRkYucGRmAAAAAAAAAAAAAAAAAAAAAAAAAAAAAAAAAAAAAAAAAAD/////AAAAAAAAAAAAAAAAAAEABAAAEoFjdQAAAAAAAAAAAAAAAAABUwAAAgBFLzpWb2x1bWVzOkFFIExhcHBlOkFFOkJpYjpQREY6UzpTbWFsaWFuY2h1a19KYWdhZGlzYW5fR2FuZGhpMjAxOGIucGRmAAAOAEwAJQBTAG0AYQBsAGkAYQBuAGMAaAB1AGsAXwBKAGEAZwBhAGQAaQBzAGEAbgBfAEcAYQBuAGQAaABpADIAMAAxADgAYgAuAHAAZABmAA8ABgACAEEARQASADAvQmliL1BERi9TL1NtYWxpYW5jaHVrX0phZ2FkaXNhbl9HYW5kaGkyMDE4Yi5wZGYAEwAUL1ZvbHVtZXMvQUUgTGFwcGUvQUUACQAhACFjcmJtAABwb3N4L1ZvbHVtZXMvQUUgTGFwcGUvQUUAAP//AAAACAANABoAJABSAAAAAAAAAgEAAAAAAAAABQAAAAAAAAAAAAAAAAAAAgw=}}

@article{morgan2019scene,
	author = {Morgan, Andrew T and Petro, Lucy S and Muckli, Lars},
	date-added = {2020-02-27 10:58:19 +0100},
	date-modified = {2020-02-27 10:58:31 +0100},
	journal = {Journal of Neuroscience},
	local-url = {/Volumes/AE Lappe/AE/Bib/PDF/M/Morgan_Petro_Muckli2019a.pdf},
	number = {47},
	pages = {9410--9423},
	publisher = {Soc Neuroscience},
	title = {Scene representations conveyed by cortical feedback to early visual cortex can be described by line drawings},
	volume = {39},
	year = {2019},
	Bdsk-File-1 = {YnBsaXN0MDDSAQIDBFxyZWxhdGl2ZVBhdGhZYWxpYXNEYXRhXxAiUERGL00vTW9yZ2FuX1BldHJvX011Y2tsaTIwMTlhLnBkZk8RAZIAAAAAAZIAAgAAAkFFAAAAAAAAAAAAAAAAAAAAAAAAAAAAAAAAAAAAAABCRAAB/////xxNb3JnYW5fUGV0cm9fTXVja2xpMjAxOWEucGRmAAAAAAAAAAAAAAAAAAAAAAAAAAAAAAAAAAAAAAAAAAAAAAD/////AAAAAAAAAAAAAAAAAAEABAAAEoFjdQAAAAAAAAAAAAAAAAABTQAAAgA8LzpWb2x1bWVzOkFFIExhcHBlOkFFOkJpYjpQREY6TTpNb3JnYW5fUGV0cm9fTXVja2xpMjAxOWEucGRmAA4AOgAcAE0AbwByAGcAYQBuAF8AUABlAHQAcgBvAF8ATQB1AGMAawBsAGkAMgAwADEAOQBhAC4AcABkAGYADwAGAAIAQQBFABIAJy9CaWIvUERGL00vTW9yZ2FuX1BldHJvX011Y2tsaTIwMTlhLnBkZgAAEwAUL1ZvbHVtZXMvQUUgTGFwcGUvQUUACQAhACFjcmJtAABwb3N4L1ZvbHVtZXMvQUUgTGFwcGUvQUUAAP//AAAACAANABoAJABJAAAAAAAAAgEAAAAAAAAABQAAAAAAAAAAAAAAAAAAAd8=}}

@article{gold2019predictability,
	author = {Gold, Benjamin P and Pearce, Marcus T and Mas-Herrero, Ernest and Dagher, Alain and Zatorre, Robert J},
	date-added = {2020-02-27 10:57:18 +0100},
	date-modified = {2020-08-03 08:52:34 +0200},
	journal = {Journal of Neuroscience},
	local-url = {/Volumes/AE Lappe/AE/Bib/PDF/G/Gold, B. and Pearce, M. T. and Mas-Herrero, E. and Dagher, A. and Zatorre, R. and 2019.pdf},
	number = {47},
	pages = {9397--9409},
	publisher = {Soc Neuroscience},
	title = {Predictability and uncertainty in the pleasure of music: a reward for learning?},
	volume = {39},
	year = {2019},
	Bdsk-File-1 = {YnBsaXN0MDDSAQIDBFxyZWxhdGl2ZVBhdGhZYWxpYXNEYXRhXxBRUERGL0cvR29sZCwgQi4sIFBlYXJjZSwgTS4gVC4sIE1hcy1IZXJyZXJvLCBFLiwgRGFnaGVyLCBBLiwgWmF0b3JyZSwgUi4sIDIwMTkucGRmTxECTgAAAAACTgACAAACQUUAAAAAAAAAAAAAAAAAAAAAAAAAAAAAAAAAAAAAAEJEAAH/////H0dvbGQsIEIuLCBQZWFyY2UsICNGRkZGRkZGRi5wZGYAAAAAAAAAAAAAAAAAAAAAAAAAAAAAAAAAAAAAAAAAAP////8AAAAAUERGIENBUk8AAQAEAAASgWN1AAAAAAAAAAAAAAAAAAFHAAACAGsvOlZvbHVtZXM6QUUgTGFwcGU6QUU6QmliOlBERjpHOkdvbGQsIEIuLCBQZWFyY2UsIE0uIFQuLCBNYXMtSGVycmVybywgRS4sIERhZ2hlciwgQS4sIFphdG9ycmUsIFIuLCAyMDE5LnBkZgAADgCYAEsARwBvAGwAZAAsACAAQgAuACwAIABQAGUAYQByAGMAZQAsACAATQAuACAAVAAuACwAIABNAGEAcwAtAEgAZQByAHIAZQByAG8ALAAgAEUALgAsACAARABhAGcAaABlAHIALAAgAEEALgAsACAAWgBhAHQAbwByAHIAZQAsACAAUgAuACwAIAAyADAAMQA5AC4AcABkAGYADwAGAAIAQQBFABIAVi9CaWIvUERGL0cvR29sZCwgQi4sIFBlYXJjZSwgTS4gVC4sIE1hcy1IZXJyZXJvLCBFLiwgRGFnaGVyLCBBLiwgWmF0b3JyZSwgUi4sIDIwMTkucGRmABMAFC9Wb2x1bWVzL0FFIExhcHBlL0FFAAkAIQAhY3JibQAAcG9zeC9Wb2x1bWVzL0FFIExhcHBlL0FFAAD//wAAAAgADQAaACQAeAAAAAAAAAIBAAAAAAAAAAUAAAAAAAAAAAAAAAAAAALK}}

@article{savier2019effects,
	author = {Savier, Elise L and Chen, Hui and Cang, Jianhua},
	date-added = {2020-02-27 10:56:07 +0100},
	date-modified = {2020-02-27 10:56:18 +0100},
	journal = {Journal of Neuroscience},
	local-url = {/Volumes/AE Lappe/AE/Bib/PDF/S/Savier_Chen_Cang2019a.pdf},
	number = {47},
	pages = {9360--9368},
	publisher = {Soc Neuroscience},
	title = {Effects of Locomotion on Visual Responses in the Mouse Superior Colliculus},
	volume = {39},
	year = {2019},
	Bdsk-File-1 = {YnBsaXN0MDDSAQIDBFxyZWxhdGl2ZVBhdGhZYWxpYXNEYXRhXxAfUERGL1MvU2F2aWVyX0NoZW5fQ2FuZzIwMTlhLnBkZk8RAYYAAAAAAYYAAgAAAkFFAAAAAAAAAAAAAAAAAAAAAAAAAAAAAAAAAAAAAABCRAAB/////xlTYXZpZXJfQ2hlbl9DYW5nMjAxOWEucGRmAAAAAAAAAAAAAAAAAAAAAAAAAAAAAAAAAAAAAAAAAAAAAAAAAAD/////AAAAAAAAAAAAAAAAAAEABAAAEoFjdQAAAAAAAAAAAAAAAAABUwAAAgA5LzpWb2x1bWVzOkFFIExhcHBlOkFFOkJpYjpQREY6UzpTYXZpZXJfQ2hlbl9DYW5nMjAxOWEucGRmAAAOADQAGQBTAGEAdgBpAGUAcgBfAEMAaABlAG4AXwBDAGEAbgBnADIAMAAxADkAYQAuAHAAZABmAA8ABgACAEEARQASACQvQmliL1BERi9TL1Nhdmllcl9DaGVuX0NhbmcyMDE5YS5wZGYAEwAUL1ZvbHVtZXMvQUUgTGFwcGUvQUUACQAhACFjcmJtAABwb3N4L1ZvbHVtZXMvQUUgTGFwcGUvQUUAAP//AAAACAANABoAJABGAAAAAAAAAgEAAAAAAAAABQAAAAAAAAAAAAAAAAAAAdA=}}

@article{oh2019minimizing,
	author = {Oh, Youngmin and Schweighofer, Nicolas},
	date-added = {2020-02-27 10:54:35 +0100},
	date-modified = {2020-02-27 10:54:47 +0100},
	journal = {Journal of Neuroscience},
	local-url = {/Volumes/AE Lappe/AE/Bib/PDF/O/Oh_Schweighofer2019a.pdf},
	number = {46},
	pages = {9237--9250},
	publisher = {Soc Neuroscience},
	title = {Minimizing Precision-Weighted Sensory Prediction Errors via Memory Formation and Switching in Motor Adaptation},
	volume = {39},
	year = {2019},
	Bdsk-File-1 = {YnBsaXN0MDDSAQIDBFxyZWxhdGl2ZVBhdGhZYWxpYXNEYXRhXxAeUERGL08vT2hfU2Nod2VpZ2hvZmVyMjAxOWEucGRmTxEBggAAAAABggACAAACQUUAAAAAAAAAAAAAAAAAAAAAAAAAAAAAAAAAAAAAAEJEAAH/////GE9oX1NjaHdlaWdob2ZlcjIwMTlhLnBkZgAAAAAAAAAAAAAAAAAAAAAAAAAAAAAAAAAAAAAAAAAAAAAAAAAAAP////8AAAAAAAAAAAAAAAAAAQAEAAASgWN1AAAAAAAAAAAAAAAAAAFPAAACADgvOlZvbHVtZXM6QUUgTGFwcGU6QUU6QmliOlBERjpPOk9oX1NjaHdlaWdob2ZlcjIwMTlhLnBkZgAOADIAGABPAGgAXwBTAGMAaAB3AGUAaQBnAGgAbwBmAGUAcgAyADAAMQA5AGEALgBwAGQAZgAPAAYAAgBBAEUAEgAjL0JpYi9QREYvTy9PaF9TY2h3ZWlnaG9mZXIyMDE5YS5wZGYAABMAFC9Wb2x1bWVzL0FFIExhcHBlL0FFAAkAIQAhY3JibQAAcG9zeC9Wb2x1bWVzL0FFIExhcHBlL0FFAAD//wAAAAgADQAaACQARQAAAAAAAAIBAAAAAAAAAAUAAAAAAAAAAAAAAAAAAAHL}}

@article{riesen2019humans,
	author = {Riesen, Guillaume and Norcia, Anthony M and Gardner, Justin L},
	date-added = {2020-02-27 10:53:46 +0100},
	date-modified = {2020-02-27 10:54:01 +0100},
	journal = {Journal of Neuroscience},
	local-url = {/Volumes/AE Lappe/AE/Bib/PDF/R/Riesen_Norcia_Gardner2019a.pdf},
	number = {43},
	pages = {8527--8537},
	publisher = {Soc Neuroscience},
	title = {Humans perceive binocular rivalry and fusion in a tristable dynamic state},
	volume = {39},
	year = {2019},
	Bdsk-File-1 = {YnBsaXN0MDDSAQIDBFxyZWxhdGl2ZVBhdGhZYWxpYXNEYXRhXxAkUERGL1IvUmllc2VuX05vcmNpYV9HYXJkbmVyMjAxOWEucGRmTxEBmgAAAAABmgACAAACQUUAAAAAAAAAAAAAAAAAAAAAAAAAAAAAAAAAAAAAAEJEAAH/////HlJpZXNlbl9Ob3JjaWFfR2FyZG5lcjIwMTlhLnBkZgAAAAAAAAAAAAAAAAAAAAAAAAAAAAAAAAAAAAAAAAAAAP////8AAAAAAAAAAAAAAAAAAQAEAAASgWN1AAAAAAAAAAAAAAAAAAFSAAACAD4vOlZvbHVtZXM6QUUgTGFwcGU6QUU6QmliOlBERjpSOlJpZXNlbl9Ob3JjaWFfR2FyZG5lcjIwMTlhLnBkZgAOAD4AHgBSAGkAZQBzAGUAbgBfAE4AbwByAGMAaQBhAF8ARwBhAHIAZABuAGUAcgAyADAAMQA5AGEALgBwAGQAZgAPAAYAAgBBAEUAEgApL0JpYi9QREYvUi9SaWVzZW5fTm9yY2lhX0dhcmRuZXIyMDE5YS5wZGYAABMAFC9Wb2x1bWVzL0FFIExhcHBlL0FFAAkAIQAhY3JibQAAcG9zeC9Wb2x1bWVzL0FFIExhcHBlL0FFAAD//wAAAAgADQAaACQASwAAAAAAAAIBAAAAAAAAAAUAAAAAAAAAAAAAAAAAAAHp}}

@article{wexler2013default,
	author = {Wexler, Mark and Glennerster, Andrew and Cavanagh, Patrick and Ito, Hiroyuki and Seno, Takeharu},
	date-added = {2020-02-27 10:52:18 +0100},
	date-modified = {2020-02-27 10:52:31 +0100},
	journal = {Proceedings of the National Academy of Sciences},
	local-url = {/Volumes/AE Lappe/AE/Bib/PDF/W/Wexler_Glennerster_Cavanagh_Ito_Seno2013a.pdf},
	number = {17},
	pages = {7080--7085},
	publisher = {National Acad Sciences},
	title = {Default perception of high-speed motion},
	volume = {110},
	year = {2013},
	Bdsk-File-1 = {YnBsaXN0MDDSAQIDBFxyZWxhdGl2ZVBhdGhZYWxpYXNEYXRhXxAzUERGL1cvV2V4bGVyX0dsZW5uZXJzdGVyX0NhdmFuYWdoX0l0b19TZW5vMjAxM2EucGRmTxEB1gAAAAAB1gACAAACQUUAAAAAAAAAAAAAAAAAAAAAAAAAAAAAAAAAAAAAAEJEAAH/////H1dleGxlcl9HbGVubmVyc3RlciNGRkZGRkZGRi5wZGYAAAAAAAAAAAAAAAAAAAAAAAAAAAAAAAAAAAAAAAAAAP////8AAAAAAAAAAAAAAAAAAQAEAAASgWN1AAAAAAAAAAAAAAAAAAFXAAACAE0vOlZvbHVtZXM6QUUgTGFwcGU6QUU6QmliOlBERjpXOldleGxlcl9HbGVubmVyc3Rlcl9DYXZhbmFnaF9JdG9fU2VubzIwMTNhLnBkZgAADgBcAC0AVwBlAHgAbABlAHIAXwBHAGwAZQBuAG4AZQByAHMAdABlAHIAXwBDAGEAdgBhAG4AYQBnAGgAXwBJAHQAbwBfAFMAZQBuAG8AMgAwADEAMwBhAC4AcABkAGYADwAGAAIAQQBFABIAOC9CaWIvUERGL1cvV2V4bGVyX0dsZW5uZXJzdGVyX0NhdmFuYWdoX0l0b19TZW5vMjAxM2EucGRmABMAFC9Wb2x1bWVzL0FFIExhcHBlL0FFAAkAIQAhY3JibQAAcG9zeC9Wb2x1bWVzL0FFIExhcHBlL0FFAAD//wAAAAgADQAaACQAWgAAAAAAAAIBAAAAAAAAAAUAAAAAAAAAAAAAAAAAAAI0}}

@article{sedaghat2019reward,
	author = {Sedaghat-Nejad, Ehsan and Herzfeld, David J and Shadmehr, Reza},
	date-added = {2020-02-27 10:50:59 +0100},
	date-modified = {2020-02-27 10:51:15 +0100},
	journal = {Journal of Neuroscience},
	local-url = {/Volumes/AE Lappe/AE/Bib/PDF/S/Sedaghat-Nejad_Herzfeld_Shadmehr2019b.pdf},
	number = {25},
	pages = {5010--5017},
	publisher = {Soc Neuroscience},
	title = {Reward prediction error modulates saccade vigor},
	volume = {39},
	year = {2019},
	Bdsk-File-1 = {YnBsaXN0MDDSAQIDBFxyZWxhdGl2ZVBhdGhZYWxpYXNEYXRhXxAvUERGL1MvU2VkYWdoYXQtTmVqYWRfSGVyemZlbGRfU2hhZG1laHIyMDE5Yi5wZGZPEQHGAAAAAAHGAAIAAAJBRQAAAAAAAAAAAAAAAAAAAAAAAAAAAAAAAAAAAAAAQkQAAf////8fU2VkYWdoYXQtTmVqYWRfSGVyI0ZGRkZGRkZGLnBkZgAAAAAAAAAAAAAAAAAAAAAAAAAAAAAAAAAAAAAAAAAA/////wAAAAAAAAAAAAAAAAABAAQAABKBY3UAAAAAAAAAAAAAAAAAAVMAAAIASS86Vm9sdW1lczpBRSBMYXBwZTpBRTpCaWI6UERGOlM6U2VkYWdoYXQtTmVqYWRfSGVyemZlbGRfU2hhZG1laHIyMDE5Yi5wZGYAAA4AVAApAFMAZQBkAGEAZwBoAGEAdAAtAE4AZQBqAGEAZABfAEgAZQByAHoAZgBlAGwAZABfAFMAaABhAGQAbQBlAGgAcgAyADAAMQA5AGIALgBwAGQAZgAPAAYAAgBBAEUAEgA0L0JpYi9QREYvUy9TZWRhZ2hhdC1OZWphZF9IZXJ6ZmVsZF9TaGFkbWVocjIwMTliLnBkZgATABQvVm9sdW1lcy9BRSBMYXBwZS9BRQAJACEAIWNyYm0AAHBvc3gvVm9sdW1lcy9BRSBMYXBwZS9BRQAA//8AAAAIAA0AGgAkAFYAAAAAAAACAQAAAAAAAAAFAAAAAAAAAAAAAAAAAAACIA==}}

@article{gamberini2019structural,
	author = {Gamberini, Michela and Passarelli, Lauretta and Fattori, Patrizia and Galletti, Claudio},
	date-added = {2020-02-27 10:48:49 +0100},
	date-modified = {2020-02-27 10:50:16 +0100},
	journal = {Brain Structure and Function},
	local-url = {/Volumes/AE Lappe/AE/Bib/PDF/G/Gamberini_Passarelli_Fattori_Galletti2019a.pdf},
	pages = {1--19},
	publisher = {Springer},
	title = {Structural connectivity and functional properties of the macaque superior parietal lobule},
	year = {2019},
	Bdsk-File-1 = {YnBsaXN0MDDSAQIDBFxyZWxhdGl2ZVBhdGhZYWxpYXNEYXRhXxA0UERGL0cvR2FtYmVyaW5pX1Bhc3NhcmVsbGlfRmF0dG9yaV9HYWxsZXR0aTIwMTlhLnBkZk8RAdoAAAAAAdoAAgAAAkFFAAAAAAAAAAAAAAAAAAAAAAAAAAAAAAAAAAAAAABCRAAB/////x9HYW1iZXJpbmlfUGFzc2FyZWwjRkZGRkZGRkYucGRmAAAAAAAAAAAAAAAAAAAAAAAAAAAAAAAAAAAAAAAAAAD/////AAAAAAAAAAAAAAAAAAEABAAAEoFjdQAAAAAAAAAAAAAAAAABRwAAAgBOLzpWb2x1bWVzOkFFIExhcHBlOkFFOkJpYjpQREY6RzpHYW1iZXJpbmlfUGFzc2FyZWxsaV9GYXR0b3JpX0dhbGxldHRpMjAxOWEucGRmAA4AXgAuAEcAYQBtAGIAZQByAGkAbgBpAF8AUABhAHMAcwBhAHIAZQBsAGwAaQBfAEYAYQB0AHQAbwByAGkAXwBHAGEAbABsAGUAdAB0AGkAMgAwADEAOQBhAC4AcABkAGYADwAGAAIAQQBFABIAOS9CaWIvUERGL0cvR2FtYmVyaW5pX1Bhc3NhcmVsbGlfRmF0dG9yaV9HYWxsZXR0aTIwMTlhLnBkZgAAEwAUL1ZvbHVtZXMvQUUgTGFwcGUvQUUACQAhACFjcmJtAABwb3N4L1ZvbHVtZXMvQUUgTGFwcGUvQUUAAP//AAAACAANABoAJABbAAAAAAAAAgEAAAAAAAAABQAAAAAAAAAAAAAAAAAAAjk=}}

@article{layton2020computational,
	author = {Layton, Oliver W and Fajen, Brett R},
	date-added = {2020-02-27 10:47:17 +0100},
	date-modified = {2020-02-27 10:48:09 +0100},
	journal = {Journal of Neuroscience},
	local-url = {/Volumes/AE Lappe/AE/Bib/PDF/L/Layton_Fajen2020a.pdf},
	number = {5},
	pages = {996--1014},
	publisher = {Soc Neuroscience},
	title = {Computational Mechanisms for Perceptual Stability using Disparity and Motion Parallax},
	volume = {40},
	year = {2020},
	Bdsk-File-1 = {YnBsaXN0MDDSAQIDBFxyZWxhdGl2ZVBhdGhZYWxpYXNEYXRhXxAbUERGL0wvTGF5dG9uX0ZhamVuMjAyMGEucGRmTxEBdgAAAAABdgACAAACQUUAAAAAAAAAAAAAAAAAAAAAAAAAAAAAAAAAAAAAAEJEAAH/////FUxheXRvbl9GYWplbjIwMjBhLnBkZgAAAAAAAAAAAAAAAAAAAAAAAAAAAAAAAAAAAAAAAAAAAAAAAAAAAAAAAP////8AAAAAAAAAAAAAAAAAAQAEAAASgWN1AAAAAAAAAAAAAAAAAAFMAAACADUvOlZvbHVtZXM6QUUgTGFwcGU6QUU6QmliOlBERjpMOkxheXRvbl9GYWplbjIwMjBhLnBkZgAADgAsABUATABhAHkAdABvAG4AXwBGAGEAagBlAG4AMgAwADIAMABhAC4AcABkAGYADwAGAAIAQQBFABIAIC9CaWIvUERGL0wvTGF5dG9uX0ZhamVuMjAyMGEucGRmABMAFC9Wb2x1bWVzL0FFIExhcHBlL0FFAAkAIQAhY3JibQAAcG9zeC9Wb2x1bWVzL0FFIExhcHBlL0FFAAD//wAAAAgADQAaACQAQgAAAAAAAAIBAAAAAAAAAAUAAAAAAAAAAAAAAAAAAAG8}}

@misc{Buchberger.2004,
	author = {Buchberger, Michael},
	date-added = {2020-02-27 09:43:50 +0100},
	date-modified = {2020-02-27 09:51:01 +0100},
	local-url = {/Volumes/AE Lappe/AE/Bib/PDF/B/Buchberger2004a.pdf},
	title = {Biomechanical Modelling of the Human Eye},
	year = {2004},
	Bdsk-File-1 = {YnBsaXN0MDDSAQIDBFxyZWxhdGl2ZVBhdGhZYWxpYXNEYXRhXxAZUERGL0IvQnVjaGJlcmdlcjIwMDRhLnBkZk8RAW4AAAAAAW4AAgAAAkFFAAAAAAAAAAAAAAAAAAAAAAAAAAAAAAAAAAAAAABCRAAB/////xNCdWNoYmVyZ2VyMjAwNGEucGRmAAAAAAAAAAAAAAAAAAAAAAAAAAAAAAAAAAAAAAAAAAAAAAAAAAAAAAAAAAD/////AAAAAAAAAAAAAAAAAAEABAAAEoFjdQAAAAAAAAAAAAAAAAABQgAAAgAzLzpWb2x1bWVzOkFFIExhcHBlOkFFOkJpYjpQREY6QjpCdWNoYmVyZ2VyMjAwNGEucGRmAAAOACgAEwBCAHUAYwBoAGIAZQByAGcAZQByADIAMAAwADQAYQAuAHAAZABmAA8ABgACAEEARQASAB4vQmliL1BERi9CL0J1Y2hiZXJnZXIyMDA0YS5wZGYAEwAUL1ZvbHVtZXMvQUUgTGFwcGUvQUUACQAhACFjcmJtAABwb3N4L1ZvbHVtZXMvQUUgTGFwcGUvQUUAAP//AAAACAANABoAJABAAAAAAAAAAgEAAAAAAAAABQAAAAAAAAAAAAAAAAAAAbI=}}

@article{chin2020predicting,
	author = {Chin, B. M. and Burge, J},
	date-added = {2020-02-26 09:44:22 +0100},
	date-modified = {2020-02-26 13:16:16 +0100},
	journal = {Journal of Neuroscience},
	local-url = {/Volumes/AE Lappe/AE/Bib/PDF/C/Chin_Burge2020a.pdf},
	number = {4},
	pages = {864--879},
	publisher = {Soc Neuroscience},
	title = {Predicting the partition of behavioral variability in speed perception with naturalistic stimuli},
	volume = {40},
	year = {2020},
	Bdsk-File-1 = {YnBsaXN0MDDSAQIDBFxyZWxhdGl2ZVBhdGhZYWxpYXNEYXRhXxAZUERGL0MvQ2hpbl9CdXJnZTIwMjBhLnBkZk8RAW4AAAAAAW4AAgAAAkFFAAAAAAAAAAAAAAAAAAAAAAAAAAAAAAAAAAAAAABCRAAB/////xNDaGluX0J1cmdlMjAyMGEucGRmAAAAAAAAAAAAAAAAAAAAAAAAAAAAAAAAAAAAAAAAAAAAAAAAAAAAAAAAAAD/////AAAAAAAAAAAAAAAAAAEABAAAEoFjdQAAAAAAAAAAAAAAAAABQwAAAgAzLzpWb2x1bWVzOkFFIExhcHBlOkFFOkJpYjpQREY6QzpDaGluX0J1cmdlMjAyMGEucGRmAAAOACgAEwBDAGgAaQBuAF8AQgB1AHIAZwBlADIAMAAyADAAYQAuAHAAZABmAA8ABgACAEEARQASAB4vQmliL1BERi9DL0NoaW5fQnVyZ2UyMDIwYS5wZGYAEwAUL1ZvbHVtZXMvQUUgTGFwcGUvQUUACQAhACFjcmJtAABwb3N4L1ZvbHVtZXMvQUUgTGFwcGUvQUUAAP//AAAACAANABoAJABAAAAAAAAAAgEAAAAAAAAABQAAAAAAAAAAAAAAAAAAAbI=}}

@article{abassi2020representation,
	author = {Abassi, E. and Papeo, L.},
	date-added = {2020-02-26 08:21:13 +0100},
	date-modified = {2020-02-26 09:22:35 +0100},
	journal = {Journal of Neuroscience},
	local-url = {/Volumes/AE Lappe/AE/Bib/PDF/A/Abassi_Papeo2020a.pdf},
	number = {4},
	pages = {852--863},
	publisher = {Soc Neuroscience},
	title = {The representation of {two-body} shapes in the human visual cortex},
	volume = {40},
	year = {2020},
	Bdsk-File-1 = {YnBsaXN0MDDSAQIDBFxyZWxhdGl2ZVBhdGhZYWxpYXNEYXRhXxAbUERGL0EvQWJhc3NpX1BhcGVvMjAyMGEucGRmTxEBdgAAAAABdgACAAACQUUAAAAAAAAAAAAAAAAAAAAAAAAAAAAAAAAAAAAAAEJEAAH/////FUFiYXNzaV9QYXBlbzIwMjBhLnBkZgAAAAAAAAAAAAAAAAAAAAAAAAAAAAAAAAAAAAAAAAAAAAAAAAAAAAAAAP////8AAAAAAAAAAAAAAAAAAQAEAAASgWN1AAAAAAAAAAAAAAAAAAFBAAACADUvOlZvbHVtZXM6QUUgTGFwcGU6QUU6QmliOlBERjpBOkFiYXNzaV9QYXBlbzIwMjBhLnBkZgAADgAsABUAQQBiAGEAcwBzAGkAXwBQAGEAcABlAG8AMgAwADIAMABhAC4AcABkAGYADwAGAAIAQQBFABIAIC9CaWIvUERGL0EvQWJhc3NpX1BhcGVvMjAyMGEucGRmABMAFC9Wb2x1bWVzL0FFIExhcHBlL0FFAAkAIQAhY3JibQAAcG9zeC9Wb2x1bWVzL0FFIExhcHBlL0FFAAD//wAAAAgADQAaACQAQgAAAAAAAAIBAAAAAAAAAAUAAAAAAAAAAAAAAAAAAAG8}}

@article{guitton1987gaze,
	author = {Guitton, D. and Volle, M.},
	date-added = {2020-02-25 15:46:43 +0100},
	date-modified = {2020-02-25 15:47:53 +0100},
	journal = {Journal of neurophysiology},
	local-url = {/Volumes/AE Lappe/AE/Bib/PDF/G/Guitton_Volle1987a.pdf},
	number = {3},
	pages = {427--459},
	publisher = {American Physiological Society Bethesda, MD},
	title = {Gaze control in humans: {eye-head} coordination during orienting movements to targets within and beyond the oculomotor range},
	volume = {58},
	year = {1987},
	Bdsk-File-1 = {YnBsaXN0MDDSAQIDBFxyZWxhdGl2ZVBhdGhZYWxpYXNEYXRhXxAcUERGL0cvR3VpdHRvbl9Wb2xsZTE5ODdhLnBkZk8RAXoAAAAAAXoAAgAAAkFFAAAAAAAAAAAAAAAAAAAAAAAAAAAAAAAAAAAAAABCRAAB/////xZHdWl0dG9uX1ZvbGxlMTk4N2EucGRmAAAAAAAAAAAAAAAAAAAAAAAAAAAAAAAAAAAAAAAAAAAAAAAAAAAAAAD/////AAAAAAAAAAAAAAAAAAEABAAAEoFjdQAAAAAAAAAAAAAAAAABRwAAAgA2LzpWb2x1bWVzOkFFIExhcHBlOkFFOkJpYjpQREY6RzpHdWl0dG9uX1ZvbGxlMTk4N2EucGRmAA4ALgAWAEcAdQBpAHQAdABvAG4AXwBWAG8AbABsAGUAMQA5ADgANwBhAC4AcABkAGYADwAGAAIAQQBFABIAIS9CaWIvUERGL0cvR3VpdHRvbl9Wb2xsZTE5ODdhLnBkZgAAEwAUL1ZvbHVtZXMvQUUgTGFwcGUvQUUACQAhACFjcmJtAABwb3N4L1ZvbHVtZXMvQUUgTGFwcGUvQUUAAP//AAAACAANABoAJABDAAAAAAAAAgEAAAAAAAAABQAAAAAAAAAAAAAAAAAAAcE=}}

@article{del2016adaptation,
	author = {del Mar Quiroga, M. and Morris, A. P. and Krekelberg, B.},
[truncated: 16,284,678 more chars]
