# Supplementary material for: Perceived movement of nonrigid motion patterns
Source: PNAS Nexus. 2022 Jun 22;1(3):pgac088. doi: 10.1093/pnasnexus/pgac088 (PMC9896959; doi:10.1093/pnasnexus/pgac088)
Supplement: pgac088_Supplemental_Files [file pgac088_supplemental_files.zip › PNASNEXUS-PNASNEXUS-2022-00268-T-s06.txt]

\BOOKMARK [1][-]{section.1}{\376\377\000I\000n\000t\000r\000o\000d\000u\000c\000t\000i\000o\000n}{}% 1
\BOOKMARK [1][-]{section.2}{\376\377\000S\000u\000p\000p\000l\000e\000m\000e\000n\000t\000a\000r\000y\000\040\000M\000a\000t\000e\000r\000i\000a\000l}{}% 2
\BOOKMARK [1][-]{section.3}{\376\377\000F\000u\000n\000d\000i\000n\000g}{}% 3
\BOOKMARK [1][-]{section.4}{\376\377\000A\000u\000t\000h\000o\000r\000\040\000c\000o\000n\000t\000r\000i\000b\000u\000t\000i\000o\000n\000s\000\040\000s\000t\000a\000t\000e\000m\000e\000n\000t}{}% 4
\BOOKMARK [1][-]{section.5}{\376\377\000P\000r\000e\000v\000i\000o\000u\000s\000\040\000p\000r\000e\000s\000e\000n\000t\000a\000t\000i\000o\000n}{}% 5
\BOOKMARK [1][-]{section.6}{\376\377\000D\000a\000t\000a\000\040\000a\000v\000a\000i\000l\000a\000b\000i\000l\000i\000t\000y}{}% 6
