# Supplementary material for: Perceived movement of nonrigid motion patterns
Source: PNAS Nexus. 2022 Jun 22;1(3):pgac088. doi: 10.1093/pnasnexus/pgac088 (PMC9896959; doi:10.1093/pnasnexus/pgac088)
Supplement: pgac088_Supplemental_Files [file pgac088_supplemental_files.zip › PNASNEXUS-PNASNEXUS-2022-00268-T-s07.bbl]

\begin{thebibliography}{}

\bibitem[Adelson and Bergen, 1985]{adelson.85}
Adelson, E.~H. and Bergen, J.~R. (1985).
\newblock Spatiotemporal energy models for the perception of motion.
\newblock {\em J. Opt. Soc. Am. A}, 2(2):284--298.

\bibitem[Beintema and Lappe, 2002]{beintema.2002}
Beintema, J.~A. and Lappe, M. (2002).
\newblock Perception of biological motion without local image motion.
\newblock {\em Proc. Natl. Acad. Sci. {USA}}, 99(8):5661--5663.

\bibitem[Blake and Shiffrar, 2007]{blake.2007}
Blake, R. and Shiffrar, M. (2007).
\newblock Perception of human motion.
\newblock {\em Annu. Rev. Psychol.}, 58(1):47--73.

\bibitem[Cavanagh and Mather, 1989]{cavanagh.89}
Cavanagh, P. and Mather, G. (1989).
\newblock Motion: the long and short of it.
\newblock {\em Spat. Vis.}, 4(2/3):103--129.

\bibitem[Chubb and Sperling, 1988]{chubb.88}
Chubb, C. and Sperling, G. (1988).
\newblock Drift-balanced random stimuli: a general basis for studying
  non-{F}ourier motion perception.
\newblock {\em J. Opt. Soc. Am. A}, 5(11):1986--2007.

\bibitem[Deeb et~al., 2021]{Deeb.2021}
Deeb, A.-R., Cesanek, E., and Domini, F. (2021).
\newblock Newtonian predictions are integrated with sensory information in 3{D}
  motion perception.
\newblock {\em Psychological Science}, 32(2):280--291.

\bibitem[Duffy and Wurtz, 1991]{duffy.91}
Duffy, C.~J. and Wurtz, R.~H. (1991).
\newblock Sensitivity of {MST} neurons to optic flow stimuli. {I}. {A}
  continuum of response selectivity to large-field stimuli.
\newblock {\em J. Neurophysiol.}, 65:1329--1345.

\bibitem[Gibson, 1950]{gibson.50}
Gibson, J.~J. (1950).
\newblock {\em The perception of the visual world}.
\newblock Houghton Mifflin, Boston.

\bibitem[Graziano et~al., 1994]{graziano.94}
Graziano, M. S.~A., Andersen, R.~A., and Snowden, R. (1994).
\newblock Tuning of {MST} neurons to spiral motions.
\newblock {\em J. Neurosci.}, 14(1):54--67.

\bibitem[Hassenstein and Reichardt, 1956]{hassenstein.56}
Hassenstein, B. and Reichardt, W. (1956).
\newblock Functional structure of a mechanism of perception of optical
  movement.
\newblock In {\em Proceedings of the {1st} International Congress on
  Cybernetics, Namur}, pages 797--801. Namur.

\bibitem[Hughes, 2018]{Hughes.2018}
Hughes, A.~E. (2018).
\newblock Dissociation between perception and smooth pursuit eye movements in
  speed judgments of moving {G}abor targets.
\newblock {\em Journal of Vision}, 18(4):4.

\bibitem[Johansson, 1973]{johansson.73}
Johansson, G. (1973).
\newblock {Visual perception of biological motion and a model for its
  analysis}.
\newblock {\em Percept. Psychophys.}, 14:201--211.

\bibitem[Johnston et~al., 1992]{johnston.92}
Johnston, A., McOwan, P.~W., and Buxton, H. (1992).
\newblock A computational model of the analysis of some first-order and
  second-order motion patterns by simple and complex cells.
\newblock {\em Proc. R. Soc. Lond. B}, 250:297--306.

\bibitem[Kawabe et~al., 2015]{Kawabe.2015}
Kawabe, T., Maruya, K., Fleming, R.~W., and Nishida, S. (2015).
\newblock Seeing liquids from visual motion.
\newblock {\em Vision Res.}, 109:125--138.

\bibitem[Koenderink and van Doorn, 1975]{koenderink.75}
Koenderink, J.~J. and van Doorn, A.~J. (1975).
\newblock Invariant properties of the motion parallax field due to the movement
  of rigid bodies relative to an observer.
\newblock {\em Optica Acta}, 22(9):773--791.

\bibitem[Koenderink and van Doorn, 1976]{koenderink.76}
Koenderink, J.~J. and van Doorn, A.~J. (1976).
\newblock Local structure of movement parallax of the plane.
\newblock {\em J. Opt. Soc. Am.}, 66(7):717--723.

\bibitem[Koenderink and van Doorn, 1981]{koenderink.81}
Koenderink, J.~J. and van Doorn, A.~J. (1981).
\newblock Exterospecific component of the motion parallax field.
\newblock {\em J. Opt. Soc. Am.}, 71(8):953--957.

\bibitem[Lagae et~al., 1994]{lagae.94}
Lagae, L., Maes, H., Raiguel, S., Xiao, D.~K., and Orban, G.~A. (1994).
\newblock Responses of macaque {STS} neurons to optic flow components: a
  comparison of areas {MT} and {MST}.
\newblock {\em J. Neurophysiol.}, 71(5):1597--1626.

\bibitem[Lappe et~al., 1999]{lappe.99d}
Lappe, M., Bremmer, F., and van~den Berg, A.~V. (1999).
\newblock Perception of self-motion from visual flow.
\newblock {\em Trends Cogn. Sci.}, 3(9):329--336.

\bibitem[Ledgeway and Smith, 1995]{Ledgeway.95}
Ledgeway, T. and Smith, A.~T. (1995).
\newblock The perceived speed of second-order motion and its dependence on
  stimulus contrast.
\newblock {\em Vision Research}, 35(10):1421--1434.

\bibitem[Longuet-Higgins and Prazdny, 1980]{longuet-higgins.80}
Longuet-Higgins, H.~C. and Prazdny, K. (1980).
\newblock The interpretation of a moving retinal image.
\newblock {\em Proc. R. Soc. Lond. B}, 208:385--397.

\bibitem[Lu and Sperling, 1995a]{lu.95}
Lu, Z.~L. and Sperling, G. (1995a).
\newblock Attention-generated apparent motion.
\newblock {\em Nature}, 377(6546):237--239.

\bibitem[Lu and Sperling, 1995b]{lu.1995}
Lu, Z.~L. and Sperling, G. (1995b).
\newblock The functional architecture of human visual motion perception.
\newblock {\em Vision Res.}, 35(19):2697--2722.

\bibitem[Lu and Sperling, 1996]{lu.96a}
Lu, Z.~L. and Sperling, G. (1996).
\newblock Three systems for visual motion perception.
\newblock {\em Curr. Direct. Psych. Sci.}, 5(2):44--53.

\bibitem[Michotte, 1963]{Michotte.63}
Michotte, A. (1963).
\newblock {\em The perception of causality.}
\newblock Basic Books.

\bibitem[Orban et~al., 1992]{orban.92}
Orban, G.~A., Lagae, L., Verri, A., Raiguel, S., Xiao, D., Maes, H., and Torre,
  V. (1992).
\newblock First-order analysis of optical flow in monkey brain.
\newblock {\em Proc. Natl. Acad. Sci. {USA}}, 89:2595--2599.

\bibitem[Paulun and Fleming, 2020]{Paulun.2020}
Paulun, V.~C. and Fleming, R.~W. (2020).
\newblock Visually inferring elasticity from the motion trajectory of bouncing
  cubes.
\newblock {\em Journal of Vision}, 20(6):6.

\bibitem[Paulun et~al., 2015]{paulun.2015}
Paulun, V.~C., Kawabe, T., Nishida, S., and Fleming, R.~W. (2015).
\newblock Seeing liquids from static snapshots.
\newblock {\em Vision Research}, 115:163--174.

\bibitem[Regan et~al., 1998]{regan.98}
Regan, D., Gray, R., Portfors, V.~V., Hamstra, S.~J., Vincent, A., Hong, X.~H.,
  Kohly, R., and Beverley, K. (1998).
\newblock Catching, hitting, and collision avoidance.
\newblock In Harris, L.~R. and Jenkin, M., editors, {\em Vision and Action},
  pages 181--214, Cambridge. Cambridge University Press.

\bibitem[Riddell and Lappe, 2018]{Riddell.2018}
Riddell, H. and Lappe, M. (2018).
\newblock Heading through a crowd.
\newblock {\em Psychol Sci}, 29(9):1504--1514.

\bibitem[Saito et~al., 1986]{saito.86}
Saito, H.~A., Yukie, M., Tanaka, K., Hikosaka, K., Fukada, Y., and Iwai, E.
  (1986).
\newblock Integration of direction signals of image motion in the superior
  temporal sulcus of the macaque monkey.
\newblock {\em J. Neurosci.}, 6(1):145--157.

\bibitem[Theusner et~al., 2014]{theusner.2014a}
Theusner, S., de~Lussanet, M., and Lappe, M. (2014).
\newblock Action recognition by motion detection in posture space.
\newblock {\em J. Neurosci.}, 34(3):909--921.

\bibitem[Troje, 2002]{troje.2002a}
Troje, N.~F. (2002).
\newblock Decomposing biological motion: a framework for analysis and synthesis
  of human gait patterns.
\newblock {\em J. Vis.}, 2:371--387.

\bibitem[van Assen et~al., 2018]{vanAssen.2018}
van Assen, J. J.~R., Barla, P., and Fleming, R.~W. (2018).
\newblock Visual features in the perception of liquids.
\newblock {\em Current Biology}, 28(3):452--458.e4.

\bibitem[Warren and Hannon, 1990]{warren.90}
Warren, W.~H. and Hannon, D.~J. (1990).
\newblock Eye movements and optical flow.
\newblock {\em J. Opt. Soc. Am. A}, 7(1):160--169.

\bibitem[Weiss and Adelson, 1998]{weiss.98}
Weiss, Y. and Adelson, E.~H. (1998).
\newblock Slow and smooth: a {B}ayesian theory for the combination of local
  motion signals in human vision.
\newblock {\em C.B.C.L. Paper}, MIT A.I. Memo No. 1624(158):1--41.

\bibitem[Weiss et~al., 2002]{weiss.2002}
Weiss, Y., Simoncelli, E.~P., and Adelson, E.~H. (2002).
\newblock Motion illusions as optimal percepts.
\newblock {\em Nat. Neurosci.}, 5(6):598--604.

\bibitem[Zanker and H{\"u}pgens, 1994]{zanker.94}
Zanker, J.~M. and H{\"u}pgens, I.~S. (1994).
\newblock Interaction between primary and secondary mechanisms in human motion
  perception.
\newblock {\em Vision Res.}, 34(10):1255--1266.

\end{thebibliography}
