# Supplementary material for: Perceived movement of nonrigid motion patterns
Source: PNAS Nexus. 2022 Jun 22;1(3):pgac088. doi: 10.1093/pnasnexus/pgac088 (PMC9896959; doi:10.1093/pnasnexus/pgac088)
Supplement: pgac088_Supplemental_Files [file pgac088_supplemental_files.zip › PNASNEXUS-PNASNEXUS-2022-00268-T-s08.txt]

\relax 
\providecommand\hyper@newdestlabel[2]{}
\providecommand\HyperFirstAtBeginDocument{\AtBeginDocument}
\HyperFirstAtBeginDocument{\ifx\hyper@anchor\@undefined
\global\let\oldcontentsline\contentsline
\gdef\contentsline#1#2#3#4{\oldcontentsline{#1}{#2}{#3}}
\global\let\oldnewlabel\newlabel
\gdef\newlabel#1#2{\newlabelxx{#1}#2}
\gdef\newlabelxx#1#2#3#4#5#6{\oldnewlabel{#1}{{#2}{#3}}}
\AtEndDocument{\ifx\hyper@anchor\@undefined
\let\contentsline\oldcontentsline
\let\newlabel\oldnewlabel
\fi}
\fi}
\global\let\hyper@last\relax 
\gdef\HyperFirstAtBeginDocument#1{#1}
\providecommand\HyField@AuxAddToFields[1]{}
\providecommand\HyField@AuxAddToCoFields[2]{}
\citation{regan.98}
\citation{gibson.50,warren.90,lappe.99d}
\citation{johansson.73,troje.2002a,beintema.2002,blake.2007,Riddell.2018}
\citation{hassenstein.56,adelson.85,johnston.92,longuet-higgins.80,johansson.73,theusner.2014a}
\newcplabel{^_1}{1}
\@writefile{toc}{\contentsline {section}{\numberline {1}Introduction}{1}{section.1}\protected@file@percent }
\@writefile{lof}{\contentsline {figure}{\numberline {1}{\ignorespaces Stimulus construction for a non-rigid visual motion pattern moving through a field of dots. The stimulus consists of randomly distributed pixel-sized white dots on a black background (lower row). Between frames the dots move according to a vortex pattern shown in the upper row. For illustration, frames 2 and 3 show the new dot positions (filled dots) along with each dots former position in the preceding frame (open circles). In addition, the center of the vortex shifts with each frame (upper row). Thus, in each frame the center position around which the dots rotate is in a different location. The resulting movement of the vortex pattern features the properties that set non-rigid motion apart from rigid motion: the change in position of each dot between frames produces a rotating visual motion pattern. The movement of this vortex pattern is independent from the the motion of its parts (the dots), as they do not follow the movement of the vortex between frames but solely rotate around the current center of the vortex. New dots become part of the vortex in the next frame as the vortex travels along, while dots at the trailing part fall out. Thus, the vortex does not consist of a fixed set of dots and there is no occlusion. Importantly, the dot motion field, i.e., the motion of the dots between any two frames, is always that of a stationary vortex. The movement of the vortex is only entailed in the temporal evolution of the motion field over time, i.e. in the way the motion field changes between frames. \relax }}{3}{figure.caption.1}\protected@file@percent }
\providecommand*\caption@xref[2]{\@setref\relax\@undefined{#1}}
\newlabel{fig:stimulus_concept}{{1}{3}{Stimulus construction for a non-rigid visual motion pattern moving through a field of dots. The stimulus consists of randomly distributed pixel-sized white dots on a black background (lower row). Between frames the dots move according to a vortex pattern shown in the upper row. For illustration, frames 2 and 3 show the new dot positions (filled dots) along with each dots former position in the preceding frame (open circles). In addition, the center of the vortex shifts with each frame (upper row). Thus, in each frame the center position around which the dots rotate is in a different location. The resulting movement of the vortex pattern features the properties that set non-rigid motion apart from rigid motion: the change in position of each dot between frames produces a rotating visual motion pattern. The movement of this vortex pattern is independent from the the motion of its parts (the dots), as they do not follow the movement of the vortex between frames but solely rotate around the current center of the vortex. New dots become part of the vortex in the next frame as the vortex travels along, while dots at the trailing part fall out. Thus, the vortex does not consist of a fixed set of dots and there is no occlusion. Importantly, the dot motion field, i.e., the motion of the dots between any two frames, is always that of a stationary vortex. The movement of the vortex is only entailed in the temporal evolution of the motion field over time, i.e. in the way the motion field changes between frames. \relax }{figure.caption.1}{}}
\@writefile{lot}{\contentsline {table}{\numberline {1}{\ignorespaces Available motion cues for the rigid control stimulus and the three non-rigid stimuli. \relax }}{3}{table.caption.4}\protected@file@percent }
\newlabel{tab:motion_cues}{{1}{3}{Available motion cues for the rigid control stimulus and the three non-rigid stimuli. \relax }{table.caption.4}{}}
\@writefile{lof}{\contentsline {figure}{\numberline {2}{\ignorespaces  Stimuli and results of the motion tracking experiment. Top row depicts the dot motion fields for four stimuli containing different cues to non-rigid motion perception (Table \ref  {tab:motion_cues}). In each trial of the experiment, the center positions of the motion patterns moved (illustrated by the green arrows). Participants had to report the perceived path of movement. Second row shows the spatial profile of the dot motion speeds. Rigid control and Disc stimuli feature sharp motion boundaries, Gaussian a smooth transition and Constant no change in dot speed anywhere. Third row illustrates the task and shows the participants' responses. The vortices moved along a curved path (green arrow in top row) from the middle of the screen towards one of six possible end-positions (indicated by red dots). Each line in panels i-l shows the reported end-position and movement path of a single trial by a single participant. Lines are coloured based on the curvature of the true movement path: blue for clockwise, green for counterclockwise and black for straight. The bottom row shows the quantitative analysis of participants performance: direction: the mean absolute error in direction of the reported end-position in degree; dist: the mean fraction of reported and real distance of the movement of the vortex; curve: the percentage of correctly reported clock- and counterclockwise curvature (not counting straight/black). Error bars indicate $95\%$ confidence intervals. \relax }}{4}{figure.caption.3}\protected@file@percent }
\newlabel{fig:experiment1}{{2}{4}{Stimuli and results of the motion tracking experiment. Top row depicts the dot motion fields for four stimuli containing different cues to non-rigid motion perception (Table \ref {tab:motion_cues}). In each trial of the experiment, the center positions of the motion patterns moved (illustrated by the green arrows). Participants had to report the perceived path of movement. Second row shows the spatial profile of the dot motion speeds. Rigid control and Disc stimuli feature sharp motion boundaries, Gaussian a smooth transition and Constant no change in dot speed anywhere. Third row illustrates the task and shows the participants' responses. The vortices moved along a curved path (green arrow in top row) from the middle of the screen towards one of six possible end-positions (indicated by red dots). Each line in panels i-l shows the reported end-position and movement path of a single trial by a single participant. Lines are coloured based on the curvature of the true movement path: blue for clockwise, green for counterclockwise and black for straight. The bottom row shows the quantitative analysis of participants performance: direction: the mean absolute error in direction of the reported end-position in degree; dist: the mean fraction of reported and real distance of the movement of the vortex; curve: the percentage of correctly reported clock- and counterclockwise curvature (not counting straight/black). Error bars indicate $95\%$ confidence intervals. \relax }{figure.caption.3}{}}
\citation{saito.86,duffy.91,lagae.94,graziano.94}
\citation{koenderink.75}
\citation{koenderink.76}
\citation{koenderink.81}
\citation{warren.90}
\citation{orban.92}
\@writefile{lof}{\contentsline {figure}{\numberline {3}{\ignorespaces Effects of global and local disturbances on non-rigid motion perception. Top row: when a common sideways motion is added to all dots the global pattern does not resemble a vortex rotation anymore. Second row: adding random noise to each individual dot motion retains the global pattern but disturbs relative motion between neighboring dots. Third and fourth row: responses of the participants in the different conditions. Fifth row: additional direction, distance, and curvature errors introduced by the global (orange) and local (blue) disturbances. Additional error is the difference between the error in the disturbed condition and the error in the undisturbed condition. Also shown are the corresponding $95\%$ confidence intervals. Sixth row: disturbance susceptibility indicates how many participants were more affected by either the global (orange) or the local (blue) disturbance condition in regard to perception of direction, distance and curvature. Asterisks in row five and six indicate a significant difference between global and local disturbance condition.\relax }}{6}{figure.caption.6}\protected@file@percent }
\newlabel{fig:disturbance_results}{{3}{6}{Effects of global and local disturbances on non-rigid motion perception. Top row: when a common sideways motion is added to all dots the global pattern does not resemble a vortex rotation anymore. Second row: adding random noise to each individual dot motion retains the global pattern but disturbs relative motion between neighboring dots. Third and fourth row: responses of the participants in the different conditions. Fifth row: additional direction, distance, and curvature errors introduced by the global (orange) and local (blue) disturbances. Additional error is the difference between the error in the disturbed condition and the error in the undisturbed condition. Also shown are the corresponding $95\%$ confidence intervals. Sixth row: disturbance susceptibility indicates how many participants were more affected by either the global (orange) or the local (blue) disturbance condition in regard to perception of direction, distance and curvature. Asterisks in row five and six indicate a significant difference between global and local disturbance condition.\relax }{figure.caption.6}{}}
\citation{cavanagh.89,chubb.88,zanker.94}
\citation{theusner.2014a}
\citation{lu.95,lu.1995,lu.96a}
\citation{Kawabe.2015}
\citation{koenderink.75}
\citation{koenderink.76}
\citation{koenderink.81}
\@writefile{lof}{\contentsline {figure}{\numberline {4}{\ignorespaces Psychometric curves for the speed discrimination task. Participants indicated whether the movement of one of the non-rigid vortex patterns appeared faster or slower than that of the Rigid control stimulus. Green dashed lines indicate the points of subjective equality (PSE) along with the $95\%$ confidence intervals. All PSEs are significantly greater than $1$ showing that the movement of the vortex appeared significantly slower than that of the Rigid control stimulus for all conditions. Non-rigid motion was perceived as equally fast as the rigid motion when it was in fact about $35\%$ faster. PSEs were not different between the non-rigid conditions.\relax }}{8}{figure.caption.8}\protected@file@percent }
\newlabel{fig:speed_perception}{{4}{8}{Psychometric curves for the speed discrimination task. Participants indicated whether the movement of one of the non-rigid vortex patterns appeared faster or slower than that of the Rigid control stimulus. Green dashed lines indicate the points of subjective equality (PSE) along with the $95\%$ confidence intervals. All PSEs are significantly greater than $1$ showing that the movement of the vortex appeared significantly slower than that of the Rigid control stimulus for all conditions. Non-rigid motion was perceived as equally fast as the rigid motion when it was in fact about $35\%$ faster. PSEs were not different between the non-rigid conditions.\relax }{figure.caption.8}{}}
\citation{paulun.2015}
\citation{weiss.98,weiss.2002}
\citation{Ledgeway.95}
\citation{Hughes.2018}
\citation{Michotte.63}
\citation{Deeb.2021}
\citation{vanAssen.2018}
\citation{Paulun.2020}
\bibstyle{apalike}
\bibdata{reference}
\@writefile{toc}{\contentsline {section}{\numberline {2}Supplementary Material}{10}{section.2}\protected@file@percent }
\@writefile{toc}{\contentsline {section}{\numberline {3}Funding}{10}{section.3}\protected@file@percent }
\@writefile{toc}{\contentsline {section}{\numberline {4}Author contributions statement}{10}{section.4}\protected@file@percent }
\@writefile{toc}{\contentsline {section}{\numberline {5}Previous presentation}{10}{section.5}\protected@file@percent }
\@writefile{toc}{\contentsline {section}{\numberline {6}Data availability}{10}{section.6}\protected@file@percent }
\bibcite{adelson.85}{{1}{1985}{{Adelson and Bergen}}{{}}}
\bibcite{beintema.2002}{{2}{2002}{{Beintema and Lappe}}{{}}}
\bibcite{blake.2007}{{3}{2007}{{Blake and Shiffrar}}{{}}}
\bibcite{cavanagh.89}{{4}{1989}{{Cavanagh and Mather}}{{}}}
\bibcite{chubb.88}{{5}{1988}{{Chubb and Sperling}}{{}}}
\bibcite{Deeb.2021}{{6}{2021}{{Deeb et~al.}}{{}}}
\bibcite{duffy.91}{{7}{1991}{{Duffy and Wurtz}}{{}}}
\bibcite{gibson.50}{{8}{1950}{{Gibson}}{{}}}
\bibcite{graziano.94}{{9}{1994}{{Graziano et~al.}}{{}}}
\bibcite{hassenstein.56}{{10}{1956}{{Hassenstein and Reichardt}}{{}}}
\bibcite{Hughes.2018}{{11}{2018}{{Hughes}}{{}}}
\bibcite{johansson.73}{{12}{1973}{{Johansson}}{{}}}
\bibcite{johnston.92}{{13}{1992}{{Johnston et~al.}}{{}}}
\bibcite{Kawabe.2015}{{14}{2015}{{Kawabe et~al.}}{{}}}
\bibcite{koenderink.75}{{15}{1975}{{Koenderink and van Doorn}}{{}}}
\bibcite{koenderink.76}{{16}{1976}{{Koenderink and van Doorn}}{{}}}
\bibcite{koenderink.81}{{17}{1981}{{Koenderink and van Doorn}}{{}}}
\bibcite{lagae.94}{{18}{1994}{{Lagae et~al.}}{{}}}
\bibcite{lappe.99d}{{19}{1999}{{Lappe et~al.}}{{}}}
\bibcite{Ledgeway.95}{{20}{1995}{{Ledgeway and Smith}}{{}}}
\bibcite{longuet-higgins.80}{{21}{1980}{{Longuet-Higgins and Prazdny}}{{}}}
\bibcite{lu.95}{{22}{1995a}{{Lu and Sperling}}{{}}}
\bibcite{lu.1995}{{23}{1995b}{{Lu and Sperling}}{{}}}
\bibcite{lu.96a}{{24}{1996}{{Lu and Sperling}}{{}}}
\bibcite{Michotte.63}{{25}{1963}{{Michotte}}{{}}}
\bibcite{orban.92}{{26}{1992}{{Orban et~al.}}{{}}}
\bibcite{Paulun.2020}{{27}{2020}{{Paulun and Fleming}}{{}}}
\bibcite{paulun.2015}{{28}{2015}{{Paulun et~al.}}{{}}}
\bibcite{regan.98}{{29}{1998}{{Regan et~al.}}{{}}}
\bibcite{Riddell.2018}{{30}{2018}{{Riddell and Lappe}}{{}}}
\bibcite{saito.86}{{31}{1986}{{Saito et~al.}}{{}}}
\bibcite{theusner.2014a}{{32}{2014}{{Theusner et~al.}}{{}}}
\bibcite{troje.2002a}{{33}{2002}{{Troje}}{{}}}
\bibcite{vanAssen.2018}{{34}{2018}{{van Assen et~al.}}{{}}}
\bibcite{warren.90}{{35}{1990}{{Warren and Hannon}}{{}}}
\bibcite{weiss.98}{{36}{1998}{{Weiss and Adelson}}{{}}}
\bibcite{weiss.2002}{{37}{2002}{{Weiss et~al.}}{{}}}
\bibcite{zanker.94}{{38}{1994}{{Zanker and H{\"u}pgens}}{{}}}
\global\@namedef{@lastpage@}{11}
\expandafter\ifx\csname c@myauthcount@totc\endcsname\relax\newcounter{myauthcount@totc}\fi\setcounter{myauthcount@totc}{2}
\expandafter\ifx\csname c@myhistorycount@totc\endcsname\relax\newcounter{myhistorycount@totc}\fi\setcounter{myhistorycount@totc}{2}
\expandafter\ifx\csname c@myaddcount@totc\endcsname\relax\newcounter{myaddcount@totc}\fi\setcounter{myaddcount@totc}{1}
\gdef \@abspage@last{11}
