# Supplementary material for: Perceived movement of nonrigid motion patterns
Source: PNAS Nexus. 2022 Jun 22;1(3):pgac088. doi: 10.1093/pnasnexus/pgac088 (PMC9896959; doi:10.1093/pnasnexus/pgac088)
Supplement: pgac088_Supplemental_Files [file pgac088_supplemental_files.zip › PNASNEXUS-PNASNEXUS-2022-00268-T-s09.txt]

This is pdfTeX, Version 3.141592653-2.6-1.40.23 (TeX Live 2021) (preloaded format=pdflatex 2021.9.30)  7 JUN 2022 00:04
entering extended mode
 \write18 enabled.
 %&-line parsing enabled.
**pnas-nexus-authoring-template.tex
(./pnas-nexus-authoring-template.tex
LaTeX2e <2021-06-01> patch level 1
L3 programming layer <2021-07-12> (./oup-authoring-template.cls
Document Class: oup-authoring-template 2020/02/18 1.0
(/usr/local/texlive/2021/texmf-dist/tex/latex/crop/crop.sty
Package: crop 2017/11/19 1.10 crop marks (mf)
(/usr/local/texlive/2021/texmf-dist/tex/generic/iftex/ifluatex.sty
Package: ifluatex 2019/10/25 v1.5 ifluatex legacy package. Use iftex instead.
(/usr/local/texlive/2021/texmf-dist/tex/generic/iftex/iftex.sty
Package: iftex 2020/03/06 v1.0d TeX engine tests
))
\stockwidth=\dimen138
\stockheight=\dimen139
\CROP@index=\count182
(/usr/local/texlive/2021/texmf-dist/tex/latex/graphics/color.sty
Package: color 2020/02/24 v1.2b Standard LaTeX Color (DPC)
(/usr/local/texlive/2021/texmf-dist/tex/latex/graphics-cfg/color.cfg
File: color.cfg 2016/01/02 v1.6 sample color configuration
)
Package color Info: Driver file: pdftex.def on input line 149.
(/usr/local/texlive/2021/texmf-dist/tex/latex/graphics-def/pdftex.def
File: pdftex.def 2020/10/05 v1.2a Graphics/color driver for pdftex
)) (/usr/local/texlive/2021/texmf-dist/tex/latex/graphics/graphics.sty
Package: graphics 2021/03/04 v1.4d Standard LaTeX Graphics (DPC,SPQR)
(/usr/local/texlive/2021/texmf-dist/tex/latex/graphics/trig.sty
Package: trig 2016/01/03 v1.10 sin cos tan (DPC)
) (/usr/local/texlive/2021/texmf-dist/tex/latex/graphics-cfg/graphics.cfg
File: graphics.cfg 2016/06/04 v1.11 sample graphics configuration
)
Package graphics Info: Driver file: pdftex.def on input line 107.
)
\CROP@offset=\count183
Package crop Info: Local config file crop.cfg used on input line 622.
(/usr/local/texlive/2021/texmf-dist/tex/xelatex/xetexconfig/crop.cfg)) (/usr/local/texlive/2021/texmf-dist/tex/latex/graphics/graphicx.sty
Package: graphicx 2020/12/05 v1.2c Enhanced LaTeX Graphics (DPC,SPQR)
(/usr/local/texlive/2021/texmf-dist/tex/latex/graphics/keyval.sty
Package: keyval 2014/10/28 v1.15 key=value parser (DPC)
\KV@toks@=\toks16
)
\Gin@req@height=\dimen140
\Gin@req@width=\dimen141
) (/usr/local/texlive/2021/texmf-dist/tex/latex/caption/caption.sty
Package: caption 2020/10/26 v3.5g Customizing captions (AR)
(/usr/local/texlive/2021/texmf-dist/tex/latex/caption/caption3.sty
Package: caption3 2020/10/21 v2.2e caption3 kernel (AR)
\captionmargin=\dimen142
\captionmargin@=\dimen143
\captionwidth=\dimen144
\caption@tempdima=\dimen145
\caption@indent=\dimen146
\caption@parindent=\dimen147
\caption@hangindent=\dimen148
\abovecaptionskip=\skip47
\belowcaptionskip=\skip48
Package caption Info: Document class w/o caption stuff detected.
)
\c@caption@flags=\count184
\c@continuedfloat=\count185
) (/usr/local/texlive/2021/texmf-dist/tex/latex/amsmath/amsmath.sty
Package: amsmath 2021/04/20 v2.17j AMS math features
\@mathmargin=\skip49
For additional information on amsmath, use the `?' option.
(/usr/local/texlive/2021/texmf-dist/tex/latex/amsmath/amstext.sty
Package: amstext 2000/06/29 v2.01 AMS text
(/usr/local/texlive/2021/texmf-dist/tex/latex/amsmath/amsgen.sty
File: amsgen.sty 1999/11/30 v2.0 generic functions
\@emptytoks=\toks17
\ex@=\dimen149
)) (/usr/local/texlive/2021/texmf-dist/tex/latex/amsmath/amsbsy.sty
Package: amsbsy 1999/11/29 v1.2d Bold Symbols
\pmbraise@=\dimen150
) (/usr/local/texlive/2021/texmf-dist/tex/latex/amsmath/amsopn.sty
Package: amsopn 2016/03/08 v2.02 operator names
)
\inf@bad=\count186
LaTeX Info: Redefining \frac on input line 234.
\uproot@=\count187
\leftroot@=\count188
LaTeX Info: Redefining \overline on input line 399.
\classnum@=\count189
\DOTSCASE@=\count190
LaTeX Info: Redefining \ldots on input line 496.
LaTeX Info: Redefining \dots on input line 499.
LaTeX Info: Redefining \cdots on input line 620.
\Mathstrutbox@=\box50
\strutbox@=\box51
\big@size=\dimen151
LaTeX Font Info:    Redeclaring font encoding OML on input line 743.
LaTeX Font Info:    Redeclaring font encoding OMS on input line 744.
\macc@depth=\count191
\c@MaxMatrixCols=\count192
\dotsspace@=\muskip16
\c@parentequation=\count193
\dspbrk@lvl=\count194
\tag@help=\toks18
\row@=\count195
\column@=\count196
\maxfields@=\count197
\andhelp@=\toks19
\eqnshift@=\dimen152
\alignsep@=\dimen153
\tagshift@=\dimen154
\tagwidth@=\dimen155
\totwidth@=\dimen156
\lineht@=\dimen157
\@envbody=\toks20
\multlinegap=\skip50
\multlinetaggap=\skip51
\mathdisplay@stack=\toks21
LaTeX Info: Redefining \[ on input line 2923.
LaTeX Info: Redefining \] on input line 2924.
) (/usr/local/texlive/2021/texmf-dist/tex/latex/tools/array.sty
Package: array 2021/04/20 v2.5e Tabular extension package (FMi)
\col@sep=\dimen158
\ar@mcellbox=\box52
\extrarowheight=\dimen159
\NC@list=\toks22
\extratabsurround=\skip52
\backup@length=\skip53
\ar@cellbox=\box53
) (/usr/local/texlive/2021/texmf-dist/tex/latex/xcolor/xcolor.sty
Package: xcolor 2016/05/11 v2.12 LaTeX color extensions (UK)
(/usr/local/texlive/2021/texmf-dist/tex/latex/graphics-cfg/color.cfg
File: color.cfg 2016/01/02 v1.6 sample color configuration
)
Package xcolor Info: Driver file: pdftex.def on input line 225.
LaTeX Info: Redefining \color on input line 709.
Package xcolor Info: Model `cmy' substituted by `cmy0' on input line 1348.
Package xcolor Info: Model `hsb' substituted by `rgb' on input line 1352.
Package xcolor Info: Model `RGB' extended on input line 1364.
Package xcolor Info: Model `HTML' substituted by `rgb' on input line 1366.
Package xcolor Info: Model `Hsb' substituted by `hsb' on input line 1367.
Package xcolor Info: Model `tHsb' substituted by `hsb' on input line 1368.
Package xcolor Info: Model `HSB' substituted by `hsb' on input line 1369.
Package xcolor Info: Model `Gray' substituted by `gray' on input line 1370.
Package xcolor Info: Model `wave' substituted by `hsb' on input line 1371.
) (/usr/local/texlive/2021/texmf-dist/tex/latex/amsfonts/amssymb.sty
Package: amssymb 2013/01/14 v3.01 AMS font symbols
(/usr/local/texlive/2021/texmf-dist/tex/latex/amsfonts/amsfonts.sty
Package: amsfonts 2013/01/14 v3.01 Basic AMSFonts support
\symAMSa=\mathgroup4
\symAMSb=\mathgroup5
LaTeX Font Info:    Redeclaring math symbol \hbar on input line 98.
LaTeX Font Info:    Overwriting math alphabet `\mathfrak' in version `bold'
(Font)                  U/euf/m/n --> U/euf/b/n on input line 106.
)) (/usr/local/texlive/2021/texmf-dist/tex/latex/sttools/flushend.sty
Package: flushend 2020/10/16 v3.5 Balancing columns in twocolumn mode
\flushend@@lastskip@a=\skip54
\flushend@@lastskip@b=\skip55
\flushend@@lastskip@c=\skip56
\flushend@@penalty@a=\count198
\var@@loop@iter=\count199
\flushend@@lastkern@a=\dimen160
\var@@temp@spread=\dimen161
\var@@temp@a=\dimen162
\var@@temp@loop=\dimen163
\flushend@@page@rule=\dimen164
\flushend@@varbox@a=\box54
\flushend@@varbox@c=\box55
\flushend@@tempbox@a=\box56
\flushend@@tempbox@c=\box57
\@viper=\box58
\hold@viper=\box59
\atColsBreak=\toks23
\atColsEnd=\toks24
(/usr/local/texlive/2021/texmf-dist/tex/latex/etoolbox/etoolbox.sty
Package: etoolbox 2020/10/05 v2.5k e-TeX tools for LaTeX (JAW)
\etb@tempcnta=\count266
)) (/usr/local/texlive/2021/texmf-dist/tex/latex/sttools/stfloats.sty
Package: stfloats 2017/03/27 v3.3 Improve float mechanism and baselineskip settings
\@dblbotnum=\count267
\c@dblbotnumber=\count268
) (/usr/local/texlive/2021/texmf-dist/tex/latex/graphics/rotating.sty
Package: rotating 2016/08/11 v2.16d rotated objects in LaTeX
(/usr/local/texlive/2021/texmf-dist/tex/latex/base/ifthen.sty
Package: ifthen 2020/11/24 v1.1c Standard LaTeX ifthen package (DPC)
)
\c@r@tfl@t=\count269
\rotFPtop=\skip57
\rotFPbot=\skip58
\rot@float@box=\box60
\rot@mess@toks=\toks25
) (/usr/local/texlive/2021/texmf-dist/tex/latex/changepage/chngpage.sty
Package: chngpage 2009/10/20 v1.2b change page layout
\c@cp@cnt=\count270
\c@cp@tempcnt=\count271
) (/usr/local/texlive/2021/texmf-dist/tex/latex/totcount/totcount.sty
Package: totcount 2011/01/25 v1.2 package for gettingthe total value of LaTeX counters
) (/usr/local/texlive/2021/texmf-dist/tex/latex/base/fix-cm.sty
Package: fix-cm 2020/11/24 v1.1t fixes to LaTeX
(/usr/local/texlive/2021/texmf-dist/tex/latex/base/ts1enc.def
File: ts1enc.def 2001/06/05 v3.0e (jk/car/fm) Standard LaTeX file
LaTeX Font Info:    Redeclaring font encoding TS1 on input line 47.
))
\croppaperwidth=\dimen165
\croppaperheight=\dimen166
\Croppdfwidth=\dimen167
\Croppdfheight=\dimen168
\Trimpdfwidth=\dimen169
\Trimpdfheight=\dimen170
\CP@toff@wd=\dimen171
\CP@toff@ht=\dimen172
\CP@boff@wd=\dimen173
\CP@boff@ht=\dimen174
\CP@crop@wd=\dimen175
\CP@crop@ht=\dimen176
\CP@bled@wd=\dimen177
\CP@bled@ht=\dimen178
\CP@trim@wd=\dimen179
\CP@trim@ht=\dimen180
\c@section=\count272
\c@subsection=\count273
\c@subsubsection=\count274
\c@paragraph=\count275
\c@subparagraph=\count276
\c@figure=\count277
\c@table=\count278
\dropfromtop=\skip59
\c@myauthcount=\count279
\c@myauthcount@totc=\count280
\c@myhistorycount=\count281
\c@myhistorycount@totc=\count282
\c@myaddcount=\count283
\c@myaddcount@totc=\count284
\extraspace=\skip60
\aboveskipchk=\skip61
\titlepagewd=\skip62
\rotdimen=\dimen181
\tempdime=\dimen182
\temptbox=\box61
(/usr/local/texlive/2021/texmf-dist/tex/latex/natbib/natbib.sty
Package: natbib 2010/09/13 8.31b (PWD, AO)
\bibhang=\skip63
\bibsep=\skip64
LaTeX Info: Redefining \cite on input line 694.
\c@NAT@ctr=\count285
) (/usr/local/texlive/2021/texmf-dist/tex/latex/wrapfig/wrapfig.sty
\wrapoverhang=\dimen183
\WF@size=\dimen184
\c@WF@wrappedlines=\count286
\WF@box=\box62
\WF@everypar=\toks26
Package: wrapfig 2003/01/31  v 3.6
)
\wraplines=\count287
\@authorfigbox=\box63
\@authorfigboxdim=\skip65
\biofigadjskip=\skip66
(/usr/local/texlive/2021/texmf-dist/tex/latex/amscls/amsthm.sty
Package: amsthm 2020/05/29 v2.20.6
\thm@style=\toks27
\thm@bodyfont=\toks28
\thm@headfont=\toks29
\thm@notefont=\toks30
\thm@headpunct=\toks31
\thm@preskip=\skip67
\thm@postskip=\skip68
\thm@headsep=\skip69
\dth@everypar=\toks32
) (/usr/local/texlive/2021/texmf-dist/tex/latex/subfloat/subfloat.sty
Package: subfloat 2003/08/21 version 2.14
Package `subfloat', Version 2.14 of 2003/08/21.

Package subfloat Warning: Numbers of floats not counted:
(subfloat)                If you use one of the counters subfloatfiguremax or
(subfloat)                subfloattablemax you will get strange error messages
(subfloat)                containing \c@subfloatfiguremax or
(subfloat)                \c@subfloattablemax:
(subfloat)                Please switch on countmax or remove the code using
(subfloat)                the counter then..

) (/usr/local/texlive/2021/texmf-dist/tex/latex/subfig/subfig.sty
Package: subfig 2005/06/28 ver: 1.3 subfig package
\c@KVtest=\count288
\sf@farskip=\skip70
\sf@captopadj=\dimen185
\sf@capskip=\skip71
\sf@nearskip=\skip72
\c@subfigure=\count289
\c@subfigure@save=\count290
\c@lofdepth=\count291
\c@subtable=\count292
\c@subtable@save=\count293
\c@lotdepth=\count294
\sf@top=\skip73
\sf@bottom=\skip74
) (/usr/local/texlive/2021/texmf-dist/tex/latex/multirow/multirow.sty
Package: multirow 2021/03/15 v2.8 Span multiple rows of a table
\multirow@colwidth=\skip75
\multirow@cntb=\count295
\multirow@dima=\skip76
\bigstrutjot=\dimen186
) (/usr/local/texlive/2021/texmf-dist/tex/latex/mdwtools/footnote.sty
Package: footnote 1997/01/28 1.13 Save footnotes around boxes
\fn@notes=\box64
\fn@width=\dimen187
) (/usr/local/texlive/2021/texmf-dist/tex/latex/url/url.sty
\Urlmuskip=\muskip17
Package: url 2013/09/16  ver 3.4  Verb mode for urls, etc.
) (/usr/local/texlive/2021/texmf-dist/tex/latex/jknapltx/mathrsfs.sty
Package: mathrsfs 1996/01/01 Math RSFS package v1.0 (jk)
\symrsfs=\mathgroup6
) (/usr/local/texlive/2021/texmf-dist/tex/latex/algorithms/algorithm.sty
Package: algorithm 2009/08/24 v0.1 Document Style `algorithm' - floating environment
(/usr/local/texlive/2021/texmf-dist/tex/latex/float/float.sty
Package: float 2001/11/08 v1.3d Float enhancements (AL)
\c@float@type=\count296
\float@exts=\toks33
\float@box=\box65
\@float@everytoks=\toks34
\@floatcapt=\box66
)
\@float@every@algorithm=\toks35
\c@algorithm=\count297
) (/usr/local/texlive/2021/texmf-dist/tex/latex/algorithmicx/algorithmicx.sty
Package: algorithmicx 2005/04/27 v1.2 Algorithmicx
Document Style algorithmicx 1.2 - a greatly improved `algorithmic' style
\c@ALG@line=\count298
\c@ALG@rem=\count299
\c@ALG@nested=\count300
\ALG@tlm=\skip77
\ALG@thistlm=\skip78
\c@ALG@Lnr=\count301
\c@ALG@blocknr=\count302
\c@ALG@storecount=\count303
\c@ALG@tmpcounter=\count304
\ALG@tmplength=\skip79
) (/usr/local/texlive/2021/texmf-dist/tex/latex/algorithmicx/algpseudocode.sty
Package: algpseudocode 
Document Style - pseudocode environments for use with the `algorithmicx' style
) (/usr/local/texlive/2021/texmf-dist/tex/latex/listings/listings.sty
\lst@mode=\count305
\lst@gtempboxa=\box67
\lst@token=\toks36
\lst@length=\count306
\lst@currlwidth=\dimen188
\lst@column=\count307
\lst@pos=\count308
\lst@lostspace=\dimen189
\lst@width=\dimen190
\lst@newlines=\count309
\lst@lineno=\count310
\lst@maxwidth=\dimen191
(/usr/local/texlive/2021/texmf-dist/tex/latex/listings/lstmisc.sty
File: lstmisc.sty 2020/03/24 1.8d (Carsten Heinz)
\c@lstnumber=\count311
\lst@skipnumbers=\count312
\lst@framebox=\box68
) (/usr/local/texlive/2021/texmf-dist/tex/latex/listings/listings.cfg
File: listings.cfg 2020/03/24 1.8d listings configuration
))
Package: listings 2020/03/24 1.8d (Carsten Heinz)
(/usr/local/texlive/2021/texmf-dist/tex/latex/hyperref/hyperref.sty
Package: hyperref 2021-06-07 v7.00m Hypertext links for LaTeX
(/usr/local/texlive/2021/texmf-dist/tex/generic/ltxcmds/ltxcmds.sty
Package: ltxcmds 2020-05-10 v1.25 LaTeX kernel commands for general use (HO)
) (/usr/local/texlive/2021/texmf-dist/tex/generic/pdftexcmds/pdftexcmds.sty
Package: pdftexcmds 2020-06-27 v0.33 Utility functions of pdfTeX for LuaTeX (HO)
(/usr/local/texlive/2021/texmf-dist/tex/generic/infwarerr/infwarerr.sty
Package: infwarerr 2019/12/03 v1.5 Providing info/warning/error messages (HO)
)
Package pdftexcmds Info: \pdf@primitive is available.
Package pdftexcmds Info: \pdf@ifprimitive is available.
Package pdftexcmds Info: \pdfdraftmode found.
) (/usr/local/texlive/2021/texmf-dist/tex/generic/kvsetkeys/kvsetkeys.sty
Package: kvsetkeys 2019/12/15 v1.18 Key value parser (HO)
) (/usr/local/texlive/2021/texmf-dist/tex/generic/kvdefinekeys/kvdefinekeys.sty
Package: kvdefinekeys 2019-12-19 v1.6 Define keys (HO)
) (/usr/local/texlive/2021/texmf-dist/tex/generic/pdfescape/pdfescape.sty
Package: pdfescape 2019/12/09 v1.15 Implements pdfTeX's escape features (HO)
) (/usr/local/texlive/2021/texmf-dist/tex/latex/hycolor/hycolor.sty
Package: hycolor 2020-01-27 v1.10 Color options for hyperref/bookmark (HO)
) (/usr/local/texlive/2021/texmf-dist/tex/latex/letltxmacro/letltxmacro.sty
Package: letltxmacro 2019/12/03 v1.6 Let assignment for LaTeX macros (HO)
) (/usr/local/texlive/2021/texmf-dist/tex/latex/auxhook/auxhook.sty
Package: auxhook 2019-12-17 v1.6 Hooks for auxiliary files (HO)
) (/usr/local/texlive/2021/texmf-dist/tex/latex/kvoptions/kvoptions.sty
Package: kvoptions 2020-10-07 v3.14 Key value format for package options (HO)
)
\@linkdim=\dimen192
\Hy@linkcounter=\count313
\Hy@pagecounter=\count314
(/usr/local/texlive/2021/texmf-dist/tex/latex/hyperref/pd1enc.def
File: pd1enc.def 2021-06-07 v7.00m Hyperref: PDFDocEncoding definition (HO)
Now handling font encoding PD1 ...
... no UTF-8 mapping file for font encoding PD1
) (/usr/local/texlive/2021/texmf-dist/tex/latex/hyperref/hyperref-langpatches.def
File: hyperref-langpatches.def 2021-06-07 v7.00m Hyperref: patches for babel languages
) (/usr/local/texlive/2021/texmf-dist/tex/generic/intcalc/intcalc.sty
Package: intcalc 2019/12/15 v1.3 Expandable calculations with integers (HO)
) (/usr/local/texlive/2021/texmf-dist/tex/generic/etexcmds/etexcmds.sty
Package: etexcmds 2019/12/15 v1.7 Avoid name clashes with e-TeX commands (HO)
)
\Hy@SavedSpaceFactor=\count315
(/usr/local/texlive/2021/texmf-dist/tex/latex/hyperref/puenc.def
File: puenc.def 2021-06-07 v7.00m Hyperref: PDF Unicode definition (HO)
Now handling font encoding PU ...
... no UTF-8 mapping file for font encoding PU
)
Package hyperref Info: Hyper figures OFF on input line 4192.
Package hyperref Info: Link nesting OFF on input line 4197.
Package hyperref Info: Hyper index ON on input line 4200.
Package hyperref Info: Plain pages OFF on input line 4207.
Package hyperref Info: Backreferencing OFF on input line 4212.
Package hyperref Info: Implicit mode ON; LaTeX internals redefined.
Package hyperref Info: Bookmarks ON on input line 4445.
\c@Hy@tempcnt=\count316
LaTeX Info: Redefining \url on input line 4804.
\XeTeXLinkMargin=\dimen193
(/usr/local/texlive/2021/texmf-dist/tex/generic/bitset/bitset.sty
Package: bitset 2019/12/09 v1.3 Handle bit-vector datatype (HO)
(/usr/local/texlive/2021/texmf-dist/tex/generic/bigintcalc/bigintcalc.sty
Package: bigintcalc 2019/12/15 v1.5 Expandable calculations on big integers (HO)
))
\Fld@menulength=\count317
\Field@Width=\dimen194
\Fld@charsize=\dimen195
Package hyperref Info: Hyper figures OFF on input line 6076.
Package hyperref Info: Link nesting OFF on input line 6081.
Package hyperref Info: Hyper index ON on input line 6084.
Package hyperref Info: backreferencing OFF on input line 6091.
Package hyperref Info: Link coloring OFF on input line 6096.
Package hyperref Info: Link coloring with OCG OFF on input line 6101.
Package hyperref Info: PDF/A mode OFF on input line 6106.
LaTeX Info: Redefining \ref on input line 6146.
LaTeX Info: Redefining \pageref on input line 6150.
(/usr/local/texlive/2021/texmf-dist/tex/latex/base/atbegshi-ltx.sty
Package: atbegshi-ltx 2021/01/10 v1.0c Emulation of the original atbegshi
package with kernel methods
)
\Hy@abspage=\count318
\c@Item=\count319
\c@Hfootnote=\count320
)
Package hyperref Info: Driver (autodetected): hpdftex.
(/usr/local/texlive/2021/texmf-dist/tex/latex/hyperref/hpdftex.def
File: hpdftex.def 2021-06-07 v7.00m Hyperref driver for pdfTeX
(/usr/local/texlive/2021/texmf-dist/tex/latex/base/atveryend-ltx.sty
Package: atveryend-ltx 2020/08/19 v1.0a Emulation of the original atvery package
with kernel methods
)
\Fld@listcount=\count321
\c@bookmark@seq@number=\count322
(/usr/local/texlive/2021/texmf-dist/tex/latex/rerunfilecheck/rerunfilecheck.sty
Package: rerunfilecheck 2019/12/05 v1.9 Rerun checks for auxiliary files (HO)
(/usr/local/texlive/2021/texmf-dist/tex/generic/uniquecounter/uniquecounter.sty
Package: uniquecounter 2019/12/15 v1.4 Provide unlimited unique counter (HO)
)
Package uniquecounter Info: New unique counter `rerunfilecheck' on input line 286.
)
\Hy@SectionHShift=\skip80
))
\c@theorem=\count323
\c@example=\count324
\c@remark=\count325
\c@definition=\count326
(/usr/local/texlive/2021/texmf-dist/tex/latex/l3backend/l3backend-pdftex.def
File: l3backend-pdftex.def 2021-07-12 L3 backend support: PDF output (pdfTeX)
\l__color_backend_stack_int=\count327
\l__pdf_internal_box=\box69
) (./output.aux)
\openout1 = `output.aux'.

LaTeX Font Info:    Checking defaults for OML/cmm/m/it on input line 46.
LaTeX Font Info:    ... okay on input line 46.
LaTeX Font Info:    Checking defaults for OMS/cmsy/m/n on input line 46.
LaTeX Font Info:    ... okay on input line 46.
LaTeX Font Info:    Checking defaults for OT1/cmr/m/n on input line 46.
LaTeX Font Info:    ... okay on input line 46.
LaTeX Font Info:    Checking defaults for T1/cmr/m/n on input line 46.
LaTeX Font Info:    ... okay on input line 46.
LaTeX Font Info:    Checking defaults for TS1/cmr/m/n on input line 46.
LaTeX Font Info:    ... okay on input line 46.
LaTeX Font Info:    Checking defaults for OMX/cmex/m/n on input line 46.
LaTeX Font Info:    ... okay on input line 46.
LaTeX Font Info:    Checking defaults for U/cmr/m/n on input line 46.
LaTeX Font Info:    ... okay on input line 46.
LaTeX Font Info:    Checking defaults for PD1/pdf/m/n on input line 46.
LaTeX Font Info:    ... okay on input line 46.
LaTeX Font Info:    Checking defaults for PU/pdf/m/n on input line 46.
LaTeX Font Info:    ... okay on input line 46.
(/usr/local/texlive/2021/texmf-dist/tex/context/base/mkii/supp-pdf.mkii
[Loading MPS to PDF converter (version 2006.09.02).]
\scratchcounter=\count328
\scratchdimen=\dimen196
\scratchbox=\box70
\nofMPsegments=\count329
\nofMParguments=\count330
\everyMPshowfont=\toks37
\MPscratchCnt=\count331
\MPscratchDim=\dimen197
\MPnumerator=\count332
\makeMPintoPDFobject=\count333
\everyMPtoPDFconversion=\toks38
) (/usr/local/texlive/2021/texmf-dist/tex/latex/epstopdf-pkg/epstopdf-base.sty
Package: epstopdf-base 2020-01-24 v2.11 Base part for package epstopdf
Package epstopdf-base Info: Redefining graphics rule for `.eps' on input line 485.
(/usr/local/texlive/2021/texmf-dist/tex/latex/latexconfig/epstopdf-sys.cfg
File: epstopdf-sys.cfg 2010/07/13 v1.3 Configuration of (r)epstopdf for TeX Live
))
Package crop Info: requested driver: `' on input line 46.
Package crop Info: detected driver: `pdftex' on input line 46.
Package crop Info: using `pdftex' graphics driver on input line 46.
Package caption Info: Begin \AtBeginDocument code.
Package caption Info: subfig package v1.3 is loaded.
Package caption Info: float package is loaded.
Package caption Info: hyperref package is loaded.
Package caption Info: listings package is loaded.
Package caption Info: rotating package is loaded.
Package caption Info: wrapfig package is loaded.
Package caption Info: End \AtBeginDocument code.
LaTeX Font Info:    Redeclaring symbol font `AMSa' on input line 46.
LaTeX Font Info:    Overwriting symbol font `AMSa' in version `normal'
(Font)                  U/msa/m/n --> U/msa/m/n on input line 46.
LaTeX Font Info:    Overwriting symbol font `AMSa' in version `bold'
(Font)                  U/msa/m/n --> U/msa/m/n on input line 46.
\c@lstlisting=\count334
Package hyperref Info: Link coloring OFF on input line 46.
(/usr/local/texlive/2021/texmf-dist/tex/latex/hyperref/nameref.sty
Package: nameref 2021-04-02 v2.47 Cross-referencing by name of section
(/usr/local/texlive/2021/texmf-dist/tex/latex/refcount/refcount.sty
Package: refcount 2019/12/15 v3.6 Data extraction from label references (HO)
) (/usr/local/texlive/2021/texmf-dist/tex/generic/gettitlestring/gettitlestring.sty
Package: gettitlestring 2019/12/15 v1.6 Cleanup title references (HO)
)
\c@section@level=\count335
)
LaTeX Info: Redefining \ref on input line 46.
LaTeX Info: Redefining \pageref on input line 46.
LaTeX Info: Redefining \nameref on input line 46.
(./output.out) (./output.out)
\@outlinefile=\write3
\openout3 = `output.out'.

Package epstopdf Info: Source file: <pnasnexus-logo-primary-color.eps>
(epstopdf)                    date: 2022-06-06 23:45:36
(epstopdf)                    size: 359498 bytes
(epstopdf)             Output file: <pnasnexus-logo-primary-color-eps-converted-to.pdf>
(epstopdf)                    date: 2022-06-06 23:45:38
(epstopdf)                    size: 24043 bytes
(epstopdf)             Command: <epstopdf --outfile=pnasnexus-logo-primary-color-eps-converted-to.pdf pnasnexus-logo-primary-color.eps>
(epstopdf)             \includegraphics on input line 91.
Package epstopdf Info: Output file is already uptodate.
<pnasnexus-logo-primary-color-eps-converted-to.pdf, id=28, 478.78876pt x 122.4575pt>
File: pnasnexus-logo-primary-color-eps-converted-to.pdf Graphic file (type pdf)
<use pnasnexus-logo-primary-color-eps-converted-to.pdf>
Package pdftex.def Info: pnasnexus-logo-primary-color-eps-converted-to.pdf  used on input line 91.
(pdftex.def)             Requested size: 175.0pt x 44.7592pt.

Overfull \hbox (187.0pt too wide) detected at line 91
| []
 []


Overfull \hbox (53.5pt too wide) in paragraph at lines 91--91
| [][][] 
 []


Overfull \hbox (53.5pt too wide) in paragraph at lines 91--91
| [][][] 
 []


Underfull \hbox (badness 10000) in paragraph at lines 91--91

 []


LaTeX Warning: No \author given.

LaTeX Font Info:    Calculating math sizes for size <13.04874> on input line 91.
LaTeX Font Info:    Trying to load font information for U+msa on input line 91.
(/usr/local/texlive/2021/texmf-dist/tex/latex/amsfonts/umsa.fd
File: umsa.fd 2013/01/14 v3.01 AMS symbols A
)
LaTeX Font Info:    Trying to load font information for U+msb on input line 91.
(/usr/local/texlive/2021/texmf-dist/tex/latex/amsfonts/umsb.fd
File: umsb.fd 2013/01/14 v3.01 AMS symbols B
)
LaTeX Font Info:    Trying to load font information for U+rsfs on input line 91.
(/usr/local/texlive/2021/texmf-dist/tex/latex/jknapltx/ursfs.fd
File: ursfs.fd 1998/03/24 rsfs font definition file (jk)
)

LaTeX Font Warning: Font shape `U/rsfs/m/n' in size <13.04874> not available
(Font)              size <12> substituted on input line 91.


LaTeX Font Warning: Font shape `U/rsfs/m/n' in size <6.52437> not available
(Font)              size <7> substituted on input line 91.

LaTeX Font Info:    Calculating math sizes for size <9.13406> on input line 91.

LaTeX Font Warning: Font shape `U/rsfs/m/n' in size <4.56703> not available
(Font)              size <5> substituted on input line 91.

LaTeX Font Info:    Calculating math sizes for size <7.52812> on input line 91.

LaTeX Font Warning: Font shape `U/rsfs/m/n' in size <7.52812> not available
(Font)              size <8> substituted on input line 91.


LaTeX Font Warning: Font shape `U/rsfs/m/n' in size <3.76405> not available
(Font)              size <5> substituted on input line 91.

LaTeX Font Info:    Calculating math sizes for size <6.52437> on input line 91.

LaTeX Font Warning: Font shape `U/rsfs/m/n' in size <3.26218> not available
(Font)              size <5> substituted on input line 91.

LaTeX Font Info:    Calculating math sizes for size <4.56703> on input line 91.

LaTeX Font Warning: Font shape `U/rsfs/m/n' in size <3.1969> not available
(Font)              size <5> substituted on input line 91.


LaTeX Font Warning: Font shape `U/rsfs/m/n' in size <2.28351> not available
(Font)              size <5> substituted on input line 91.


Overfull \hbox (53.5pt too wide) in paragraph at lines 91--91
[][][] 
 []


Overfull \hbox (53.5pt too wide) in paragraph at lines 91--91
[][][]
 []


Underfull \hbox (badness 10000) in paragraph at lines 91--91

 []


Underfull \hbox (badness 10000) in paragraph at lines 91--91
[][]
 []


Underfull \vbox (badness 10000) has occurred while \output is active []


Underfull \vbox (badness 10000) has occurred while \output is active []

[1
Non-PDF special ignored!
<special> ps: [{ThisPage} << /CropBox [0 0 595.26013 782.33696] >> /PUT pdf...

{/usr/local/texlive/2021/texmf-var/fonts/map/pdftex/updmap/pdftex.map}


 <./pnasnexus-logo-primary-color-eps-converted-to.pdf>]
<Figure1_stimulus_illustration.pdf, id=94, 511.67162pt x 291.97081pt>
File: Figure1_stimulus_illustration.pdf Graphic file (type pdf)
<use Figure1_stimulus_illustration.pdf>
Package pdftex.def Info: Figure1_stimulus_illustration.pdf  used on input line 114.
(pdftex.def)             Requested size: 488.5pt x 278.75623pt.
<Figure2_results1.pdf, id=97, 511.67162pt x 511.67162pt>
File: Figure2_results1.pdf Graphic file (type pdf)
<use Figure2_results1.pdf>
Package pdftex.def Info: Figure2_results1.pdf  used on input line 137.
(pdftex.def)             Requested size: 488.5pt x 488.5134pt.
LaTeX Font Info:    Calculating math sizes for size <6.02249> on input line 140.

LaTeX Font Warning: Font shape `U/rsfs/m/n' in size <4.21571> not available
(Font)              size <5> substituted on input line 140.


LaTeX Font Warning: Font shape `U/rsfs/m/n' in size <3.01125> not available
(Font)              size <5> substituted on input line 140.


Underfull \hbox (badness 1147) in paragraph at lines 168--173
\OT1/cmr/m/n/7.52812 (blue: clockwise, green: counterclockwise, black: straight
 []


Overfull \hbox (253.25pt too wide) has occurred while \output is active
[][][] 
 []


Overfull \vbox (1.0pt too high) has occurred while \output is active []

[2
Non-PDF special ignored!
<special> ps: [{ThisPage} << /CropBox [0 0 595.26013 782.33696] >> /PUT pdf...
]
Underfull \vbox (badness 10000) has occurred while \output is active []


Underfull \vbox (badness 10000) has occurred while \output is active []


Overfull \hbox (253.25pt too wide) has occurred while \output is active
[][][] 
 []


Overfull \vbox (1.0pt too high) has occurred while \output is active []

[3
Non-PDF special ignored!
<special> ps: [{ThisPage} << /CropBox [0 0 595.26013 782.33696] >> /PUT pdf...
 <./Figure1_stimulus_illustration.pdf>]
Underfull \vbox (badness 10000) has occurred while \output is active []


Underfull \vbox (badness 10000) has occurred while \output is active []


Overfull \hbox (253.25pt too wide) has occurred while \output is active
[][][] 
 []


Overfull \vbox (1.0pt too high) has occurred while \output is active []

[4
Non-PDF special ignored!
<special> ps: [{ThisPage} << /CropBox [0 0 595.26013 782.33696] >> /PUT pdf...
 <./Figure2_results1.pdf>]
Underfull \hbox (badness 1264) in paragraph at lines 195--196
\OT1/cmr/m/n/7.52812 disturb one model or the other. The global disturbance
 []


Underfull \hbox (badness 1484) in paragraph at lines 195--196
\OT1/cmr/m/n/7.52812 condition added a uniform leftward or rightward motion
 []

<Figure3_results2_disturbances.pdf, id=241, 479.87279pt x 639.58951pt>
File: Figure3_results2_disturbances.pdf Graphic file (type pdf)
<use Figure3_results2_disturbances.pdf>
Package pdftex.def Info: Figure3_results2_disturbances.pdf  used on input line 199.
(pdftex.def)             Requested size: 439.64702pt x 586.00917pt.

Underfull \hbox (badness 3965) in paragraph at lines 204--205
\OT1/cmr/m/n/7.52812 magnitude to each individual dot. The average speed
 []


Underfull \hbox (badness 1237) in paragraph at lines 204--205
\OT1/cmr/m/n/7.52812 was equal to the speed of the sidewards motion in the
 []


Underfull \hbox (badness 1960) in paragraph at lines 206--212
[]\OT1/cmr/m/n/7.52812 The results showed for the Rigid control stimulus a
 []


Underfull \hbox (badness 4341) in paragraph at lines 206--212
\OT1/cmr/m/n/7.52812 performance quantitatively. First, for each participant,
 []


Underfull \hbox (badness 1552) in paragraph at lines 206--212
\OT1/cmr/m/n/7.52812 the mean absolute error of distance and the proportion
 []


Underfull \hbox (badness 1286) in paragraph at lines 206--212
\OT1/cmr/m/n/7.52812 the Rigid control and Disc stimulus. The Gaussian and
 []


Overfull \hbox (253.25pt too wide) has occurred while \output is active
[][][] 
 []


Overfull \vbox (1.0pt too high) has occurred while \output is active []

[5
Non-PDF special ignored!
<special> ps: [{ThisPage} << /CropBox [0 0 595.26013 782.33696] >> /PUT pdf...
]

LaTeX Warning: Text page 6 contains only floats.


Overfull \vbox (27.2092pt too high) has occurred while \output is active []


LaTeX Warning: Text page 6 contains only floats.


Overfull \vbox (27.2092pt too high) has occurred while \output is active []


Overfull \hbox (253.25pt too wide) has occurred while \output is active
[][][] 
 []


Overfull \vbox (1.0pt too high) has occurred while \output is active []

[6
Non-PDF special ignored!
<special> ps: [{ThisPage} << /CropBox [0 0 595.26013 782.33696] >> /PUT pdf...
 <./Figure3_results2_disturbances.pdf>]
Underfull \hbox (badness 1226) in paragraph at lines 219--221
\OT1/cmr/m/n/7.52812 the previous experiment of localisation and tracking, we
 []

<Figure4_results3_speed.pdf, id=344, 341.1144pt x 460.35991pt>
File: Figure4_results3_speed.pdf Graphic file (type pdf)
<use Figure4_results3_speed.pdf>
Package pdftex.def Info: Figure4_results3_speed.pdf  used on input line 226.
(pdftex.def)             Requested size: 235.25pt x 317.4871pt.

Underfull \hbox (badness 3229) in paragraph at lines 227--227
\OT1/cmr/bx/n/6.02249 Fig. 4. \OT1/cmr/m/n/6.02249 Psychometric curves for the speed discrimination task.
 []


Overfull \hbox (253.25pt too wide) has occurred while \output is active
[][][] 
 []


Overfull \vbox (1.0pt too high) has occurred while \output is active []

[7
Non-PDF special ignored!
<special> ps: [{ThisPage} << /CropBox [0 0 595.26013 782.33696] >> /PUT pdf...
]
Overfull \hbox (253.25pt too wide) has occurred while \output is active
[][][] 
 []


Overfull \vbox (1.0pt too high) has occurred while \output is active []

[8
Non-PDF special ignored!
<special> ps: [{ThisPage} << /CropBox [0 0 595.26013 782.33696] >> /PUT pdf...
 <./Figure4_results3_speed.pdf>]
Underfull \vbox (badness 10000) has occurred while \output is active []


Underfull \hbox (badness 1394) in paragraph at lines 269--276
\OT1/cmr/m/n/7.52812 because it contains more information about the physical
 []


Underfull \vbox (badness 10000) has occurred while \output is active []


Overfull \hbox (253.25pt too wide) has occurred while \output is active
[][][] 
 []


Overfull \vbox (1.0pt too high) has occurred while \output is active []

[9
Non-PDF special ignored!
<special> ps: [{ThisPage} << /CropBox [0 0 595.26013 782.33696] >> /PUT pdf...
]
Underfull \hbox (badness 1490) in paragraph at lines 297--299
\OT1/cmr/m/n/7.52812 in two ways. First, for each participant, the difference
 []


Underfull \hbox (badness 2103) in paragraph at lines 297--299
\OT1/cmr/m/n/7.52812 of the direction, distance and curvature errors between
 []

(./output.bbl
Overfull \hbox (253.25pt too wide) has occurred while \output is active
[][][] 
 []


Overfull \vbox (1.0pt too high) has occurred while \output is active []

[10
Non-PDF special ignored!
<special> ps: [{ThisPage} << /CropBox [0 0 595.26013 782.33696] >> /PUT pdf...
]
Underfull \hbox (badness 1442) in paragraph at lines 52--57
[]\OT1/cmr/m/n/7.52812 Hassenstein, B. and Reichardt, W. (1956).  Functional
 []


Underfull \hbox (badness 2384) in paragraph at lines 52--57
\OT1/cmr/m/n/7.52812 In \OT1/cmr/m/it/7.52812 Proceedings of the 1st International Congress on
 []


Underfull \hbox (badness 1509) in paragraph at lines 115--118
[]\OT1/cmr/m/n/7.52812 Longuet-Higgins, H. C. and Prazdny, K. (1980).  The
 []


Underfull \vbox (badness 10000) has occurred while \output is active []


Underfull \hbox (badness 2035) in paragraph at lines 125--128
[]\OT1/cmr/m/n/7.52812 Lu, Z. L. and Sperling, G. (1995b).  The functional
 []


Underfull \hbox (badness 1057) in paragraph at lines 176--179
\OT1/cmr/m/n/7.52812 recognition by motion detection in posture space.  \OT1/cmr/m/it/7.52812 J.
 []


Underfull \hbox (badness 1275) in paragraph at lines 208--212
[]\OT1/cmr/m/n/7.52812 Zanker, J. M. and H^^?upgens, I. S. (1994).  Interaction
 []


Underfull \hbox (badness 1675) in paragraph at lines 208--212
\OT1/cmr/m/n/7.52812 between primary and secondary mechanisms in human
 []

)
- LAST -
Extra skip:4.58177pt
Left:603.0pt/1.88202pt
Right:598.41823pt/1.88202pt
Output:603.9591pt

Overfull \hbox (253.25pt too wide) has occurred while \output is active
[][][] 
 []

[11
Non-PDF special ignored!
<special> ps: [{ThisPage} << /CropBox [0 0 595.26013 782.33696] >> /PUT pdf...
] (./output.aux)

LaTeX Font Warning: Size substitutions with differences
(Font)              up to 3.11798pt have occurred.

Package rerunfilecheck Info: File `output.out' has not changed.
(rerunfilecheck)             Checksum: 9341B743199ABF57DC40A23B3749238B;818.
 ) 
Here is how much of TeX's memory you used:
 14971 strings out of 478542
 225852 string characters out of 5850413
 607036 words of memory out of 5000000
 32583 multiletter control sequences out of 15000+600000
 439928 words of font info for 166 fonts, out of 8000000 for 9000
 1145 hyphenation exceptions out of 8191
 75i,15n,80p,17372b,429s stack positions out of 5000i,500n,10000p,200000b,80000s
{/usr/local/texlive/2021/texmf-dist/fonts/enc/dvips/cm-super/cm-super-ts1.enc}</usr/local/texlive/2021/texmf-dist/fonts/type1/public/amsfonts/cm/cmb10.pfb></usr/local/texlive/2021/texmf-dist/fonts/type1/public/amsfonts/cm/cmbsy10.pfb></usr/local/texlive/2021/texmf-dist/fonts/type1/public/amsfonts/cm/cmbx12.pfb></usr/local/texlive/2021/texmf-dist/fonts/type1/public/amsfonts/cm/cmbx6.pfb></usr/local/texlive/2021/texmf-dist/fonts/type1/public/amsfonts/cm/cmbx7.pfb></usr/local/texlive/2021/texmf-dist/fonts/type1/public/amsfonts/cm/cmbx8.pfb></usr/local/texlive/2021/texmf-dist/fonts/type1/public/amsfonts/cm/cmmi5.pfb></usr/local/texlive/2021/texmf-dist/fonts/type1/public/amsfonts/cm/cmmi7.pfb></usr/local/texlive/2021/texmf-dist/fonts/type1/public/amsfonts/cm/cmr12.pfb></usr/local/texlive/2021/texmf-dist/fonts/type1/public/amsfonts/cm/cmr5.pfb></usr/local/texlive/2021/texmf-dist/fonts/type1/public/amsfonts/cm/cmr6.pfb></usr/local/texlive/2021/texmf-dist/fonts/type1/public/amsfonts/cm/cmr7.pfb></usr/local/texlive/
2021/texmf-dist/fonts/type1/public/amsfonts/cm/cmr8.pfb></usr/local/texlive/2021/texmf-dist/fonts/type1/public/amsfonts/cm/cmr9.pfb></usr/local/texlive/2021/texmf-dist/fonts/type1/public/amsfonts/cm/cmsy5.pfb></usr/local/texlive/2021/texmf-dist/fonts/type1/public/amsfonts/cm/cmsy7.pfb></usr/local/texlive/2021/texmf-dist/fonts/type1/public/amsfonts/cm/cmti7.pfb></usr/local/texlive/2021/texmf-dist/fonts/type1/public/amsfonts/cm/cmti8.pfb></usr/local/texlive/2021/texmf-dist/fonts/type1/public/amsfonts/symbols/msam7.pfb></usr/local/texlive/2021/texmf-dist/fonts/type1/public/cm-super/sfrm0600.pfb>
Output written on output.pdf (11 pages, 6391261 bytes).
PDF statistics:
 588 PDF objects out of 1000 (max. 8388607)
 359 compressed objects within 4 object streams
 72 named destinations out of 1000 (max. 500000)
 74 words of extra memory for PDF output out of 10000 (max. 10000000)
